# Supplementary material for: Exploring temperature-dependent transcriptomic adaptations in Yersinia pestis using direct cDNA sequencing by Oxford Nanopore Technologies
Source: Sci Rep. 2025 Jul 1;15:20564. doi: 10.1038/s41598-025-05662-1 (PMC12218796; doi:10.1038/s41598-025-05662-1)
Supplement: Supplementary file 1 — Supplementary Material 1 [file 41598_2025_5662_MOESM1_ESM.xlsx]

## Sheet: all_operons_with_annotations
Identified operons in Y. pestis based on long-read RNA-Seq data and comparison with MicrobesOnline predictions.
This table lists operons identified in our dataset, with genomic coordinates (min_start, max_end), segmental positions (start_fragment, end_fragment), segmental coordinates (start_position, end_position), old locus tags, gene names, and functional descriptions. The final column indicates whether the operon is confirmed, discovered, or unmatched (-) with MicrobesOnline predictions. The yelllow fra…
Operon	min_start	max_end	start_fragment	end_fragment	start_position	end_position	old_locus_tag	Name	Description	status cf. microbesonline.org
Y_RS00035, Y_RS00040	7646	9042	1	1	7646	9042	y0007,y0008	rbsD,rbsK	Catalyzes the interconversion of beta-pyran and beta- furan forms of D-ribose,Catalyzes the phosphorylation of ribose at O-5 in a reaction requiring ATP and magnesium. The resulting D-ribose-5- phosphate can then be used either for sythesis of nucleotides, histidine, and tryptophan, or as a component of the pentose phosphate pathway	confirmation
Y_RS00035, Y_RS00040, Y_RS00045	7646	9265	1	1	7646	9265	y0007,y0008,y0009	rbsD,rbsK,Y_RS00045	Catalyzes the interconversion of beta-pyran and beta- furan forms of D-ribose,Catalyzes the phosphorylation of ribose at O-5 in a reaction requiring ATP and magnesium. The resulting D-ribose-5- phosphate can then be used either for sythesis of nucleotides, histidine, and tryptophan, or as a component of the pentose phosphate pathway	-
Y_RS00040, Y_RS00045	8116	9265	1	1	8116	9265	y0008,y0009	rbsK,Y_RS00045	Catalyzes the phosphorylation of ribose at O-5 in a reaction requiring ATP and magnesium. The resulting D-ribose-5- phosphate can then be used either for sythesis of nucleotides, histidine, and tryptophan, or as a component of the pentose phosphate pathway	discovery
Y_RS00075, Y_RS00080	14022	17153	1	1	14022	17153	yr002,yr003	Y_RS00075,rrf	-	discovery
Y_RS00075, Y_RS00080, Y_RS00085, Y_RS00090	14022	17400	1	1	14022	17400	yr002,yr003,yt002,yr004	Y_RS00075,rrf,Y_RS00085,rrf	-,-	-
Y_RS00080, Y_RS00085	17038	17244	1	1	17038	17244	yr003,yt002	rrf,Y_RS00085	-	discovery
Y_RS00080, Y_RS00085, Y_RS00090	17038	17400	1	1	17038	17400	yr003,yt002,yr004	rrf,Y_RS00085,rrf	-,-	-
Y_RS00085, Y_RS00090	17169	17400	1	1	17169	17400	yt002,yr004	Y_RS00085,rrf	-	discovery
Y_RS00110, Y_RS00115	21134	24241	1	1	21134	24241	y0016,y0018	aceA,aceK	Isocitrate lyase,Bifunctional enzyme which can phosphorylate or dephosphorylate isocitrate dehydrogenase (IDH) on a specific serine residue. This is a regulatory mechanism which enables bacteria to bypass the Krebs cycle via the glyoxylate shunt in response to the source of carbon. When bacteria are grown on glucose, IDH is fully active and unphosphorylated, but when grown on acetate or ethanol, …	confirmation
Y_RS00165, Y_RS00170	40531	43012	1	1	40531	43012	y0026,y0027	malG,malF	Maltose transport system permease protein malG,Maltose transport system permease protein MalF P2 domain	confirmation
Y_RS00190, Y_RS00195	46418	48841	1	1	46418	48841	y0032,y0033	Y_RS00190,malM	Involved in the transport of maltose and maltodextrins,Maltose operon periplasmic protein	discovery
Y_RS21830, Y_RS00230	54393	55471	1	1	54393	55471	y0041,y0042	Y_RS21830,istB	to Escherichia coli insertion sequence IS1397 transposase, OrfB TR Q47310 (EMBL X92970) (240 aa) fasta scores E() 0, 53.0 id in 234 aa,MobA/MobL family	discovery
Y_RS00255, Y_RS00260	58060	60608	1	1	58060	60608	y0046,y0047	Y_RS00255,glpK	Belongs to the MIP aquaporin (TC 1.A.8) family,Key enzyme in the regulation of glycerol uptake and metabolism. Catalyzes the phosphorylation of glycerol to yield sn- glycerol 3-phosphate	discovery
Y_RS00315, Y_RS00320	70898	73091	1	1	70898	73091	y0058,y0059	Y_RS00315,pfkA	sulfate transporter subunit,Catalyzes the phosphorylation of D-fructose 6-phosphate to fructose 1,6-bisphosphate by ATP, the first committing step of glycolysis	discovery
Y_RS00320, Y_RS00325	72108	74211	1	1	72108	74211	y0059,y0060	pfkA,fieF	Catalyzes the phosphorylation of D-fructose 6-phosphate to fructose 1,6-bisphosphate by ATP, the first committing step of glycolysis,Cation-efflux transporter that may have a role in detoxification	discovery
Y_RS00360, Y_RS00370	81056	83162	2	2	6056	8162	y0072,y0073	cysE,gpsA	cysE serine O-acetyltransferase,alditol phosphate metabolic process	confirmation
Y_RS00360, Y_RS00370, Y_RS00375, Y_RS00380	81056	83974	2	2	6056	8974	y0072,y0073,y0074,y0075	cysE,gpsA,secB,grxC	cysE serine O-acetyltransferase,alditol phosphate metabolic process,One of the proteins required for the normal export of preproteins out of the cell cytoplasm. It is a molecular chaperone that binds to a subset of precursor proteins, maintaining them in a translocation-competent state. It also specifically binds to its receptor SecA,Has a glutathione-disulfide oxidoreductase activity in the pres…	-
Y_RS00370, Y_RS00375	82143	83638	2	2	7143	8638	y0073,y0074	gpsA,secB	alditol phosphate metabolic process,One of the proteins required for the normal export of preproteins out of the cell cytoplasm. It is a molecular chaperone that binds to a subset of precursor proteins, maintaining them in a translocation-competent state. It also specifically binds to its receptor SecA	confirmation
Y_RS00370, Y_RS00375, Y_RS00380	82143	83974	2	2	7143	8974	y0073,y0074,y0075	gpsA,secB,grxC	alditol phosphate metabolic process,One of the proteins required for the normal export of preproteins out of the cell cytoplasm. It is a molecular chaperone that binds to a subset of precursor proteins, maintaining them in a translocation-competent state. It also specifically binds to its receptor SecA,Has a glutathione-disulfide oxidoreductase activity in the presence of NADPH and glutathione re…	-
Y_RS00370, Y_RS00375, Y_RS00380, Y_RS00385	82143	84527	2	2	7143	9527	y0073,y0074,y0075,y0076	gpsA,secB,grxC,Y_RS00385	alditol phosphate metabolic process,One of the proteins required for the normal export of preproteins out of the cell cytoplasm. It is a molecular chaperone that binds to a subset of precursor proteins, maintaining them in a translocation-competent state. It also specifically binds to its receptor SecA,Has a glutathione-disulfide oxidoreductase activity in the presence of NADPH and glutathione re…	-
Y_RS00375, Y_RS00380	83162	83974	2	2	8162	8974	y0074,y0075	secB,grxC	One of the proteins required for the normal export of preproteins out of the cell cytoplasm. It is a molecular chaperone that binds to a subset of precursor proteins, maintaining them in a translocation-competent state. It also specifically binds to its receptor SecA,Has a glutathione-disulfide oxidoreductase activity in the presence of NADPH and glutathione reductase. Reduces low molecular weigh…	discovery
Y_RS00375, Y_RS00380, Y_RS00385	83162	84527	2	2	8162	9527	y0074,y0075,y0076	secB,grxC,Y_RS00385	One of the proteins required for the normal export of preproteins out of the cell cytoplasm. It is a molecular chaperone that binds to a subset of precursor proteins, maintaining them in a translocation-competent state. It also specifically binds to its receptor SecA,Has a glutathione-disulfide oxidoreductase activity in the presence of NADPH and glutathione reductase. Reduces low molecular weigh…	-
Y_RS00380, Y_RS00385	83726	84527	2	2	8726	9527	y0075,y0076	grxC,Y_RS00385	Has a glutathione-disulfide oxidoreductase activity in the presence of NADPH and glutathione reductase. Reduces low molecular weight disulfides and proteins,Rhodanese Homology Domain	discovery
Y_RS00405, Y_RS00410	88947	91193	2	2	13947	16193	y0080,y0081	tdh,Y_RS00410	Catalyzes the NAD( )-dependent oxidation of L-threonine to 2-amino-3-ketobutyrate,Catalyzes the cleavage of 2-amino-3-ketobutyrate to glycine and acetyl-CoA	confirmation
Y_RS00415, Y_RS00420	91439	93466	2	2	16439	18466	y0083,y0084	rfaD,rfaF	Catalyzes the interconversion between ADP-D-glycero- beta-D-manno-heptose and ADP-L-glycero-beta-D-manno-heptose via an epimerization at carbon 6 of the heptose,heptosyltransferase II	discovery
Y_RS00415, Y_RS00420, Y_RS00425	91439	94431	2	2	16439	19431	y0083,y0084,y0085	rfaD,rfaF,rfaC	Catalyzes the interconversion between ADP-D-glycero- beta-D-manno-heptose and ADP-L-glycero-beta-D-manno-heptose via an epimerization at carbon 6 of the heptose,heptosyltransferase II,heptsyl_trn_I lipopolysaccharide heptosyltransferase I	-
Y_RS00420, Y_RS00425	92402	94431	2	2	17402	19431	y0084,y0085	rfaF,rfaC	heptosyltransferase II,heptsyl_trn_I lipopolysaccharide heptosyltransferase I	confirmation
Y_RS00435, Y_RS00440	96129	97387	2	2	21129	22387	y0087,y0088	Y_RS00435,coaD	Glycosyl transferase family 2,Reversibly transfers an adenylyl group from ATP to 4'- phosphopantetheine, yielding dephospho-CoA (dPCoA) and pyrophosphate	confirmation
Y_RS00450, Y_RS00455	98285	98700	2	2	23285	23700	y0091	rpmG,rpmB	Belongs to the bacterial ribosomal protein bL33 family,Belongs to the bacterial ribosomal protein bL28 family	discovery
Y_RS00470, Y_RS00475	101020	102196	2	2	26020	27196	y0094,y0095	dut,slmA	This enzyme is involved in nucleotide metabolism it produces dUMP, the immediate precursor of thymidine nucleotides and it decreases the intracellular concentration of dUTP so that uracil cannot be incorporated into DNA,Required for nucleoid occlusion (NO) phenomenon, which prevents Z-ring formation and cell division over the nucleoid. Acts as a DNA-associated cell division inhibitor that binds s…	discovery
Y_RS00505, Y_RS00510	107994	108947	2	2	32994	33947	y0101,y0102	gmk,rpoZ	Essential for recycling GMP and indirectly, cGMP,Promotes RNA polymerase assembly. Latches the N- and C- terminal regions of the beta' subunit thereby facilitating its interaction with the beta and alpha subunits	confirmation
Y_RS00505, Y_RS00510, Y_RS00515	107994	111075	2	2	32994	36075	y0101,y0102,y0103	gmk,rpoZ,spoT	Essential for recycling GMP and indirectly, cGMP,Promotes RNA polymerase assembly. Latches the N- and C- terminal regions of the beta' subunit thereby facilitating its interaction with the beta and alpha subunits,In eubacteria ppGpp (guanosine 3'-diphosphate 5-' diphosphate) is a mediator of the stringent response that coordinates a variety of cellular activities in response to changes in nutriti…	-
Y_RS00510, Y_RS00515	108672	111075	2	2	33672	36075	y0102,y0103	rpoZ,spoT	Promotes RNA polymerase assembly. Latches the N- and C- terminal regions of the beta' subunit thereby facilitating its interaction with the beta and alpha subunits,In eubacteria ppGpp (guanosine 3'-diphosphate 5-' diphosphate) is a mediator of the stringent response that coordinates a variety of cellular activities in response to changes in nutritional abundance	confirmation
Y_RS00550, Y_RS00555	120243	122040	2	2	45243	47040	y0111	istA,istB	to Escherichia coli transposase for insertion sequence element IS21 IstA SW ISTA_ECOLI (P15025) (390 aa) fasta scores E() 3e-27, 33.1 id in 329 aa. Identical to the previously sequenced Yersinia pestis,Yersinia pseudotuberculosis and Escherichia coli pesticin plasmid insertion sequence transposase Y1055 TR P74993 (EMBL U59875) (340 aa) fasta scores E() 0, 100.0 id in 340 aa,MobA/MobL family	discovery
Y_RS21800, Y_RS00575	125520	126817	2	2	50520	51817	ys001,y0117	rnpB,rsmI	Catalyzes the 2'-O-methylation of the ribose of cytidine 1402 (C1402) in 16S rRNA	discovery
Y_RS00585, Y_RS00590	128937	130151	2	2	53937	55151	y0119,y0122	Y_RS00585,diaA	Belongs to the UPF0102 family,Required for the timely initiation of chromosomal replication via direct interactions with the DnaA initiator protein	discovery
Y_RS00585, Y_RS00590, Y_RS00595	128937	130737	2	2	53937	55737	y0119,y0122,y0123	Y_RS00585,diaA,dolP	Belongs to the UPF0102 family,Required for the timely initiation of chromosomal replication via direct interactions with the DnaA initiator protein,bacterial OsmY and nodulation domain	-
Y_RS00590, Y_RS00595	129561	130737	2	2	54561	55737	y0122,y0123	diaA,dolP	Required for the timely initiation of chromosomal replication via direct interactions with the DnaA initiator protein,bacterial OsmY and nodulation domain	confirmation
Y_RS00600, Y_RS00605	130944	132319	2	2	55944	57319	y0124,y0125	mtgA,elbB	Peptidoglycan polymerase that catalyzes glycan chain elongation from lipid-linked precursors,Displays glyoxalase activity, catalyzing the conversion of glyoxal to glycolate	confirmation
Y_RS00645, Y_RS00650	143871	145033	2	2	68871	70033	y0131,y0132	sspB,sspA	Stringent starvation protein B,Belongs to the GST superfamily	confirmation
Y_RS00660, Y_RS00665	145407	146242	2	2	70407	71242	y0133,y0134	rpsI,rplM	Belongs to the universal ribosomal protein uS9 family,This protein is one of the early assembly proteins of the 50S ribosomal subunit, although it is not seen to bind rRNA by itself. It is important during the early stages of 50S assembly	confirmation
Y_RS00695, Y_RS00700	152025	153695	3	3	2025	3695	y0140,y0141	murA,ibaG	Cell wall formation. Adds enolpyruvyl to UDP-N- acetylglucosamine,Belongs to the BolA IbaG family	confirmation
Y_RS00695, Y_RS00700, Y_RS00705	152025	154144	3	3	2025	4144	y0140,y0141,y0142	murA,ibaG,mlaB	Cell wall formation. Adds enolpyruvyl to UDP-N- acetylglucosamine,Belongs to the BolA IbaG family,Anti-sigma B factor antagonist	-
Y_RS00700, Y_RS00705	153441	154144	3	3	3441	4144	y0141,y0142	ibaG,mlaB	Belongs to the BolA IbaG family,Anti-sigma B factor antagonist	confirmation
Y_RS00700, Y_RS00705, Y_RS00710	153441	154803	3	3	3441	4803	y0141,y0142,y0143	ibaG,mlaB,mlaC	Belongs to the BolA IbaG family,Anti-sigma B factor antagonist,MlaC protein	-
Y_RS00705, Y_RS00710	153842	154803	3	3	3842	4803	y0142,y0143	mlaB,mlaC	Anti-sigma B factor antagonist,MlaC protein	confirmation
Y_RS00705, Y_RS00710, Y_RS00715	153842	155373	3	3	3842	5373	y0142,y0143,y0144	mlaB,mlaC,mlaD	Anti-sigma B factor antagonist,MlaC protein,ABC transporter, periplasmic component YrbD	-
Y_RS00705, Y_RS00710, Y_RS00715, Y_RS00720	153842	156160	3	3	3842	6160	y0142,y0143,y0144,y0145	mlaB,mlaC,mlaD,mlaE	Anti-sigma B factor antagonist,MlaC protein,ABC transporter, periplasmic component YrbD,ABC transporter, permease component YrbE	-
Y_RS00710, Y_RS00715	154180	155373	3	3	4180	5373	y0143,y0144	mlaC,mlaD	MlaC protein,ABC transporter, periplasmic component YrbD	confirmation
Y_RS00715, Y_RS00720	154816	156160	3	3	4816	6160	y0144,y0145	mlaD,mlaE	ABC transporter, periplasmic component YrbD,ABC transporter, permease component YrbE	confirmation
Y_RS00720, Y_RS00725	155378	157196	3	3	5378	7196	y0145,y0146	mlaE,mlaF	ABC transporter, permease component YrbE,ABC transporter, ATP-binding protein	confirmation
Y_RS00730, Y_RS00735	157461	159532	3	3	7461	9532	y0147,y0149	Y_RS00730,kdsD	Sodium calcium exchanger protein,Arabinose 5-phosphate isomerase	confirmation
Y_RS00735, Y_RS00740	158546	160344	3	3	8546	10344	y0149,y0150	kdsD,kdsC	Arabinose 5-phosphate isomerase,Involved in the biosynthesis of lipopolysaccharides (LPSs). Catalyzes the hydrolysis of 3-deoxy-D-manno-octulosonate 8-phosphate (KDO 8-P) to 3-deoxy-D-manno-octulosonate (KDO) and inorganic phosphate	discovery
Y_RS00740, Y_RS00745	159781	160904	3	3	9781	10904	y0150,y0151	kdsC,lptC	Involved in the biosynthesis of lipopolysaccharides (LPSs). Catalyzes the hydrolysis of 3-deoxy-D-manno-octulosonate 8-phosphate (KDO 8-P) to 3-deoxy-D-manno-octulosonate (KDO) and inorganic phosphate,Involved in the assembly of lipopolysaccharide (LPS). Required for the translocation of LPS from the inner membrane to the outer membrane. Facilitates the transfer of LPS from the inner membrane to …	confirmation
Y_RS00740, Y_RS00745, Y_RS00750	159781	161433	3	3	9781	11433	y0150,y0151,y0152	kdsC,lptC,lptA	Involved in the biosynthesis of lipopolysaccharides (LPSs). Catalyzes the hydrolysis of 3-deoxy-D-manno-octulosonate 8-phosphate (KDO 8-P) to 3-deoxy-D-manno-octulosonate (KDO) and inorganic phosphate,Involved in the assembly of lipopolysaccharide (LPS). Required for the translocation of LPS from the inner membrane to the outer membrane. Facilitates the transfer of LPS from the inner membrane to …	-
Y_RS00745, Y_RS00750	160341	161433	3	3	10341	11433	y0151,y0152	lptC,lptA	Involved in the assembly of lipopolysaccharide (LPS). Required for the translocation of LPS from the inner membrane to the outer membrane. Facilitates the transfer of LPS from the inner membrane to the periplasmic protein LptA. Could be a docking site for LptA,Involved in the assembly of lipopolysaccharide (LPS). Required for the translocation of LPS from the inner membrane to the outer membrane.…	confirmation
Y_RS00750, Y_RS00755	160888	162165	3	3	10888	12165	y0152,y0153	lptA,lptB	Involved in the assembly of lipopolysaccharide (LPS). Required for the translocation of LPS from the inner membrane to the outer membrane. May form a bridge between the inner membrane and the outer membrane, via interactions with LptC and LptD, thereby facilitating LPS transfer across the periplasm,ABC transporter, ATP-binding protein	confirmation
Y_RS00755, Y_RS00760, Y_RS00765	161440	163971	3	3	11440	13971	y0153,y0154	lptB,rpoN,hpf	ABC transporter, ATP-binding protein,Sigma factors are initiation factors that promote the attachment of RNA polymerase to specific initiation sites and are then released,sigma(54) modulation protein	-
Y_RS00765, Y_RS00770	163684	164571	3	3	13684	14571	y0157	hpf,ptsN	sigma(54) modulation protein,nitro_reg_IIA PTS IIA-like nitrogen-regulatory protein PtsN	discovery
Y_RS00765, Y_RS00770, Y_RS00775	163684	165731	3	3	13684	15731	y0157,y0158	hpf,ptsN,rapZ	sigma(54) modulation protein,nitro_reg_IIA PTS IIA-like nitrogen-regulatory protein PtsN,Modulates the synthesis of GlmS, by affecting the processing and stability of the regulatory small RNA GlmZ. When glucosamine-6-phosphate (GlcN6P) concentrations are high in the cell, RapZ binds GlmZ and targets it to cleavage by RNase E. Consequently, GlmZ is inactivated and unable to activate GlmS synthesis…	-
Y_RS00770, Y_RS00775	164089	165731	3	3	14089	15731	y0157,y0158	ptsN,rapZ	nitro_reg_IIA PTS IIA-like nitrogen-regulatory protein PtsN,Modulates the synthesis of GlmS, by affecting the processing and stability of the regulatory small RNA GlmZ. When glucosamine-6-phosphate (GlcN6P) concentrations are high in the cell, RapZ binds GlmZ and targets it to cleavage by RNase E. Consequently, GlmZ is inactivated and unable to activate GlmS synthesis. Under low GlcN6P concentrat…	discovery
Y_RS00770, Y_RS00775, Y_RS00780	164089	166000	3	3	14089	16000	y0157,y0158,y0159	ptsN,rapZ,npr	nitro_reg_IIA PTS IIA-like nitrogen-regulatory protein PtsN,Modulates the synthesis of GlmS, by affecting the processing and stability of the regulatory small RNA GlmZ. When glucosamine-6-phosphate (GlcN6P) concentrations are high in the cell, RapZ binds GlmZ and targets it to cleavage by RNase E. Consequently, GlmZ is inactivated and unable to activate GlmS synthesis. Under low GlcN6P concentrat…	-
Y_RS00775, Y_RS00780	164877	166000	3	3	14877	16000	y0158,y0159	rapZ,npr	Modulates the synthesis of GlmS, by affecting the processing and stability of the regulatory small RNA GlmZ. When glucosamine-6-phosphate (GlcN6P) concentrations are high in the cell, RapZ binds GlmZ and targets it to cleavage by RNase E. Consequently, GlmZ is inactivated and unable to activate GlmS synthesis. Under low GlcN6P concentrations, RapZ is sequestered and inactivated by an other regula…	confirmation
Y_RS00785, Y_RS00790	166338	167749	3	3	16338	17749	y0161,y0162	pyrB,pyrI	Belongs to the ATCase OTCase family,Involved in allosteric regulation of aspartate carbamoyltransferase	confirmation
Y_RS00790, Y_RS00795	167285	168273	3	3	17285	18273	y0162,y0163	pyrI,ridA	Involved in allosteric regulation of aspartate carbamoyltransferase,Endoribonuclease L-PSP	discovery
Y_RS00810, Y_RS00815	170646	173823	3	3	20646	23823	y0166,y0167	treB,treC	PTS system, trehalose-specific IIBC component,trehalose-6-phosphate hydrolase	confirmation
Y_RS00825, Y_RS00830	174818	176056	3	3	24818	26056	y0169,y0170	cybC,Y_RS00830	Cytochrome b562,hypothetical protein	discovery
Y_RS00845, Y_RS00850	178486	179245	3	3	28486	29245	y0173,y0174	Y_RS00845,Y_RS00850	ribonuclease inhibitor,ribonuclease	confirmation
Y_RS00845, Y_RS00850, Y_RS00860	178486	180908	3	3	28486	30908	y0173,y0174,y0176	Y_RS00845,Y_RS00850,Y_RS00860	ribonuclease inhibitor,ribonuclease,succinate-semialdehyde dehydrogenase	-
Y_RS00850, Y_RS00860	178772	180908	3	3	28772	30908	y0174,y0176	Y_RS00850,Y_RS00860	ribonuclease,succinate-semialdehyde dehydrogenase	discovery
Y_RS00935, Y_RS00940	204861	207187	3	3	54861	57187	y0193,y0194	tldD,Y_RS00940	Putative modulator of DNA gyrase,Carbon-nitrogen hydrolase	confirmation
Y_RS00950, Y_RS00955, Y_RS00960	211201	213755	3	3	61201	63755	y0196,y0197,y0199	rng,Y_RS00955,mreD	Ribonuclease E/G family,Maf-like protein,Involved in formation of the rod shape of the cell. May also contribute to regulation of formation of penicillin-binding proteins	-
Y_RS00955, Y_RS00960	212660	213755	3	3	62660	63755	y0197,y0199	Y_RS00955,mreD	Maf-like protein,Involved in formation of the rod shape of the cell. May also contribute to regulation of formation of penicillin-binding proteins	discovery
Y_RS00955, Y_RS00960, Y_RS00965, Y_RS00970	212660	215994	3	3	62660	65994	y0197,y0199,y0201,y0202	Y_RS00955,mreD,mreC,mreB	Maf-like protein,Involved in formation of the rod shape of the cell. May also contribute to regulation of formation of penicillin-binding proteins,Involved in formation and maintenance of cell shape,Rod shape-determining protein MreB	-
Y_RS00960, Y_RS00965	213267	214747	3	3	63267	64747	y0199,y0201	mreD,mreC	Involved in formation of the rod shape of the cell. May also contribute to regulation of formation of penicillin-binding proteins,Involved in formation and maintenance of cell shape	discovery
Y_RS00960, Y_RS00965, Y_RS00970	213267	215994	3	3	63267	65994	y0199,y0201,y0202	mreD,mreC,mreB	Involved in formation of the rod shape of the cell. May also contribute to regulation of formation of penicillin-binding proteins,Involved in formation and maintenance of cell shape,Rod shape-determining protein MreB	-
Y_RS00965, Y_RS00970	213752	215994	3	3	63752	65994	y0201,y0202	mreC,mreB	Involved in formation and maintenance of cell shape,Rod shape-determining protein MreB	confirmation
Y_RS00985, Y_RS00990	219848	221568	3	3	69848	71568	y0205,y0206	msrP,msrQ	Part of the MsrPQ system that repairs oxidized periplasmic proteins containing methionine sulfoxide residues (Met-O), using respiratory chain electrons. Thus protects these proteins from oxidative-stress damage caused by reactive species of oxygen and chlorine generated by the host defense mechanisms. MsrPQ is essential for the maintenance of envelope integrity under bleach stress, rescuing a wid…	confirmation
Y_RS00990, Y_RS00995	220948	222283	3	3	70948	72283	y0206,y0207	msrQ,aroQ	Part of the MsrPQ system that repairs oxidized periplasmic proteins containing methionine sulfoxide residues (Met-O), using respiratory chain electrons. Thus protects these proteins from oxidative-stress damage caused by reactive species of oxygen and chlorine generated by the host defense mechanisms. MsrPQ is essential for the maintenance of envelope integrity under bleach stress, rescuing a wid…	discovery
Y_RS00995, Y_RS01000	221831	222905	3	3	71831	72905	y0207,y0208	aroQ,accB	Catalyzes a trans-dehydration via an enolate intermediate,first, biotin carboxylase catalyzes the carboxylation of the carrier protein and then the transcarboxylase transfers the carboxyl group to form malonyl-CoA	confirmation
Y_RS00995, Y_RS01000, Y_RS01005	221831	224266	3	3	71831	74266	y0207,y0208,y0209	aroQ,accB,accC	Catalyzes a trans-dehydration via an enolate intermediate,first, biotin carboxylase catalyzes the carboxylation of the carrier protein and then the transcarboxylase transfers the carboxyl group to form malonyl-CoA,acetyl-CoA carboxylase biotin carboxylase	-
Y_RS01000, Y_RS01005	222441	224266	3	3	72441	74266	y0208,y0209	accB,accC	first, biotin carboxylase catalyzes the carboxylation of the carrier protein and then the transcarboxylase transfers the carboxyl group to form malonyl-CoA,acetyl-CoA carboxylase biotin carboxylase	confirmation
Y_RS01010, Y_RS01015	225624	227310	4	4	624	2310	y0210,y0211	Y_RS01010,panF	Protein of unknown function (DUF997),Belongs to the sodium solute symporter (SSF) (TC 2.A.21) family	confirmation
Y_RS01010, Y_RS01015, Y_RS01020	225624	228267	4	4	624	3267	y0210,y0211,y0212	Y_RS01010,panF,prmA	Protein of unknown function (DUF997),Belongs to the sodium solute symporter (SSF) (TC 2.A.21) family,Ribosomal protein L11 methyltransferase	-
Y_RS01025, Y_RS01030	228856	230142	4	4	3856	5142	y0213,y0214	dusB,fis	Catalyzes the synthesis of 5,6-dihydrouridine (D), a modified base found in the D-loop of most tRNAs, via the reduction of the C5-C6 double bond in target uridines,Activates ribosomal RNA transcription. Plays a direct role in upstream activation of rRNA promoters	confirmation
Y_RS21870, Y_RS01035	230253	230737	4	4	5253	5737		Y_RS21870,Y_RS01035	Terminase small subunit,Bacterial self-protective colicin-like immunity	discovery
Y_RS01035, Y_RS01040	230546	231372	4	4	5546	6372	y0215	Y_RS01035,Y_RS01040	Bacterial self-protective colicin-like immunity,YrhA family protein	discovery
Y_RS01035, Y_RS01040, Y_RS01045	230546	232100	4	4	5546	7100	y0215,y0216	Y_RS01035,Y_RS01040,Y_RS01045	Bacterial self-protective colicin-like immunity,-,FCD	-
Y_RS01040, Y_RS01045	230896	232100	4	4	5896	7100	y0215,y0216	Y_RS01040,Y_RS01045	YrhA family protein,GntR family transcriptional regulator	discovery
Y_RS01045, Y_RS01050, Y_RS01055	231438	234103	4	4	6438	9103	y0216,y0217,y0218	Y_RS01045,Y_RS01050,Y_RS01055	FCD,Sugar (and other) transporter,Carboxymuconolactone decarboxylase family	-
Y_RS01050, Y_RS01055	232190	234103	4	4	7190	9103	y0217,y0218	Y_RS01050,Y_RS01055	MFS Sugar (and other) transporter,Carboxymuconolactone decarboxylase family	discovery
Y_RS01080, Y_RS01085	237524	238208	4	4	12524	13208	y0223,y0224	Y_RS01080,cspA	cspA1 SWALL Q9RIF2 (EMBL U82821) (70 aa) fasta scores E() 3e-27, 98.57 38d in 70 aa, and to Yersinia pestis major cold shock protein CspA1 cspA1 or ypo3644 SWALL Q8ZAY7 (EMBL AJ414158) (70 aa) fasta scores E() 1e-26, 95.71 id in 70 aa, and to Escherichia coli,cspA1 SWALL Q9RIF2 (EMBL U82821) (70 aa) fasta scores E() 3e-27, 98.57 38d in 70 aa, and to Yersinia pestis major cold shock protein CspA1 …	confirmation
Y_RS01130, Y_RS01135	246390	248868	4	4	21390	23868	y0233,y0234	Y_RS01130,Y_RS01135	Belongs to the binding-protein-dependent transport system permease family,to Carbohydrate uptake ABC transporter 2 (CUT2) family, ATP-binding protein of Bacteria UniRef RepID A7FLU5_YERP3	confirmation
Y_RS01255, Y_RS01260	277774	278265	4	4	52774	53265	y0261,y0263	Y_RS01255,Y_RS01260	y0261 SWALL AAM83855 (EMBL AE013626) (74 aa) fasta scores E() 1.4e-15, 60.81 id in 74 aa, and to Photorhabdus luminescens Orf8,Toxin SymE, type I toxin-antitoxin system	discovery
Y_RS01405, Y_RS01410	311719	314203	5	5	11719	14203	y0293,y0294	Y_RS01405,hslU	Belongs to the MenA family. Type 1 subfamily,this subunit has chaperone activity. The binding of ATP and its subsequent hydrolysis by HslU are essential for unfolding of protein substrates subsequently hydrolyzed by HslV. HslU recognizes the N-terminal part of its protein substrates and unfolds these before they are guided to HslV for hydrolysis	discovery
Y_RS01410, Y_RS01415	312872	314798	5	5	12872	14798	y0294,y0295	hslU,hslV	this subunit has chaperone activity. The binding of ATP and its subsequent hydrolysis by HslU are essential for unfolding of protein substrates subsequently hydrolyzed by HslV. HslU recognizes the N-terminal part of its protein substrates and unfolds these before they are guided to HslV for hydrolysis,Protease subunit of a proteasome-like degradation complex believed to be a general protein degra…	confirmation
Y_RS01485, Y_RS01490	328859	333032	5	5	28859	33032	y0308,y0309	ppc,argE	Forms oxaloacetate, a four-carbon dicarboxylic acid source for the tricarboxylic acid cycle,Belongs to the peptidase M20A family. ArgE subfamily	discovery
Y_RS01495, Y_RS01500	333283	335229	5	5	33283	35229	y0310,y0311	argC,argB	Catalyzes the NADPH-dependent reduction of N-acetyl-5- glutamyl phosphate to yield N-acetyl-L-glutamate 5-semialdehyde,Catalyzes the ATP-dependent phosphorylation of N-acetyl- L-glutamate	confirmation
Y_RS01500, Y_RS01505	334453	336769	5	5	34453	36769	y0311,y0312	argB,argH	Catalyzes the ATP-dependent phosphorylation of N-acetyl- L-glutamate,argininosuccinate lyase	confirmation
Y_RS01605, Y_RS01610	357936	361067	5	5	57936	61067	yr006,yr007	Y_RS01605,rrf	-	discovery
Y_RS01610, Y_RS01615	360952	361269	5	5	60952	61269	yr007,yt004	rrf,Y_RS01615	-	discovery
Y_RS01610, Y_RS01615, Y_RS01620	360952	361353	5	5	60952	61353	yr007,yt004,yt005	rrf,Y_RS01615,Y_RS01620	-	-
Y_RS01670, Y_RS01675	372256	373462	5	5	72256	73462	y0337	ilvM,Y_RS01675	ACT domain,Belongs to the class-IV pyridoxal-phosphate-dependent aminotransferase family	discovery
Y_RS01800, Y_RS01805	396283	396769	6	6	21283	21769	y0355	ppiC,Y_RS01805	peptidyl-prolyl cis-trans isomerase	discovery
Y_RS01830, Y_RS01835	401861	403926	6	6	26861	28926	y0360,y0361	trxA,rho	Belongs to the thioredoxin family,Facilitates transcription termination by a mechanism that involves Rho binding to the nascent RNA, activation of Rho's RNA-dependent ATPase activity, and release of the mRNA from the DNA template	discovery
Y_RS01845, Y_RS01850	405579	408066	6	6	30579	33066	y0363,y0364	wzzE,wecB	Modulates the polysaccharide chain length of enterobacterial common antigen (ECA),Catalyzes the reversible epimerization at C-2 of UDP-N- acetylglucosamine (UDP-GlcNAc) and thereby provides bacteria with UDP-N-acetylmannosamine (UDP-ManNAc), the activated donor of ManNAc residues	confirmation
Y_RS01850, Y_RS01855	406936	409325	6	6	31936	34325	y0364,y0365	wecB,wecC	Catalyzes the reversible epimerization at C-2 of UDP-N- acetylglucosamine (UDP-GlcNAc) and thereby provides bacteria with UDP-N-acetylmannosamine (UDP-ManNAc), the activated donor of ManNAc residues,Catalyzes the four-electron oxidation of UDP-N-acetyl-D- mannosamine (UDP-ManNAc), reducing NAD( ) and releasing UDP-N- acetylmannosaminuronic acid (UDP-ManNAcA)	confirmation
Y_RS01855, Y_RS01860	408063	410389	6	6	33063	35389	y0365,y0366	wecC,rffG	Catalyzes the four-electron oxidation of UDP-N-acetyl-D- mannosamine (UDP-ManNAc), reducing NAD( ) and releasing UDP-N- acetylmannosaminuronic acid (UDP-ManNAcA),Belongs to the NAD(P)-dependent epimerase dehydratase family. dTDP-glucose dehydratase subfamily	confirmation
Y_RS01860, Y_RS01865	409316	411565	6	6	34316	36565	y0366,y0367	rffG,rfbA	Belongs to the NAD(P)-dependent epimerase dehydratase family. dTDP-glucose dehydratase subfamily,Catalyzes the formation of dTDP-glucose, from dTTP and glucose 1-phosphate, as well as its pyrophosphorolysis	confirmation
Y_RS01865, Y_RS01870	410684	412280	6	6	35684	37280	y0367,y0368	rfbA,rffC	Catalyzes the formation of dTDP-glucose, from dTTP and glucose 1-phosphate, as well as its pyrophosphorolysis,Catalyzes the acetylation of dTDP-fucosamine (dTDP-4- amino-4,6-dideoxy-D-galactose) to dTDP-Fuc4NAc, which is utilized in the biosynthesis of the enterobacterial common antigen (ECA)	confirmation
Y_RS01865, Y_RS01870, Y_RS01875	410684	413412	6	6	35684	38412	y0367,y0368,y0369	rfbA,rffC,rffA	Catalyzes the formation of dTDP-glucose, from dTTP and glucose 1-phosphate, as well as its pyrophosphorolysis,Catalyzes the acetylation of dTDP-fucosamine (dTDP-4- amino-4,6-dideoxy-D-galactose) to dTDP-Fuc4NAc, which is utilized in the biosynthesis of the enterobacterial common antigen (ECA),Catalyzes the synthesis of dTDP-4-amino-4,6-dideoxy-D- galactose (dTDP-Fuc4N) from dTDP-4-keto-6-deoxy-D-…	-
Y_RS01870, Y_RS01875	411543	413412	6	6	36543	38412	y0368,y0369	rffC,rffA	Catalyzes the acetylation of dTDP-fucosamine (dTDP-4- amino-4,6-dideoxy-D-galactose) to dTDP-Fuc4NAc, which is utilized in the biosynthesis of the enterobacterial common antigen (ECA),Catalyzes the synthesis of dTDP-4-amino-4,6-dideoxy-D- galactose (dTDP-Fuc4N) from dTDP-4-keto-6-deoxy-D-glucose (dTDP-D- Glc4O) and L-glutamate	confirmation
Y_RS01905, Y_RS01910	419952	420187	6	6	44952	45187	yt006,yt007	Y_RS01905,Y_RS01910		discovery
Y_RS01905, Y_RS01910, Y_RS01915	419952	420290	6	6	44952	45290	yt006,yt007,yt008	Y_RS01905,Y_RS01910,Y_RS01915		-
Y_RS01905, Y_RS01910, Y_RS01915, Y_RS01920	419952	420442	6	6	44952	45442	yt006,yt007,yt008,yt009	Y_RS01905,Y_RS01910,Y_RS01915,Y_RS01920		-
Y_RS01930, Y_RS01935	421960	424307	6	6	46960	49307	y0378,y0379	hemY,hemX	HemY protein N-terminus,HemX, putative uroporphyrinogen-III C-methyltransferase	confirmation
Y_RS01935, Y_RS01940	423183	425087	6	6	48183	50087	y0379,y0380	hemX,hemD	HemX, putative uroporphyrinogen-III C-methyltransferase,Uroporphyrinogen-III synthase HemD	confirmation
Y_RS01935, Y_RS01940, Y_RS01945	423183	426025	6	6	48183	51025	y0379,y0380,y0381	hemX,hemD,hemC	HemX, putative uroporphyrinogen-III C-methyltransferase,Uroporphyrinogen-III synthase HemD,Tetrapolymerization of the monopyrrole PBG into the hydroxymethylbilane pre-uroporphyrinogen in several discrete steps	-
Y_RS01940, Y_RS01945	424338	426025	6	6	49338	51025	y0380,y0381	hemD,hemC	Uroporphyrinogen-III synthase HemD,Tetrapolymerization of the monopyrrole PBG into the hydroxymethylbilane pre-uroporphyrinogen in several discrete steps	confirmation
Y_RS01960, Y_RS01965	429787	430983	6	6	54787	55983	y0384,y0385	Y_RS01960,dapF	Prokaryotic lipoprotein-attachment site,Catalyzes the stereoinversion of LL-2,6- diaminoheptanedioate (L,L-DAP) to meso-diaminoheptanedioate (meso- DAP), a precursor of L-lysine and an essential component of the bacterial peptidoglycan	discovery
Y_RS01970, Y_RS01975	431048	432660	6	6	56048	57660	y0386,y0387	Y_RS01970,xerC	Protein of unknown function, DUF484,Belongs to the 'phage' integrase family. XerC subfamily	confirmation
Y_RS01970, Y_RS01975, Y_RS01980	431048	433376	6	6	56048	58376	y0386,y0387,y0388	Y_RS01970,xerC,yigB	Protein of unknown function, DUF484,Belongs to the 'phage' integrase family. XerC subfamily,HAD-SF-IA-v1 HAD hydrolase, IA, variant 1 family protein	-
Y_RS01975, Y_RS01980	431749	433376	6	6	56749	58376	y0387,y0388	xerC,yigB	Belongs to the 'phage' integrase family. XerC subfamily,HAD-SF-IA-v1 HAD hydrolase, IA, variant 1 family protein	confirmation
Y_RS01980, Y_RS01985	432660	435640	6	6	57660	60640	y0388,y0389	yigB,uvrD	HAD-SF-IA-v1 HAD hydrolase, IA, variant 1 family protein,DNA helicase II	confirmation
Y_RS02040, Y_RS02045	446689	448546	6	6	71689	73546	y0400,y0401	pldB,yigL	alpha/beta hydrolase fold,Sucrose-6F-phosphate phosphohydrolase	confirmation
Y_RS02055, Y_RS24485	450096	451403	7	7	96	1403	y0403	glpQ,Y_RS24485	Glycerophosphoryl diester phosphodiesterase family	discovery
Y_RS02105, Y_RS02110	461868	462819	7	7	11868	12819	y0412,y0413	Y_RS02105,Y_RS02110	protein conserved in bacteria,Protein of uncharacterised function (DUF2500)	discovery
Y_RS02115, Y_RS02120	463006	463930	7	7	13006	13930	y0414,y0415	Y_RS02115,rsmD	Protein of unknown function (DUF1145),Specifically methylates the guanine in position 966 of 16S rRNA in the assembled 30S particle	confirmation
Y_RS02135, Y_RS02140	465879	467490	7	7	15879	17490	y0417,y0418	ftsE,ftsX	cell division ATP-binding protein,Part of the ABC transporter FtsEX involved in cellular division	confirmation
Y_RS02135, Y_RS02140, Y_RS02145	465879	468658	7	7	15879	18658	y0417,y0418,y0419	ftsE,ftsX,rpoH	cell division ATP-binding protein,Part of the ABC transporter FtsEX involved in cellular division,factor RpoH	-
Y_RS02140, Y_RS02145	466537	468658	7	7	16537	18658	y0418,y0419	ftsX,rpoH	Part of the ABC transporter FtsEX involved in cellular division,factor RpoH	discovery
Y_RS02145, Y_RS02155	467801	469330	7	7	17801	19330	y0419,y0420	rpoH,tnpA	factor RpoH,to Salmonella typhimurium, and Salmonella typhi transposase for insertion sequence IS200 TnpA SW T200_SALTY (Q57334) (152 aa) fasta scores E() 0, 94.1 id in 152 aa. Identical to the Yersinia pseudotuberculosis IS1541-like element transposase Tnp TR Q9X9F5 (EMBL AJ238014) (152 aa) fasta scores E() 0, 100.0 id in 152 aa	discovery
Y_RS02175, Y_RS02180	472609	474659	7	7	22609	24659	y0424,y0425	Y_RS02175,livG	High-affinity branched-chain amino acid transport system permease protein,High-affinity branched-chain amino acid transport ATP-binding protein livG	confirmation
Y_RS02290, Y_RS02295	499160	501403	7	7	49160	51403	y0447,y0448	Y_RS02290,rmuC	SNARE associated Golgi protein,DNA recombination protein RmuC	discovery
Y_RS02300, Y_RS02305	501495	502914	7	7	51495	52914	y0449,y0450	ubiE,Y_RS02305	Methyltransferase required for the conversion of demethylmenaquinol (DMKH2) to menaquinol (MKH2) and the conversion of 2-polyprenyl-6-methoxy-1,4-benzoquinol (DDMQH2) to 2- polyprenyl-3-methyl-6-methoxy-1,4-benzoquinol (DMQH2),SCP-2 sterol transfer family	confirmation
Y_RS02300, Y_RS02305, Y_RS02310	501495	504545	7	7	51495	54545	y0449,y0450,y0451	ubiE,Y_RS02305,ubiB	Methyltransferase required for the conversion of demethylmenaquinol (DMKH2) to menaquinol (MKH2) and the conversion of 2-polyprenyl-6-methoxy-1,4-benzoquinol (DDMQH2) to 2- polyprenyl-3-methyl-6-methoxy-1,4-benzoquinol (DMQH2),SCP-2 sterol transfer family,Is probably a protein kinase regulator of UbiI activity which is involved in aerobic coenzyme Q (ubiquinone) biosynthesis	-
Y_RS02315, Y_RS02320	504725	505657	7	7	54725	55657	y0452,y0453	Y_RS02315,tatB	Part of the twin-arginine translocation (Tat) system that transports large folded proteins containing a characteristic twin-arginine motif in their signal peptide across membranes. TatA could form the protein-conducting channel of the Tat system,Part of the twin-arginine translocation (Tat) system that transports large folded proteins containing a characteristic twin-arginine motif in their signa…	confirmation
Y_RS02315, Y_RS02320, Y_RS02325	504725	506436	7	7	54725	56436	y0452,y0453,y0454	Y_RS02315,tatB,tatC	Part of the twin-arginine translocation (Tat) system that transports large folded proteins containing a characteristic twin-arginine motif in their signal peptide across membranes. TatA could form the protein-conducting channel of the Tat system,Part of the twin-arginine translocation (Tat) system that transports large folded proteins containing a characteristic twin-arginine motif in their signa…	-
Y_RS02315, Y_RS02320, Y_RS02325, Y_RS02330	504725	506971	7	7	54725	56971	y0452,y0453,y0454,y0455	Y_RS02315,tatB,tatC,Y_RS02330	Part of the twin-arginine translocation (Tat) system that transports large folded proteins containing a characteristic twin-arginine motif in their signal peptide across membranes. TatA could form the protein-conducting channel of the Tat system,Part of the twin-arginine translocation (Tat) system that transports large folded proteins containing a characteristic twin-arginine motif in their signa…	-
Y_RS02320, Y_RS02325	504995	506436	7	7	54995	56436	y0453,y0454	tatB,tatC	Part of the twin-arginine translocation (Tat) system that transports large folded proteins containing a characteristic twin-arginine motif in their signal peptide across membranes. Together with TatC, TatB is part of a receptor directly interacting with Tat signal peptides. TatB may form an oligomeric binding site that transiently accommodates folded Tat precursor proteins before their translocat…	confirmation
Y_RS02320, Y_RS02325, Y_RS02330	504995	506971	7	7	54995	56971	y0453,y0454,y0455	tatB,tatC,Y_RS02330	Part of the twin-arginine translocation (Tat) system that transports large folded proteins containing a characteristic twin-arginine motif in their signal peptide across membranes. Together with TatC, TatB is part of a receptor directly interacting with Tat signal peptides. TatB may form an oligomeric binding site that transiently accommodates folded Tat precursor proteins before their translocat…	-
Y_RS02325, Y_RS02330	505660	506971	7	7	55660	56971	y0454,y0455	tatC,Y_RS02330	Part of the twin-arginine translocation (Tat) system that transports large folded proteins containing a characteristic twin-arginine motif in their signal peptide across membranes. Together with TatB, TatC is part of a receptor directly interacting with Tat signal peptides,3'-5' exonuclease that prefers single-stranded DNA and RNA. May play a role in the H(2)O(2)-induced DNA damage repair	confirmation
Y_RS02335, Y_RS02340	507058	508859	7	7	57058	58859	y0456,y0457	istA,istB	to Escherichia coli transposase for insertion sequence element IS21 IstA SW ISTA_ECOLI (P15025) (390 aa) fasta scores E() 3e-27, 33.1 id in 329 aa. Identical to the previously sequenced Yersinia pestis,Yersinia pseudotuberculosis and Escherichia coli pesticin plasmid insertion sequence transposase Y1055 TR P74993 (EMBL U59875) (340 aa) fasta scores E() 0, 100.0 id in 340 aa,MobA/MobL family	confirmation
Y_RS02345, Y_RS02350	508898	510270	7	7	58898	60270	y0458,y0459	Y_RS02345,hemB	3'-5' exonuclease that prefers single-stranded DNA and RNA. May play a role in the H(2)O(2)-induced DNA damage repair,Belongs to the ALAD family	discovery
Y_RS02370, Y_RS02375	513528	516892	7	7	63528	66892	y0463,y0464	fadA,fadB	Catalyzes the final step of fatty acid oxidation in which acetyl-CoA is released and the CoA ester of a fatty acid two carbons shorter is formed,Involved in the aerobic and anaerobic degradation of long-chain fatty acids via beta-oxidation cycle. Catalyzes the formation of 3-oxoacyl-CoA from enoyl-CoA via L-3-hydroxyacyl-CoA. It can also use D-3-hydroxyacyl-CoA and cis-3-enoyl-CoA as substrate	confirmation
Y_RS02385, Y_RS02390	518550	519322	7	7	68550	69322	y0466	Y_RS02385,tnpA	Domain of unknown function (DUF1949),Transposase IS200 like	discovery
Y_RS02420, Y_RS02425	524037	524240	7	7	74037	74240	yt010,yt011	Y_RS02420,Y_RS02425		discovery
Y_RS02430, Y_RS02435	524459	527590	7	8	74459	2590	yr009,yr010	Y_RS02430,rrf	-	discovery
Y_RS02440, Y_RS02445	528054	530047	8	8	3054	5047	y0471,y0472	murB,birA	Cell wall formation,Acts both as a biotin-- acetyl-CoA-carboxylase ligase and a biotin-operon repressor. In the presence of ATP, BirA activates biotin to form the BirA-biotinyl-5'-adenylate (BirA-bio- 5'-AMP or holoBirA) complex. HoloBirA can either transfer the biotinyl moiety to the biotin carboxyl carrier protein (BCCP) subunit of acetyl-CoA carboxylase, or bind to the biotin operator site and…	discovery
Y_RS02460, Y_RS02465	531884	533685	8	8	6884	8685	y0475,y0476	istA,istB	to Escherichia coli transposase for insertion sequence element IS21 IstA SW ISTA_ECOLI (P15025) (390 aa) fasta scores E() 3e-27, 33.1 id in 329 aa. Identical to the previously sequenced Yersinia pestis,Yersinia pseudotuberculosis and Escherichia coli pesticin plasmid insertion sequence transposase Y1055 TR P74993 (EMBL U59875) (340 aa) fasta scores E() 0, 100.0 id in 340 aa,MobA/MobL family	confirmation
Y_RS02460, Y_RS02465, Y_RS02470, Y_RS02475, Y_RS02480	531884	534551	8	8	6884	9551	y0475,y0476,yt012,yt013,yt014	istA,istB,Y_RS02470,Y_RS02475,Y_RS02480	to Escherichia coli transposase for insertion sequence element IS21 IstA SW ISTA_ECOLI (P15025) (390 aa) fasta scores E() 3e-27, 33.1 id in 329 aa. Identical to the previously sequenced Yersinia pestis,Yersinia pseudotuberculosis and Escherichia coli pesticin plasmid insertion sequence transposase Y1055 TR P74993 (EMBL U59875) (340 aa) fasta scores E() 0, 100.0 id in 340 aa,MobA/MobL family	-
Y_RS02470, Y_RS02475	534149	534327	8	8	9149	9327	yt012,yt013	Y_RS02470,Y_RS02475		discovery
Y_RS02470, Y_RS02475, Y_RS02480, Y_RS02485	534149	534633	8	8	9149	9633	yt012,yt013,yt014,yt015	Y_RS02470,Y_RS02475,Y_RS02480,Y_RS02485		-
Y_RS02470, Y_RS02475, Y_RS02480, Y_RS02485, Y_RS02490	534149	535926	8	8	9149	10926	yt012,yt013,yt014,yt015,y0477	Y_RS02470,Y_RS02475,Y_RS02480,Y_RS02485,tuf	This protein promotes the GTP-dependent binding of aminoacyl-tRNA to the A-site of ribosomes during protein biosynthesis	-
Y_RS02475, Y_RS02480, Y_RS02485	534243	534633	8	8	9243	9633	yt013,yt014,yt015	Y_RS02475,Y_RS02480,Y_RS02485		-
Y_RS02475, Y_RS02480, Y_RS02485, Y_RS02490	534243	535926	8	8	9243	10926	yt013,yt014,yt015,y0477	Y_RS02475,Y_RS02480,Y_RS02485,tuf	This protein promotes the GTP-dependent binding of aminoacyl-tRNA to the A-site of ribosomes during protein biosynthesis	-
Y_RS02480, Y_RS02485	534477	534633	8	8	9477	9633	yt014,yt015	Y_RS02480,Y_RS02485		discovery
Y_RS02480, Y_RS02485, Y_RS02490	534477	535926	8	8	9477	10926	yt014,yt015,y0477	Y_RS02480,Y_RS02485,tuf	This protein promotes the GTP-dependent binding of aminoacyl-tRNA to the A-site of ribosomes during protein biosynthesis	-
Y_RS02485, Y_RS02490	534558	535926	8	8	9558	10926	yt015,y0477	Y_RS02485,tuf	This protein promotes the GTP-dependent binding of aminoacyl-tRNA to the A-site of ribosomes during protein biosynthesis	discovery
Y_RS02485, Y_RS02490, Y_RS02495, Y_RS02500	534558	537107	8	8	9558	12107	yt015,y0477,y0478,y0479	Y_RS02485,tuf,secE,nusG	This protein promotes the GTP-dependent binding of aminoacyl-tRNA to the A-site of ribosomes during protein biosynthesis,Essential subunit of the Sec protein translocation channel SecYEG. Clamps together the 2 halves of SecY. May contact the channel plug during translocation,Participates in transcription elongation, termination and antitermination. In the absence of Rho, increases the rate of tra…	-
Y_RS02490, Y_RS02495	534742	536560	8	8	9742	11560	y0477,y0478	tuf,secE	This protein promotes the GTP-dependent binding of aminoacyl-tRNA to the A-site of ribosomes during protein biosynthesis,Essential subunit of the Sec protein translocation channel SecYEG. Clamps together the 2 halves of SecY. May contact the channel plug during translocation	discovery
Y_RS02495, Y_RS02500	536177	537107	8	8	11177	12107	y0478,y0479	secE,nusG	Essential subunit of the Sec protein translocation channel SecYEG. Clamps together the 2 halves of SecY. May contact the channel plug during translocation,Participates in transcription elongation, termination and antitermination. In the absence of Rho, increases the rate of transcription elongation by the RNA polymerase (RNAP), probably by partially suppressing pausing. In the presence of Rho, mo…	confirmation
Y_RS02495, Y_RS02500, Y_RS02505	536177	537726	8	8	11177	12726	y0478,y0479,y0480	secE,nusG,rplK	Essential subunit of the Sec protein translocation channel SecYEG. Clamps together the 2 halves of SecY. May contact the channel plug during translocation,Participates in transcription elongation, termination and antitermination. In the absence of Rho, increases the rate of transcription elongation by the RNA polymerase (RNAP), probably by partially suppressing pausing. In the presence of Rho, mo…	-
Y_RS02495, Y_RS02500, Y_RS02505, Y_RS02510	536177	538434	8	8	11177	13434	y0478,y0479,y0480,y0481	secE,nusG,rplK,rplA	Essential subunit of the Sec protein translocation channel SecYEG. Clamps together the 2 halves of SecY. May contact the channel plug during translocation,Participates in transcription elongation, termination and antitermination. In the absence of Rho, increases the rate of transcription elongation by the RNA polymerase (RNAP), probably by partially suppressing pausing. In the presence of Rho, mo…	-
Y_RS02500, Y_RS02505	536562	537726	8	8	11562	12726	y0479,y0480	nusG,rplK	Participates in transcription elongation, termination and antitermination. In the absence of Rho, increases the rate of transcription elongation by the RNA polymerase (RNAP), probably by partially suppressing pausing. In the presence of Rho, modulates most Rho-dependent termination events by interacting with the RNAP to render the complex more susceptible to the termination activity of Rho. May b…	confirmation
Y_RS02500, Y_RS02505, Y_RS02510	536562	538434	8	8	11562	13434	y0479,y0480,y0481	nusG,rplK,rplA	Participates in transcription elongation, termination and antitermination. In the absence of Rho, increases the rate of transcription elongation by the RNA polymerase (RNAP), probably by partially suppressing pausing. In the presence of Rho, modulates most Rho-dependent termination events by interacting with the RNAP to render the complex more susceptible to the termination activity of Rho. May b…	-
Y_RS02500, Y_RS02505, Y_RS02510, Y_RS02515, Y_RS02520	536562	539731	8	8	11562	14731	y0479,y0480,y0481,y0482,y0483	nusG,rplK,rplA,rplJ,rplL	Participates in transcription elongation, termination and antitermination. In the absence of Rho, increases the rate of transcription elongation by the RNA polymerase (RNAP), probably by partially suppressing pausing. In the presence of Rho, modulates most Rho-dependent termination events by interacting with the RNAP to render the complex more susceptible to the termination activity of Rho. May b…	-
Y_RS02505, Y_RS02510	537298	538434	8	8	12298	13434	y0480,y0481	rplK,rplA	Forms part of the ribosomal stalk which helps the ribosome interact with GTP-bound translation factors,Binds directly to 23S rRNA. The L1 stalk is quite mobile in the ribosome, and is involved in E site tRNA release	confirmation
Y_RS02505, Y_RS02510, Y_RS02515	537298	539296	8	8	12298	14296	y0480,y0481,y0482	rplK,rplA,rplJ	Forms part of the ribosomal stalk which helps the ribosome interact with GTP-bound translation factors,Binds directly to 23S rRNA. The L1 stalk is quite mobile in the ribosome, and is involved in E site tRNA release,Forms part of the ribosomal stalk, playing a central role in the interaction of the ribosome with GTP-bound translation factors	-
Y_RS02505, Y_RS02510, Y_RS02515, Y_RS02520	537298	539731	8	8	12298	14731	y0480,y0481,y0482,y0483	rplK,rplA,rplJ,rplL	Forms part of the ribosomal stalk which helps the ribosome interact with GTP-bound translation factors,Binds directly to 23S rRNA. The L1 stalk is quite mobile in the ribosome, and is involved in E site tRNA release,Forms part of the ribosomal stalk, playing a central role in the interaction of the ribosome with GTP-bound translation factors,Forms part of the ribosomal stalk which helps the ribos…	-
Y_RS02510, Y_RS02515	537730	539296	8	8	12730	14296	y0481,y0482	rplA,rplJ	Binds directly to 23S rRNA. The L1 stalk is quite mobile in the ribosome, and is involved in E site tRNA release,Forms part of the ribosomal stalk, playing a central role in the interaction of the ribosome with GTP-bound translation factors	confirmation
Y_RS02510, Y_RS02515, Y_RS02520	537730	539731	8	8	12730	14731	y0481,y0482,y0483	rplA,rplJ,rplL	Binds directly to 23S rRNA. The L1 stalk is quite mobile in the ribosome, and is involved in E site tRNA release,Forms part of the ribosomal stalk, playing a central role in the interaction of the ribosome with GTP-bound translation factors,Forms part of the ribosomal stalk which helps the ribosome interact with GTP-bound translation factors. Is thus essential for accurate translation	-
Y_RS02515, Y_RS02520	538799	539731	8	8	13799	14731	y0482,y0483	rplJ,rplL	Forms part of the ribosomal stalk, playing a central role in the interaction of the ribosome with GTP-bound translation factors,Forms part of the ribosomal stalk which helps the ribosome interact with GTP-bound translation factors. Is thus essential for accurate translation	confirmation
Y_RS02515, Y_RS02520, Y_RS02525	538799	544102	8	8	13799	19102	y0482,y0483,y0484	rplJ,rplL,rpoB	Forms part of the ribosomal stalk, playing a central role in the interaction of the ribosome with GTP-bound translation factors,Forms part of the ribosomal stalk which helps the ribosome interact with GTP-bound translation factors. Is thus essential for accurate translation,DNA-dependent RNA polymerase catalyzes the transcription of DNA into RNA using the four ribonucleoside triphosphates as subs…	-
Y_RS02525, Y_RS02530	540074	548451	8	8	15074	23451	y0484,y0485	rpoB,rpoC	DNA-dependent RNA polymerase catalyzes the transcription of DNA into RNA using the four ribonucleoside triphosphates as substrates,DNA-dependent RNA polymerase catalyzes the transcription of DNA into RNA using the four ribonucleoside triphosphates as substrates	confirmation
Y_RS02590, Y_RS02595	556095	557755	8	8	31095	32755	y0493,y0495	nudC,Y_RS02595	NAD+ diphosphatase activity,-	discovery
Y_RS02600, Y_RS02605	557874	559711	8	8	32874	34711	y0496,y0497	hemE,nfi	Catalyzes the decarboxylation of four acetate groups of uroporphyrinogen-III to yield coproporphyrinogen-III,DNA repair enzyme involved in the repair of deaminated bases. Selectively cleaves double-stranded DNA at the second phosphodiester bond 3' to a deoxyinosine leaving behind the intact lesion on the nicked DNA	discovery
Y_RS02605, Y_RS02610	559007	560347	8	8	34007	35347	y0497,y0498	nfi,Y_RS02610	DNA repair enzyme involved in the repair of deaminated bases. Selectively cleaves double-stranded DNA at the second phosphodiester bond 3' to a deoxyinosine leaving behind the intact lesion on the nicked DNA,Protein of uncharacterised function (DUF416)	confirmation
Y_RS02610, Y_RS02615	559757	560811	8	8	34757	35811	y0498,y0499	Y_RS02610,hupA	Protein of uncharacterised function (DUF416),Histone-like DNA-binding protein which is capable of wrapping DNA to stabilize it, and thus to prevent its denaturation under extreme environmental conditions	confirmation
Y_RS02615, Y_RS02620	560536	561514	8	8	35536	36514	y0499,y0500	hupA,Y_RS02620	Histone-like DNA-binding protein which is capable of wrapping DNA to stabilize it, and thus to prevent its denaturation under extreme environmental conditions,Protein of unknown function (DUF1481)	confirmation
Y_RS02625, Y_RS02630	561662	564597	8	8	36662	39597	y0501,y0502	purD,purH	Glycinamide ribonucleotide synthetase,bifunctional purine biosynthesis protein PurH	confirmation
Y_RS02640, Y_RS02645	565256	567010	8	8	40256	42010	yr011,yt016	Y_RS02640,Y_RS02645		discovery
Y_RS02650, Y_RS02655	567263	570394	8	8	42263	45394	yr012,yr013	Y_RS02650,rrf	-	discovery
Y_RS02685, Y_RS02690	575545	577508	8	8	50545	52508	y0508,y0509	actP,Y_RS02690	Cation acetate symporter ActP,Protein of unknown function, DUF485	confirmation
Y_RS02810, Y_RS02815	600671	602151	9	9	671	2151	y0534,y0535	yedE,yedF	Sulphur transport,Belongs to the sulfur carrier protein TusA family	confirmation
Y_RS02840, Y_RS02845	606829	608669	9	9	6829	8669	y0540,y0541	Y_RS02840,Y_RS02845	Belongs to the binding-protein-dependent transport system permease family. FecCD subfamily,Periplasmic binding protein	confirmation
Y_RS02845, Y_RS02850	607830	609703	9	9	7830	9703	y0541,y0542	Y_RS02845,Y_RS02850	Periplasmic binding protein,Hemin transport protein	confirmation
Y_RS02860, Y_RS02865	612267	613460	9	9	12267	13460	y0545,y0546	Y_RS02860,hutX	NmrA-like family,Haem utilisation ChuX/HutX	discovery
Y_RS02880, Y_RS02885	616262	618106	9	9	16262	18106	y0549,y0550	Y_RS02880,Y_RS02885	-,C-C_Bond_Lyase of the TIM-Barrel fold	discovery
Y_RS02910, Y_RS02915	622468	624245	9	9	22468	24245	y0555,y0556	Y_RS02910,Y_RS02915	TerD domain,TerD domain	confirmation
Y_RS02910, Y_RS02915, Y_RS02920, Y_RS02925, Y_RS02930, Y_RS02935	622468	627193	9	9	22468	27193	y0555,y0556,y0557,y0558,y0559,y0560	Y_RS02910,Y_RS02915,Y_RS02920,Y_RS02925,Y_RS02930,Y_RS02935	TerD domain,TerD domain,Tellurite resistance protein TerB,Integral membrane protein TerC family,TerD domain,TerD domain	-
Y_RS02915, Y_RS02920	623061	624733	9	9	23061	24733	y0556,y0557	Y_RS02915,Y_RS02920	TerD domain,Tellurite resistance protein TerB	confirmation
Y_RS02915, Y_RS02920, Y_RS02925	623061	625792	9	9	23061	25792	y0556,y0557,y0558	Y_RS02915,Y_RS02920,Y_RS02925	TerD domain,Tellurite resistance protein TerB,Integral membrane protein TerC family	-
Y_RS02920, Y_RS02925	624278	625792	9	9	24278	25792	y0557,y0558	Y_RS02920,Y_RS02925	Tellurite resistance protein TerB,Integral membrane protein TerC family	confirmation
Y_RS02920, Y_RS02925, Y_RS02930	624278	626434	9	9	24278	26434	y0557,y0558,y0559	Y_RS02920,Y_RS02925,Y_RS02930	Tellurite resistance protein TerB,Integral membrane protein TerC family,TerD domain	-
Y_RS02925, Y_RS02930	624755	626434	9	9	24755	26434	y0558,y0559	Y_RS02925,Y_RS02930	Integral membrane protein TerC family,TerD domain	discovery
Y_RS02925, Y_RS02930, Y_RS02935	624755	627193	9	9	24755	27193	y0558,y0559,y0560	Y_RS02925,Y_RS02930,Y_RS02935	Integral membrane protein TerC family,TerD domain,TerD domain	-
Y_RS02930, Y_RS02935	625856	627193	9	9	25856	27193	y0559,y0560	Y_RS02930,Y_RS02935	TerD domain,TerD domain	confirmation
Y_RS03160, Y_RS03165	683253	686110	10	10	8253	11110	y0605,y0606	Y_RS03160,aspA	Responsible for the transport of C4-dicarboxylates from the periplasm across the inner membrane,Aspartate ammonia-lyase	discovery
Y_RS03170, Y_RS03175	686558	687684	10	10	11558	12684	y0607,y0608	Y_RS03170,Y_RS03175	FxsA cytoplasmic membrane protein,Binds to Cpn60 in the presence of Mg-ATP and suppresses the ATPase activity of the latter	discovery
Y_RS03175, Y_RS03180	687391	689377	10	10	12391	14377	y0608,y0609	Y_RS03175,groL	Binds to Cpn60 in the presence of Mg-ATP and suppresses the ATPase activity of the latter,Prevents misfolding and promotes the refolding and proper assembly of unfolded polypeptides generated under stress conditions	confirmation
Y_RS03205, Y_RS03210	693040	693805	10	10	18040	18805	y0614,y0615	frdD,frdC	Seems to be involved in the anchoring of the catalytic components of the fumarate reductase complex to the cytoplasmic membrane,Seems to be involved in the anchoring of the catalytic components of the fumarate reductase complex to the cytoplasmic membrane	confirmation
Y_RS03205, Y_RS03210, Y_RS03215	693040	694556	10	10	18040	19556	y0614,y0615,y0616	frdD,frdC,Y_RS03215	Seems to be involved in the anchoring of the catalytic components of the fumarate reductase complex to the cytoplasmic membrane,Seems to be involved in the anchoring of the catalytic components of the fumarate reductase complex to the cytoplasmic membrane,Belongs to the succinate dehydrogenase fumarate reductase iron-sulfur protein family	-
Y_RS03205, Y_RS03210, Y_RS03215, Y_RS03220	693040	696372	10	10	18040	21372	y0614,y0615,y0616,y0617	frdD,frdC,Y_RS03215,frdA	Seems to be involved in the anchoring of the catalytic components of the fumarate reductase complex to the cytoplasmic membrane,Seems to be involved in the anchoring of the catalytic components of the fumarate reductase complex to the cytoplasmic membrane,Belongs to the succinate dehydrogenase fumarate reductase iron-sulfur protein family,fumarate reductase, flavoprotein subunit	-
Y_RS03210, Y_RS03215	693413	694556	10	10	18413	19556	y0615,y0616	frdC,Y_RS03215	Seems to be involved in the anchoring of the catalytic components of the fumarate reductase complex to the cytoplasmic membrane,Belongs to the succinate dehydrogenase fumarate reductase iron-sulfur protein family	confirmation
Y_RS03215, Y_RS03220	693822	696372	10	10	18822	21372	y0616,y0617	Y_RS03215,frdA	Belongs to the succinate dehydrogenase fumarate reductase iron-sulfur protein family,fumarate reductase, flavoprotein subunit	confirmation
Y_RS03240, Y_RS03245	701311	703446	10	10	26311	28446	y0620,y0622	asd,rsgA	Catalyzes the formation of phosphatidylethanolamine (PtdEtn) from phosphatidylserine (PtdSer),One of several proteins that assist in the late maturation steps of the functional core of the 30S ribosomal subunit. Helps release RbfA from mature subunits. May play a role in the assembly of ribosomal proteins into the subunit. Circularly permuted GTPase that catalyzes slow GTP hydrolysis, GTPase acti…	discovery
Y_RS03265, Y_RS03270	704627	704869	10	10	29627	29869	yt018,yt019	Y_RS03265,Y_RS03270		discovery
Y_RS03305, Y_RS03310	713304	714994	10	10	38304	39994	y0630,y0632	hfq,hflX	RNA chaperone that binds small regulatory RNA (sRNAs) and mRNAs to facilitate mRNA translational regulation in response to envelope stress, environmental stress and changes in metabolite concentrations. Also binds with high specificity to tRNAs,GTPase that associates with the 50S ribosomal subunit and may have a role during protein synthesis or ribosome biogenesis	confirmation
Y_RS03305, Y_RS03310, Y_RS03315, Y_RS03320, Y_RS03325	713304	717874	10	10	38304	42874	y0630,y0632,y0633,y0634	hfq,hflX,hflK,hflC,Y_RS03325	RNA chaperone that binds small regulatory RNA (sRNAs) and mRNAs to facilitate mRNA translational regulation in response to envelope stress, environmental stress and changes in metabolite concentrations. Also binds with high specificity to tRNAs,GTPase that associates with the 50S ribosomal subunit and may have a role during protein synthesis or ribosome biogenesis,HflC and HflK could encode or re…	-
Y_RS03310, Y_RS03315	713708	716494	10	10	38708	41494	y0632,y0633	hflX,hflK	GTPase that associates with the 50S ribosomal subunit and may have a role during protein synthesis or ribosome biogenesis,HflC and HflK could encode or regulate a protease	discovery
Y_RS03310, Y_RS03315, Y_RS03320	713708	717502	10	10	38708	42502	y0632,y0633,y0634	hflX,hflK,hflC	GTPase that associates with the 50S ribosomal subunit and may have a role during protein synthesis or ribosome biogenesis,HflC and HflK could encode or regulate a protease,HflC and HflK could regulate a protease	-
Y_RS03315, Y_RS03320	715235	717502	10	10	40235	42502	y0633,y0634	hflK,hflC	HflC and HflK could encode or regulate a protease,HflC and HflK could regulate a protease	confirmation
Y_RS03315, Y_RS03320, Y_RS03325	715235	717874	10	10	40235	42874	y0633,y0634	hflK,hflC,Y_RS03325	HflC and HflK could encode or regulate a protease,HflC and HflK could regulate a protease,inner membrane protein YjeT	-
Y_RS03320, Y_RS03325	716498	717874	10	10	41498	42874	y0634	hflC,Y_RS03325	HflC and HflK could regulate a protease,inner membrane protein YjeT	discovery
Y_RS03320, Y_RS03325, Y_RS03330	716498	719272	10	10	41498	44272	y0634,y0635	hflC,Y_RS03325,Y_RS03330	HflC and HflK could regulate a protease,inner membrane protein YjeT,Plays an important role in the de novo pathway of purine nucleotide biosynthesis. Catalyzes the first committed step in the biosynthesis of AMP from IMP	-
Y_RS03325, Y_RS03330	717674	719272	10	10	42674	44272	y0635	Y_RS03325,Y_RS03330	inner membrane protein YjeT,Plays an important role in the de novo pathway of purine nucleotide biosynthesis. Catalyzes the first committed step in the biosynthesis of AMP from IMP	discovery
Y_RS03335, Y_RS03340	719641	722841	10	10	44641	47841	y0636,y0637	nsrR,rnr	Nitric oxide-sensitive repressor of genes involved in protecting the cell against nitrosative stress. May require iron for activity,3'-5' exoribonuclease that releases 5'-nucleoside monophosphates and is involved in maturation of structured RNAs	confirmation
Y_RS03335, Y_RS03340, Y_RS03345	719641	723700	10	10	44641	48700	y0636,y0637,y0638	nsrR,rnr,rlmB	Nitric oxide-sensitive repressor of genes involved in protecting the cell against nitrosative stress. May require iron for activity,3'-5' exoribonuclease that releases 5'-nucleoside monophosphates and is involved in maturation of structured RNAs,Belongs to the class IV-like SAM-binding methyltransferase superfamily. RNA methyltransferase TrmH family. RlmB subfamily	-
Y_RS03340, Y_RS03345	720307	723700	10	10	45307	48700	y0637,y0638	rnr,rlmB	3'-5' exoribonuclease that releases 5'-nucleoside monophosphates and is involved in maturation of structured RNAs,Belongs to the class IV-like SAM-binding methyltransferase superfamily. RNA methyltransferase TrmH family. RlmB subfamily	confirmation
Y_RS03345, Y_RS03350	722960	725751	10	10	47960	50751	y0638,y0639	rlmB,Y_RS03350	Belongs to the class IV-like SAM-binding methyltransferase superfamily. RNA methyltransferase TrmH family. RlmB subfamily,acyl-CoA dehydrogenase	discovery
Y_RS03385, Y_RS03390	729400	730118	10	10	54400	55118	y0645	rpsF,priB	Binds together with S18 to 16S ribosomal RNA,Binds single-stranded DNA at the primosome assembly site	discovery
Y_RS03385, Y_RS03390, Y_RS03395	729400	730350	10	10	54400	55350	y0645,y0646	rpsF,priB,rpsR	Binds together with S18 to 16S ribosomal RNA,Binds single-stranded DNA at the primosome assembly site,Binds as a heterodimer with protein S6 to the central domain of the 16S rRNA, where it helps stabilize the platform of the 30S subunit	-
Y_RS03385, Y_RS03390, Y_RS03395, Y_RS03400	729400	730842	10	10	54400	55842	y0645,y0646,y0647	rpsF,priB,rpsR,rplI	Binds together with S18 to 16S ribosomal RNA,Binds single-stranded DNA at the primosome assembly site,Binds as a heterodimer with protein S6 to the central domain of the 16S rRNA, where it helps stabilize the platform of the 30S subunit,Binds to the 23S rRNA	-
Y_RS03385, Y_RS03390, Y_RS03395, Y_RS03400, Y_RS03410	729400	731496	10	10	54400	56496	y0645,y0646,y0647,y0648	rpsF,priB,rpsR,rplI,tnpA	Binds together with S18 to 16S ribosomal RNA,Binds single-stranded DNA at the primosome assembly site,Binds as a heterodimer with protein S6 to the central domain of the 16S rRNA, where it helps stabilize the platform of the 30S subunit,Binds to the 23S rRNA,to Salmonella typhimurium, and Salmonella typhi transposase for insertion sequence IS200 TnpA SW T200_SALTY (Q57334) (152 aa) fasta scores E…	-
Y_RS03390, Y_RS03395	729798	730350	10	10	54798	55350	y0646	priB,rpsR	Binds single-stranded DNA at the primosome assembly site,Binds as a heterodimer with protein S6 to the central domain of the 16S rRNA, where it helps stabilize the platform of the 30S subunit	discovery
Y_RS03390, Y_RS03395, Y_RS03400	729798	730842	10	10	54798	55842	y0646,y0647	priB,rpsR,rplI	Binds single-stranded DNA at the primosome assembly site,Binds as a heterodimer with protein S6 to the central domain of the 16S rRNA, where it helps stabilize the platform of the 30S subunit,Binds to the 23S rRNA	-
Y_RS03390, Y_RS03395, Y_RS03400, Y_RS03410	729798	731496	10	10	54798	56496	y0646,y0647,y0648	priB,rpsR,rplI,tnpA	Binds single-stranded DNA at the primosome assembly site,Binds as a heterodimer with protein S6 to the central domain of the 16S rRNA, where it helps stabilize the platform of the 30S subunit,Binds to the 23S rRNA,to Salmonella typhimurium, and Salmonella typhi transposase for insertion sequence IS200 TnpA SW T200_SALTY (Q57334) (152 aa) fasta scores E() 0, 94.1 id in 152 aa. Identical to the Yer…	-
Y_RS03395, Y_RS03400	730123	730842	10	10	55123	55842	y0646,y0647	rpsR,rplI	Binds as a heterodimer with protein S6 to the central domain of the 16S rRNA, where it helps stabilize the platform of the 30S subunit,Binds to the 23S rRNA	confirmation
Y_RS03530, Y_RS03535	756531	757119	11	11	6531	7119	y0672,y0673	rplU,rpmA	This protein binds to 23S rRNA in the presence of protein L20,Belongs to the bacterial ribosomal protein bL27 family	confirmation
Y_RS03535, Y_RS03540	756862	758193	11	11	6862	8193	y0673,y0674	rpmA,Y_RS03540	Belongs to the bacterial ribosomal protein bL27 family,integral membrane protein	discovery
Y_RS03550, Y_RS03555	759461	761187	11	11	9461	11187	y0676,y0677	pmrB,pmrA	sensor protein BasS,Transcriptional regulatory protein basR	confirmation
Y_RS03585, Y_RS03590	766683	768866	11	11	16683	18866	y0683,y0684	folP,glmM	Catalyzes the condensation of para-aminobenzoate (pABA) with 6-hydroxymethyl-7,8-dihydropterin diphosphate (DHPt-PP) to form 7,8-dihydropteroate (H2Pte), the immediate precursor of folate derivatives,Catalyzes the conversion of glucosamine-6-phosphate to glucosamine-1-phosphate	confirmation
Y_RS03585, Y_RS03590, Y_RS03595	766683	769424	11	11	16683	19424	y0683,y0684,y0685	folP,glmM,secG	Catalyzes the condensation of para-aminobenzoate (pABA) with 6-hydroxymethyl-7,8-dihydropterin diphosphate (DHPt-PP) to form 7,8-dihydropteroate (H2Pte), the immediate precursor of folate derivatives,Catalyzes the conversion of glucosamine-6-phosphate to glucosamine-1-phosphate,preprotein translocase	-
Y_RS03590, Y_RS03595, Y_RS03600	767526	769603	11	11	17526	19603	y0684,y0685,yt020	glmM,secG,Y_RS03600	Catalyzes the conversion of glucosamine-6-phosphate to glucosamine-1-phosphate,preprotein translocase	-
Y_RS03595, Y_RS03600	769089	769603	11	11	19089	19603	y0685,yt020	secG,Y_RS03600	preprotein translocase	discovery
Y_RS03595, Y_RS03600, Y_RS03605	769089	769740	11	11	19089	19740	y0685,yt020,yt021	secG,Y_RS03600,Y_RS03605	preprotein translocase	-
Y_RS03595, Y_RS03600, Y_RS03605, Y_RS03610	769089	770408	11	11	19089	20408	y0685,yt020,yt021,y0686	secG,Y_RS03600,Y_RS03605,rimP	preprotein translocase,Required for maturation of 30S ribosomal subunits	-
Y_RS03600, Y_RS03605	769517	769740	11	11	19517	19740	yt020,yt021	Y_RS03600,Y_RS03605		discovery
Y_RS03600, Y_RS03605, Y_RS03610	769517	770408	11	11	19517	20408	yt020,yt021,y0686	Y_RS03600,Y_RS03605,rimP	Required for maturation of 30S ribosomal subunits	-
Y_RS03610, Y_RS03615	769956	771917	11	11	19956	21917	y0686,y0687	rimP,nusA	Required for maturation of 30S ribosomal subunits,Participates in both transcription termination and antitermination	confirmation
Y_RS03620, Y_RS03625	771942	775096	11	11	21942	25096	y0688,y0689	infB,rbfA	One of the essential components for the initiation of protein synthesis. Protects formylmethionyl-tRNA from spontaneous hydrolysis and promotes its binding to the 30S ribosomal subunits. Also involved in the hydrolysis of GTP during the formation of the 70S ribosomal complex,One of several proteins that assist in the late maturation steps of the functional core of the 30S ribosomal subunit. Assoc…	confirmation
Y_RS03625, Y_RS03630	774686	776070	11	11	24686	26070	y0689,y0690	rbfA,truB	One of several proteins that assist in the late maturation steps of the functional core of the 30S ribosomal subunit. Associates with free 30S ribosomal subunits (but not with 30S subunits that are part of 70S ribosomes or polysomes). Required for efficient processing of 16S rRNA. May interact with the 5'-terminal helix region of 16S rRNA,Responsible for synthesis of pseudouridine from uracil- 55…	confirmation
Y_RS03625, Y_RS03630, Y_RS03635	774686	776461	11	11	24686	26461	y0689,y0690,y0691	rbfA,truB,rpsO	One of several proteins that assist in the late maturation steps of the functional core of the 30S ribosomal subunit. Associates with free 30S ribosomal subunits (but not with 30S subunits that are part of 70S ribosomes or polysomes). Required for efficient processing of 16S rRNA. May interact with the 5'-terminal helix region of 16S rRNA,Responsible for synthesis of pseudouridine from uracil- 55…	-
Y_RS03630, Y_RS03635	775096	776461	11	11	25096	26461	y0690,y0691	truB,rpsO	Responsible for synthesis of pseudouridine from uracil- 55 in the psi GC loop of transfer RNAs,One of the primary rRNA binding proteins, it binds directly to 16S rRNA where it helps nucleate assembly of the platform of the 30S subunit by binding and bridging several RNA helices of the 16S rRNA	confirmation
Y_RS03715, Y_RS03720	794272	795293	11	11	44272	45293	y0707,y0708	Y_RS03715,Y_RS03720	lipid carrier protein,Acetyltransferase (GNAT) domain	confirmation
Y_RS03885, Y_RS03890	830245	832356	12	12	5245	7356	y0745,y0746	Y_RS03885,pepA	DNA polymerase III chi subunit,Presumably involved in the processing and regular turnover of intracellular proteins. Catalyzes the removal of unsubstituted N-terminal amino acids from various peptides	discovery
Y_RS03925, Y_RS03930	839670	841471	12	12	14670	16471	y0752,y0753	istB,istA	MobA/MobL family,to Escherichia coli transposase for insertion sequence element IS21 IstA SW ISTA_ECOLI (P15025) (390 aa) fasta scores E() 3e-27, 33.1 id in 329 aa. Identical to the previously sequenced Yersinia pestis,Yersinia pseudotuberculosis and Escherichia coli pesticin plasmid insertion sequence transposase Y1055 TR P74993 (EMBL U59875) (340 aa) fasta scores E() 0, 100.0 id in 340 aa	confirmation
Y_RS03940, Y_RS03945	842230	843374	12	12	17230	18374	y0755,y0756	yacG,zapD	Inhibits all the catalytic activities of DNA gyrase by preventing its interaction with DNA. Acts by binding directly to the C-terminal domain of GyrB, which probably disrupts DNA binding by the gyrase,Cell division factor that enhances FtsZ-ring assembly. Directly interacts with FtsZ and promotes bundling of FtsZ protofilaments, with a reduction in FtsZ GTPase activity	confirmation
Y_RS03985, Y_RS03990	850244	851939	12	12	25244	26939	y0763,y0764	ampD,ampE	Ami_2,Regulatory signalling modulator protein AmpE	confirmation
Y_RS04010, Y_RS04015	858269	861528	12	12	33269	36528	y0768,y0769	aceF,lpdA	The pyruvate dehydrogenase complex catalyzes the overall conversion of pyruvate to acetyl-CoA and CO(2),Dihydrolipoyl dehydrogenase	confirmation
Y_RS04030, Y_RS04035	862799	866054	12	12	37799	41054	y0771,y0772	acnB,yacL	Belongs to the aconitase IPM isomerase family,Belongs to the UPF0231 family	discovery
Y_RS04045, Y_RS04050	867511	869273	12	12	42511	44273	y0774,y0775	speD,speE	Catalyzes the decarboxylation of S-adenosylmethionine to S-adenosylmethioninamine (dcAdoMet), the propylamine donor required for the synthesis of the polyamines spermine and spermidine from the diamine putrescine,Catalyzes the irreversible transfer of a propylamine group from the amino donor S-adenosylmethioninamine (decarboxy- AdoMet) to putrescine (1,4-diaminobutane) to yield spermidine	confirmation
Y_RS04075, Y_RS04080	873463	875156	12	12	48463	50156	y0780,y0781	Y_RS04075,Y_RS04080	ABC transporter, ATP-binding protein,Transport permease protein	confirmation
Y_RS04090, Y_RS04095	876826	878471	12	12	51826	53471	y0784,y0785	panD,panC	Catalyzes the pyruvoyl-dependent decarboxylation of aspartate to produce beta-alanine,Catalyzes the condensation of pantoate with beta-alanine in an ATP-dependent reaction via a pantoyl-adenylate intermediate	discovery
Y_RS04095, Y_RS04100	877617	879356	12	12	52617	54356	y0785,y0786	panC,panB	Catalyzes the condensation of pantoate with beta-alanine in an ATP-dependent reaction via a pantoyl-adenylate intermediate,Catalyzes the reversible reaction in which hydroxymethyl group from 5,10-methylenetetrahydrofolate is transferred onto alpha-ketoisovalerate to form ketopantoate	confirmation
Y_RS04175, Y_RS04180	898607	900063	12	13	73607	63	y0803,y0804	Y_RS04175,btuF	UPF0126 domain,Part of the ABC transporter complex BtuCDF involved in vitamin B12 import. Binds vitamin B12 and delivers it to the periplasmic surface of BtuC	confirmation
Y_RS04180, Y_RS04185	899221	900764	12	13	74221	764	y0804,y0805	btuF,mtnN	Part of the ABC transporter complex BtuCDF involved in vitamin B12 import. Binds vitamin B12 and delivers it to the periplasmic surface of BtuC,Catalyzes the irreversible cleavage of the glycosidic bond in both 5'-methylthioadenosine (MTA) and S- adenosylhomocysteine (SAH AdoHcy) to adenine and the corresponding thioribose, 5'-methylthioribose and S-ribosylhomocysteine, respectively	confirmation
Y_RS22050, Y_RS22055	907275	907598	13	13	7275	7598	y0809,y0810	Y_RS22050,Y_RS22055	hypothetical protein,23S rRNA methyltransferase	discovery
Y_RS22050, Y_RS22055, Y_RS04205	907275	909842	13	13	7275	9842	y0809,y0810,y0811	Y_RS22050,Y_RS22055,relA	In eubacteria ppGpp (guanosine 3'-diphosphate 5-' diphosphate) is a mediator of the stringent response that coordinates a variety of cellular activities in response to changes in nutritional abundance	-
Y_RS22055, Y_RS04205	907473	909842	13	13	7473	9842	y0810,y0811	Y_RS22055,relA	In eubacteria ppGpp (guanosine 3'-diphosphate 5-' diphosphate) is a mediator of the stringent response that coordinates a variety of cellular activities in response to changes in nutritional abundance	discovery
Y_RS04205, Y_RS04215	907608	910886	13	13	7608	10886	y0811,y0812	relA,mazG	In eubacteria ppGpp (guanosine 3'-diphosphate 5-' diphosphate) is a mediator of the stringent response that coordinates a variety of cellular activities in response to changes in nutritional abundance,MazG nucleotide pyrophosphohydrolase domain	discovery
Y_RS04230, Y_RS04235	914546	915845	13	13	14546	15845	y0815,y0816	sodC,queE	Destroys radicals which are normally produced within the cells and which are toxic to biological systems,Catalyzes the complex heterocyclic radical-mediated conversion of 6-carboxy-5,6,7,8-tetrahydropterin (CPH4) to 7- carboxy-7-deazaguanine (CDG), a step common to the biosynthetic pathways of all 7-deazapurine-containing compounds	discovery
Y_RS04255, Y_RS23635	920396	921372	13	13	20396	21372	y0820	Y_RS04255,Y_RS23635	Belongs to the PAPS reductase family. CysH subfamily	discovery
Y_RS04260, Y_RS04265	921365	922147	13	13	21365	22147	y0821	Y_RS04260,Y_RS04265	HicB_like antitoxin of bacterial toxin-antitoxin system,HicA toxin of bacterial toxin-antitoxin,	discovery
Y_RS04300, Y_RS04305	928071	929120	13	13	28071	29120	y0827,y0828	ftsB,ispD	Essential cell division protein. May link together the upstream cell division proteins, which are predominantly cytoplasmic, with the downstream cell division proteins, which are predominantly periplasmic,Catalyzes the formation of 4-diphosphocytidyl-2-C- methyl-D-erythritol from CTP and 2-C-methyl-D-erythritol 4- phosphate (MEP)	confirmation
Y_RS04300, Y_RS04305, Y_RS04310	928071	929747	13	13	28071	29747	y0827,y0828,y0829	ftsB,ispD,ispF	Essential cell division protein. May link together the upstream cell division proteins, which are predominantly cytoplasmic, with the downstream cell division proteins, which are predominantly periplasmic,Catalyzes the formation of 4-diphosphocytidyl-2-C- methyl-D-erythritol from CTP and 2-C-methyl-D-erythritol 4- phosphate (MEP),Involved in the biosynthesis of isopentenyl diphosphate (IPP) and d…	-
Y_RS04305, Y_RS04310	928395	929747	13	13	28395	29747	y0828,y0829	ispD,ispF	Catalyzes the formation of 4-diphosphocytidyl-2-C- methyl-D-erythritol from CTP and 2-C-methyl-D-erythritol 4- phosphate (MEP),Involved in the biosynthesis of isopentenyl diphosphate (IPP) and dimethylallyl diphosphate (DMAPP), two major building blocks of isoprenoid compounds. Catalyzes the conversion of 4- diphosphocytidyl-2-C-methyl-D-erythritol 2-phosphate (CDP-ME2P) to 2-C-methyl-D-erythrito…	confirmation
Y_RS04310, Y_RS04315	929259	930807	13	13	29259	30807	y0829,y0830	ispF,truD	Involved in the biosynthesis of isopentenyl diphosphate (IPP) and dimethylallyl diphosphate (DMAPP), two major building blocks of isoprenoid compounds. Catalyzes the conversion of 4- diphosphocytidyl-2-C-methyl-D-erythritol 2-phosphate (CDP-ME2P) to 2-C-methyl-D-erythritol 2,4-cyclodiphosphate (ME-CPP) with a corresponding release of cytidine 5-monophosphate (CMP),Responsible for synthesis of pse…	confirmation
Y_RS04310, Y_RS04315, Y_RS04320	929259	931549	13	13	29259	31549	y0829,y0830,y0831	ispF,truD,surE	Involved in the biosynthesis of isopentenyl diphosphate (IPP) and dimethylallyl diphosphate (DMAPP), two major building blocks of isoprenoid compounds. Catalyzes the conversion of 4- diphosphocytidyl-2-C-methyl-D-erythritol 2-phosphate (CDP-ME2P) to 2-C-methyl-D-erythritol 2,4-cyclodiphosphate (ME-CPP) with a corresponding release of cytidine 5-monophosphate (CMP),Responsible for synthesis of pse…	-
Y_RS04310, Y_RS04315, Y_RS04320, Y_RS04325	929259	932169	13	13	29259	32169	y0829,y0830,y0831,y0832	ispF,truD,surE,Y_RS04325	Involved in the biosynthesis of isopentenyl diphosphate (IPP) and dimethylallyl diphosphate (DMAPP), two major building blocks of isoprenoid compounds. Catalyzes the conversion of 4- diphosphocytidyl-2-C-methyl-D-erythritol 2-phosphate (CDP-ME2P) to 2-C-methyl-D-erythritol 2,4-cyclodiphosphate (ME-CPP) with a corresponding release of cytidine 5-monophosphate (CMP),Responsible for synthesis of pse…	-
Y_RS04315, Y_RS04320	929758	931549	13	13	29758	31549	y0830,y0831	truD,surE	Responsible for synthesis of pseudouridine from uracil- 13 in transfer RNAs,Nucleotidase with a broad substrate specificity as it can dephosphorylate various ribo- and deoxyribonucleoside 5'- monophosphates and ribonucleoside 3'-monophosphates with highest affinity to 3'-AMP. Also hydrolyzes polyphosphate (exopolyphosphatase activity) with the preference for short-chain- length substrates (P20-25…	confirmation
Y_RS04320, Y_RS04325	930785	932169	13	13	30785	32169	y0831,y0832	surE,Y_RS04325	Nucleotidase with a broad substrate specificity as it can dephosphorylate various ribo- and deoxyribonucleoside 5'- monophosphates and ribonucleoside 3'-monophosphates with highest affinity to 3'-AMP. Also hydrolyzes polyphosphate (exopolyphosphatase activity) with the preference for short-chain- length substrates (P20-25). Might be involved in the regulation of dNTP and NTP pools, and in the tur…	confirmation
Y_RS04320, Y_RS04325, Y_RS04330	930785	933274	13	13	30785	33274	y0831,y0832,y0833	surE,Y_RS04325,nlpD	Nucleotidase with a broad substrate specificity as it can dephosphorylate various ribo- and deoxyribonucleoside 5'- monophosphates and ribonucleoside 3'-monophosphates with highest affinity to 3'-AMP. Also hydrolyzes polyphosphate (exopolyphosphatase activity) with the preference for short-chain- length substrates (P20-25). Might be involved in the regulation of dNTP and NTP pools, and in the tur…	-
Y_RS04325, Y_RS04330	931543	933274	13	13	31543	33274	y0832,y0833	Y_RS04325,nlpD	Catalyzes the methyl esterification of L-isoaspartyl residues in peptides and proteins that result from spontaneous decomposition of normal L-aspartyl and L-asparaginyl residues. It plays a role in the repair and or degradation of damaged proteins,Lysin motif	discovery
Y_RS04330, Y_RS04335	932291	934327	13	13	32291	34327	y0833,y0834	nlpD,rpoS	Lysin motif,RNA polymerase sigma factor RpoS	confirmation
Y_RS04430, Y_RS04435	954351	955384	13	13	54351	55384	y0852,y0853	map,Y_RS04435	Methionine aminopeptidase,ParD-like antitoxin of type II bacterial toxin-antitoxin system	confirmation
Y_RS04510, Y_RS04515	973497	974558	13	13	73497	74558	y0868,y0869	cybB,cybC	Cytochrome b/b6/petB,Cytochrome b562	confirmation
Y_RS04515, Y_RS04520	974175	976848	13	14	74175	1848	y0869,y0870	cybC,katG	Cytochrome b562,Bifunctional enzyme with both catalase and broad- spectrum peroxidase activity	discovery
Y_RS04590, Y_RS04595	992238	995300	14	14	17238	20300	y0883,y0884	alaS,csrA	Catalyzes the attachment of alanine to tRNA(Ala) in a two-step reaction alanine is first activated by ATP to form Ala- AMP and then transferred to the acceptor end of tRNA(Ala). Also edits incorrectly charged Ser-tRNA(Ala) and Gly-tRNA(Ala) via its editing domain,Could accelerate the degradation of some genes transcripts potentially through selective RNA binding	discovery
Y_RS04615, Y_RS22075	996054	996302	14	14	21054	21302	yt026	Y_RS04615,Y_RS22075		discovery
Y_RS04620, Y_RS04625	996553	997544	14	14	21553	22544	y0885,y0886	yqaB,Y_RS04625	Haloacid dehalogenase-like hydrolase,Membrane	confirmation
Y_RS04625, Y_RS04630	997116	999186	14	14	22116	24186	y0886,y0887	Y_RS04625,gshA	Membrane,Belongs to the glutamate--cysteine ligase type 1 family. Type 1 subfamily	discovery
Y_RS04630, Y_RS04635	997588	999869	14	14	22588	24869	y0887,y0888	gshA,luxS	Belongs to the glutamate--cysteine ligase type 1 family. Type 1 subfamily,Involved in the synthesis of autoinducer 2 (AI-2) which is secreted by bacteria and is used to communicate both the cell density and the metabolic potential of the environment. The regulation of gene expression in response to changes in cell density is called quorum sensing. Catalyzes the transformation of S-ribosylhomocyst…	discovery
Y_RS04635, Y_RS04645	999354	1000531	14	14	24354	25531	y0888,y0889	luxS,tnpA	Involved in the synthesis of autoinducer 2 (AI-2) which is secreted by bacteria and is used to communicate both the cell density and the metabolic potential of the environment. The regulation of gene expression in response to changes in cell density is called quorum sensing. Catalyzes the transformation of S-ribosylhomocysteine (RHC) to homocysteine (HC) and 4,5- dihydroxy-2,3-pentadione (DPD),Tr…	discovery
Y_RS04665, Y_RS04670	1004567	1005385	14	14	29567	30385	y0894,y0895	rpsP,rimM	Belongs to the bacterial ribosomal protein bS16 family,An accessory protein needed during the final step in the assembly of 30S ribosomal subunit, possibly for assembly of the head region. Probably interacts with S19. Essential for efficient processing of 16S rRNA. May be needed both before and after RbfA during the maturation of 16S rRNA. It has affinity for free ribosomal 30S subunits but not f…	confirmation
Y_RS04665, Y_RS04670, Y_RS04675	1004567	1006164	14	14	29567	31164	y0894,y0895,y0896	rpsP,rimM,trmD	Belongs to the bacterial ribosomal protein bS16 family,An accessory protein needed during the final step in the assembly of 30S ribosomal subunit, possibly for assembly of the head region. Probably interacts with S19. Essential for efficient processing of 16S rRNA. May be needed both before and after RbfA during the maturation of 16S rRNA. It has affinity for free ribosomal 30S subunits but not f…	-
Y_RS04665, Y_RS04670, Y_RS04675, Y_RS04680	1004567	1006592	14	14	29567	31592	y0894,y0895,y0896,y0897	rpsP,rimM,trmD,rplS	Belongs to the bacterial ribosomal protein bS16 family,An accessory protein needed during the final step in the assembly of 30S ribosomal subunit, possibly for assembly of the head region. Probably interacts with S19. Essential for efficient processing of 16S rRNA. May be needed both before and after RbfA during the maturation of 16S rRNA. It has affinity for free ribosomal 30S subunits but not f…	-
Y_RS04670, Y_RS04675	1004837	1006164	14	14	29837	31164	y0895,y0896	rimM,trmD	An accessory protein needed during the final step in the assembly of 30S ribosomal subunit, possibly for assembly of the head region. Probably interacts with S19. Essential for efficient processing of 16S rRNA. May be needed both before and after RbfA during the maturation of 16S rRNA. It has affinity for free ribosomal 30S subunits but not for 70S ribosomes,Belongs to the RNA methyltransferase T…	confirmation
Y_RS04670, Y_RS04675, Y_RS04680	1004837	1006592	14	14	29837	31592	y0895,y0896,y0897	rimM,trmD,rplS	An accessory protein needed during the final step in the assembly of 30S ribosomal subunit, possibly for assembly of the head region. Probably interacts with S19. Essential for efficient processing of 16S rRNA. May be needed both before and after RbfA during the maturation of 16S rRNA. It has affinity for free ribosomal 30S subunits but not for 70S ribosomes,Belongs to the RNA methyltransferase T…	-
Y_RS04675, Y_RS04680	1005424	1006592	14	14	30424	31592	y0896,y0897	trmD,rplS	Belongs to the RNA methyltransferase TrmD family,This protein is located at the 30S-50S ribosomal subunit interface and may play a role in the structure and function of the aminoacyl-tRNA binding site	confirmation
Y_RS04765, Y_RS04770	1019458	1021168	14	14	44458	46168	y0912,y0913	rluD,yfiH	Responsible for synthesis of pseudouridine from uracil,Belongs to the multicopper oxidase YfiH RL5 family	confirmation
Y_RS04790, Y_RS04795	1026033	1026236	14	14	51033	51236	yt027,yt028	Y_RS04790,Y_RS04795		discovery
Y_RS04800, Y_RS04805	1026455	1029586	14	14	51455	54586	yr015,yr016	Y_RS04800,rrf	-	discovery
Y_RS04975, Y_RS04980	1069309	1070866	15	15	19309	20866	y0947,y0948	lpcA,Y_RS04980	Catalyzes the isomerization of sedoheptulose 7-phosphate in D-glycero-D-manno-heptose 7-phosphate,Glutamine amidotransferases class-II	confirmation
Y_RS04990, Y_RS04995	1072083	1074671	15	15	22083	24671	y0951,y0952	Y_RS04990,Y_RS04995	NQR complex catalyzes the reduction of ubiquinone-1 to ubiquinol by two successive reactions, coupled with the transport of Na( ) ions from the cytoplasm to the periplasm. NqrA to NqrE are probably involved in the second step, the conversion of ubisemiquinone to ubiquinol,NQR complex catalyzes the reduction of ubiquinone-1 to ubiquinol by two successive reactions, coupled with the transport of Na…	confirmation
Y_RS04995, Y_RS05000	1073430	1075461	15	15	23430	25461	y0952,y0953	Y_RS04995,Y_RS05000	NQR complex catalyzes the reduction of ubiquinone-1 to ubiquinol by two successive reactions, coupled with the transport of Na( ) ions from the cytoplasm to the periplasm. NqrA to NqrE are probably involved in the second step, the conversion of ubisemiquinone to ubiquinol,NQR complex catalyzes the reduction of ubiquinone-1 to ubiquinol by two successive reactions, coupled with the transport of Na…	confirmation
Y_RS05000, Y_RS05005	1074661	1076083	15	15	24661	26083	y0953,y0954	Y_RS05000,Y_RS05005	NQR complex catalyzes the reduction of ubiquinone-1 to ubiquinol by two successive reactions, coupled with the transport of Na( ) ions from the cytoplasm to the periplasm. NqrA to NqrE are probably involved in the second step, the conversion of ubisemiquinone to ubiquinol,NQR complex catalyzes the reduction of ubiquinone-1 to ubiquinol by two successive reactions, coupled with the transport of Na…	confirmation
Y_RS05000, Y_RS05005, Y_RS05010	1074661	1076686	15	15	24661	26686	y0953,y0954,y0955	Y_RS05000,Y_RS05005,nqrE	NQR complex catalyzes the reduction of ubiquinone-1 to ubiquinol by two successive reactions, coupled with the transport of Na( ) ions from the cytoplasm to the periplasm. NqrA to NqrE are probably involved in the second step, the conversion of ubisemiquinone to ubiquinol,NQR complex catalyzes the reduction of ubiquinone-1 to ubiquinol by two successive reactions, coupled with the transport of Na…	-
Y_RS05005, Y_RS05010	1075454	1076686	15	15	25454	26686	y0954,y0955	Y_RS05005,nqrE	NQR complex catalyzes the reduction of ubiquinone-1 to ubiquinol by two successive reactions, coupled with the transport of Na( ) ions from the cytoplasm to the periplasm. NqrA to NqrE are probably involved in the second step, the conversion of ubisemiquinone to ubiquinol,NQR complex catalyzes the reduction of ubiquinone-1 to ubiquinol by two successive reactions, coupled with the transport of Na…	confirmation
Y_RS05010, Y_RS05015	1076090	1077925	15	15	26090	27925	y0955,y0956	nqrE,nqrF	NQR complex catalyzes the reduction of ubiquinone-1 to ubiquinol by two successive reactions, coupled with the transport of Na( ) ions from the cytoplasm to the periplasm. NqrA to NqrE are probably involved in the second step, the conversion of ubisemiquinone to ubiquinol,NQR complex catalyzes the reduction of ubiquinone-1 to ubiquinol by two successive reactions, coupled with the transport of Na…	confirmation
Y_RS05015, Y_RS05020	1076702	1078988	15	15	26702	28988	y0956,y0957	nqrF,Y_RS05020	NQR complex catalyzes the reduction of ubiquinone-1 to ubiquinol by two successive reactions, coupled with the transport of Na( ) ions from the cytoplasm to the periplasm. The first step is catalyzed by NqrF, which accepts electrons from NADH and reduces ubiquinone-1 to ubisemiquinone by a one-electron transfer pathway,Flavin transferase that catalyzes the transfer of the FMN moiety of FAD and it…	confirmation
Y_RS05015, Y_RS05020, Y_RS05025	1076702	1079228	15	15	26702	29228	y0956,y0957	nqrF,Y_RS05020,nqrM	NQR complex catalyzes the reduction of ubiquinone-1 to ubiquinol by two successive reactions, coupled with the transport of Na( ) ions from the cytoplasm to the periplasm. The first step is catalyzed by NqrF, which accepts electrons from NADH and reduces ubiquinone-1 to ubisemiquinone by a one-electron transfer pathway,Flavin transferase that catalyzes the transfer of the FMN moiety of FAD and it…	-
Y_RS05020, Y_RS05025	1077966	1079228	15	15	27966	29228	y0957	Y_RS05020,nqrM	Flavin transferase that catalyzes the transfer of the FMN moiety of FAD and its covalent binding to the hydroxyl group of a threonine residue in a target flavoprotein,exported or periplasmic protein in ApbE locus	discovery
Y_RS05070, Y_RS05075	1089771	1091479	15	15	39771	41479	y0964,y0965	frsA,crl	Belongs to the UPF0255 family,Binds to the sigma-S subunit of RNA polymerase, activating expression of sigma-S-regulated genes. Stimulates RNA polymerase holoenzyme formation and may bind to several other sigma factors, such as sigma-70 and sigma-32	confirmation
Y_RS05075, Y_RS05080	1091078	1092759	15	15	41078	42759	y0965,y0966	crl,proB	Binds to the sigma-S subunit of RNA polymerase, activating expression of sigma-S-regulated genes. Stimulates RNA polymerase holoenzyme formation and may bind to several other sigma factors, such as sigma-70 and sigma-32,Catalyzes the transfer of a phosphate group to glutamate to form L-glutamate 5-phosphate	confirmation
Y_RS05220, Y_RS05225	1122032	1123603	15	15	72032	73603	y0991,y0992	tgt,yajC	Catalyzes the base-exchange of a guanine (G) residue with the queuine precursor 7-aminomethyl-7-deazaguanine (PreQ1) at position 34 (anticodon wobble position) in tRNAs with GU(N) anticodons (tRNA-Asp, -Asn, -His and -Tyr). Catalysis occurs through a double-displacement mechanism. The nucleophile active site attacks the C1' of nucleotide 34 to detach the guanine base from the RNA, forming a coval…	confirmation
Y_RS05225, Y_RS05230	1123268	1125478	15	16	73268	478	y0992,y0993	yajC,secD	yajC preprotein translocase, YajC subunit,Part of the Sec protein translocase complex. Interacts with the SecYEG preprotein conducting channel. SecDF uses the proton motive force (PMF) to complete protein translocation after the ATP-dependent function of SecA	confirmation
Y_RS05225, Y_RS05230, Y_RS05235	1123268	1126457	15	16	73268	1457	y0992,y0993,y0994	yajC,secD,secF	yajC preprotein translocase, YajC subunit,Part of the Sec protein translocase complex. Interacts with the SecYEG preprotein conducting channel. SecDF uses the proton motive force (PMF) to complete protein translocation after the ATP-dependent function of SecA,Part of the Sec protein translocase complex. Interacts with the SecYEG preprotein conducting channel. SecDF uses the proton motive force (P…	-
Y_RS05230, Y_RS05235	1123631	1126457	15	16	73631	1457	y0993,y0994	secD,secF	Part of the Sec protein translocase complex. Interacts with the SecYEG preprotein conducting channel. SecDF uses the proton motive force (PMF) to complete protein translocation after the ATP-dependent function of SecA,Part of the Sec protein translocase complex. Interacts with the SecYEG preprotein conducting channel. SecDF uses the proton motive force (PMF) to complete protein translocation afte…	confirmation
Y_RS05235, Y_RS05240	1125489	1127122	16	16	489	2122	y0994,y0995	secF,tnpA	Part of the Sec protein translocase complex. Interacts with the SecYEG preprotein conducting channel. SecDF uses the proton motive force (PMF) to complete protein translocation after the ATP-dependent function of SecA,to Salmonella typhimurium, and Salmonella typhi transposase for insertion sequence IS200 TnpA SW T200_SALTY (Q57334) (152 aa) fasta scores E() 0, 94.1 id in 152 aa. Identical to the…	discovery
Y_RS05260, Y_RS05265	1129411	1131126	16	16	4411	6126	y1000,y1001	ribD,ribE	Converts 2,5-diamino-6-(ribosylamino)-4(3h)-pyrimidinone 5'-phosphate into 5-amino-6-(ribosylamino)-2,4(1h,3h)- pyrimidinedione 5'-phosphate,Catalyzes the formation of 6,7-dimethyl-8- ribityllumazine by condensation of 5-amino-6-(D- ribitylamino)uracil with 3,4-dihydroxy-2-butanone 4-phosphate. This is the penultimate step in the biosynthesis of riboflavin	confirmation
Y_RS05260, Y_RS05265, Y_RS05270	1129411	1131563	16	16	4411	6563	y1000,y1001,y1002	ribD,ribE,nusB	Converts 2,5-diamino-6-(ribosylamino)-4(3h)-pyrimidinone 5'-phosphate into 5-amino-6-(ribosylamino)-2,4(1h,3h)- pyrimidinedione 5'-phosphate,Catalyzes the formation of 6,7-dimethyl-8- ribityllumazine by condensation of 5-amino-6-(D- ribitylamino)uracil with 3,4-dihydroxy-2-butanone 4-phosphate. This is the penultimate step in the biosynthesis of riboflavin,Involved in transcription antiterminatio…	-
Y_RS05265, Y_RS05270	1130656	1131563	16	16	5656	6563	y1001,y1002	ribE,nusB	Catalyzes the formation of 6,7-dimethyl-8- ribityllumazine by condensation of 5-amino-6-(D- ribitylamino)uracil with 3,4-dihydroxy-2-butanone 4-phosphate. This is the penultimate step in the biosynthesis of riboflavin,Involved in transcription antitermination. Required for transcription of ribosomal RNA (rRNA) genes. Binds specifically to the boxA antiterminator sequence of the ribosomal RNA (rrn…	confirmation
Y_RS05270, Y_RS05275, Y_RS05280	1131147	1133271	16	16	6147	8271	y1002,y1003,y1004	nusB,thiL,pgpA	Involved in transcription antitermination. Required for transcription of ribosomal RNA (rRNA) genes. Binds specifically to the boxA antiterminator sequence of the ribosomal RNA (rrn) operons,Catalyzes the ATP-dependent phosphorylation of thiamine- monophosphate (TMP) to form thiamine-pyrophosphate (TPP), the active form of vitamin B1,Lipid phosphatase which dephosphorylates phosphatidylglyceropho…	-
Y_RS05275, Y_RS05280	1131804	1133271	16	16	6804	8271	y1003,y1004	thiL,pgpA	Catalyzes the ATP-dependent phosphorylation of thiamine- monophosphate (TMP) to form thiamine-pyrophosphate (TPP), the active form of vitamin B1,Lipid phosphatase which dephosphorylates phosphatidylglycerophosphate (PGP) to phosphatidylglycerol (PG)	confirmation
Y_RS05305, Y_RS05310, Y_RS05315	1136081	1139275	16	16	11081	14275	y1008,y1009,y1010	dxs,ispA,xseB	Catalyzes the acyloin condensation reaction between C atoms 2 and 3 of pyruvate and glyceraldehyde 3-phosphate to yield 1-deoxy-D-xylulose-5-phosphate (DXP),Belongs to the FPP GGPP synthase family,Bidirectionally degrades single-stranded DNA into large acid-insoluble oligonucleotides, which are then degraded further into small acid-soluble oligonucleotides	-
Y_RS05310, Y_RS05315	1138096	1139275	16	16	13096	14275	y1009,y1010	ispA,xseB	Belongs to the FPP GGPP synthase family,Bidirectionally degrades single-stranded DNA into large acid-insoluble oligonucleotides, which are then degraded further into small acid-soluble oligonucleotides	confirmation
Y_RS05330, Y_RS05335	1141144	1142608	16	16	16144	17608	y1013,y1014	yajL,panE	DJ-1/PfpI family,Catalyzes the NADPH-dependent reduction of ketopantoate into pantoic acid	confirmation
Y_RS05350, Y_RS05355	1145303	1146536	16	16	20303	21536	y1018	cyoE,Y_RS05355	Converts heme B (protoheme IX) to heme O by substitution of the vinyl group on carbon 2 of heme B porphyrin ring with a hydroxyethyl farnesyl side group,Cytochrome O ubiquinol oxidase subunit IV	discovery
Y_RS05350, Y_RS05355, Y_RS05360	1145303	1147150	16	16	20303	22150	y1018,y1019	cyoE,Y_RS05355,Y_RS05360	Converts heme B (protoheme IX) to heme O by substitution of the vinyl group on carbon 2 of heme B porphyrin ring with a hydroxyethyl farnesyl side group,Cytochrome O ubiquinol oxidase subunit IV,cytochrome o ubiquinol oxidase subunit III	-
Y_RS05350, Y_RS05355, Y_RS05360, Y_RS05365	1145303	1149131	16	16	20303	24131	y1018,y1019,y1020	cyoE,Y_RS05355,Y_RS05360,cyoB	Converts heme B (protoheme IX) to heme O by substitution of the vinyl group on carbon 2 of heme B porphyrin ring with a hydroxyethyl farnesyl side group,Cytochrome O ubiquinol oxidase subunit IV,cytochrome o ubiquinol oxidase subunit III,Belongs to the heme-copper respiratory oxidase family	-
Y_RS05355, Y_RS05360	1146204	1147150	16	16	21204	22150	y1019	Y_RS05355,Y_RS05360	Cytochrome O ubiquinol oxidase subunit IV,cytochrome o ubiquinol oxidase subunit III	discovery
Y_RS05355, Y_RS05360, Y_RS05365	1146204	1149131	16	16	21204	24131	y1019,y1020	Y_RS05355,Y_RS05360,cyoB	Cytochrome O ubiquinol oxidase subunit IV,cytochrome o ubiquinol oxidase subunit III,Belongs to the heme-copper respiratory oxidase family	-
Y_RS05355, Y_RS05360, Y_RS05365, Y_RS05370	1146204	1150092	16	16	21204	25092	y1019,y1020,y1021	Y_RS05355,Y_RS05360,cyoB,cyoA	Cytochrome O ubiquinol oxidase subunit IV,cytochrome o ubiquinol oxidase subunit III,Belongs to the heme-copper respiratory oxidase family,ubiquinol oxidase subunit II	-
Y_RS05360, Y_RS05365	1146536	1149131	16	16	21536	24131	y1019,y1020	Y_RS05360,cyoB	cytochrome o ubiquinol oxidase subunit III,Belongs to the heme-copper respiratory oxidase family	confirmation
Y_RS05365, Y_RS05370	1147140	1150092	16	16	22140	25092	y1020,y1021	cyoB,cyoA	Belongs to the heme-copper respiratory oxidase family,ubiquinol oxidase subunit II	confirmation
Y_RS05405, Y_RS05410	1156547	1158647	16	16	31547	33647	y1027,y1028	clpP,clpX	Cleaves peptides in various proteins in a process that requires ATP hydrolysis. Has a chymotrypsin-like activity. Plays a major role in the degradation of misfolded proteins,ATP-dependent specificity component of the Clp protease. It directs the protease to specific substrates. Can perform chaperone functions in the absence of ClpP	confirmation
Y_RS05415, Y_RS05420	1158842	1161686	16	16	33842	36686	y1029,y1030	lon,hupB	ATP-dependent serine protease that mediates the selective degradation of mutant and abnormal proteins as well as certain short-lived regulatory proteins. Required for cellular homeostasis and for survival from DNA damage and developmental changes induced by stress. Degrades polypeptides processively to yield small peptide fragments that are 5 to 10 amino acids long. Binds to DNA in a double-stran…	discovery
Y_RS05420, Y_RS05425	1161414	1163873	16	16	36414	38873	y1030,y1031	hupB,ppiD	Histone-like DNA-binding protein which is capable of wrapping DNA to stabilize it, and thus to prevent its denaturation under extreme environmental conditions,Peptidyl-prolyl cis-trans isomerase D	discovery
Y_RS05425, Y_RS05430	1161987	1164459	16	16	36987	39459	y1031,y1032	ppiD,Y_RS05430	Peptidyl-prolyl cis-trans isomerase D,Helix-hairpin-helix motif	discovery
Y_RS05475, Y_RS05480	1174831	1176498	16	16	49831	51498	y1041,y1042	glnK,amtB	prevents the phosphorylation of NR-I, the transcriptional activator of the glutamine synthetase gene (glnA),Ammonium transporter	confirmation
Y_RS05500, Y_RS05505	1179810	1180430	16	16	54810	55430	y1046,y1047	ymoA,tomB	Modulates the thermoregulation of VirF, and hence the yop regulon, as well as the expression of the enterotoxin gene yst. Involved in chromosome structure and DNA topology,Biofilm formation regulator YbaJ	confirmation
Y_RS05500, Y_RS05505, Y_RS05510	1179810	1180942	16	16	54810	55942	y1046,y1047	ymoA,tomB,Y_RS05510	Modulates the thermoregulation of VirF, and hence the yop regulon, as well as the expression of the enterotoxin gene yst. Involved in chromosome structure and DNA topology,Biofilm formation regulator YbaJ,-	-
Y_RS05515, Y_RS05520	1181816	1182235	16	16	56816	57235	y1048	ykgO,Y_RS05520	Belongs to the bacterial ribosomal protein bL36 family,ribosomal protein L31	discovery
Y_RS05525, Y_RS05530	1182421	1186777	16	16	57421	61777	y1049,y1050	acrB,Y_RS05530	Efflux pump membrane transporter,Belongs to the membrane fusion protein (MFP) (TC 8.A.1) family	confirmation
Y_RS05550, Y_RS05555	1191942	1192804	16	16	66942	67804	y1055,y1056	rsmS,Y_RS05555	protein YbaM of Escherichia coli of Gammaproteobacteria UniRef RepID Q7N0N7_PHOLL,Primosomal replication protein priC	confirmation
Y_RS22145, Y_RS05565	1193005	1194187	16	16	68005	69187	y1058,y1059	Y_RS22145,apt	Protein of unknown function (DUF454),Catalyzes a salvage reaction resulting in the formation of AMP, that is energically less costly than de novo synthesis	discovery
Y_RS05575, Y_RS05580	1196875	1197812	16	16	71875	72812	y1061,y1062	Y_RS05575,recR	Binds to DNA and alters its conformation. May be involved in regulation of gene expression, nucleoid organization and DNA protection,May play a role in DNA repair. It seems to be involved in an RecBC-independent recombinational process of DNA repair. It may act with RecF and RecO	confirmation
Y_RS05590, Y_RS05595	1200105	1201801	17	17	105	1801	y1065,y1066	adk,hemH	Catalyzes the reversible transfer of the terminal phosphate group between ATP and AMP. Plays an important role in cellular energy homeostasis and in adenine nucleotide metabolism,Catalyzes the ferrous insertion into protoporphyrin IX	discovery
Y_RS05595, Y_RS05600	1200839	1203388	17	17	839	3388	y1066,y1067	hemH,Y_RS05600	Catalyzes the ferrous insertion into protoporphyrin IX,Oxidoreductase FAD-binding domain	discovery
Y_RS05600, Y_RS05605, Y_RS24530	1202399	1204347	17	17	2399	4347	y1067,y1068	Y_RS05600,rfbF,Y_RS24530	Oxidoreductase FAD-binding domain,Nucleotidyl transferase,ADP-glyceromanno-heptose 6-epimerase activity	-
Y_RS05605, Y_RS24530	1203426	1204347	17	17	3426	4347	y1068	rfbF,Y_RS24530	Nucleotidyl transferase,ADP-glyceromanno-heptose 6-epimerase activity	discovery
Y_RS24530, Y_RS05615	1204204	1205278	17	17	4204	5278	y1069	Y_RS24530,rfbG	ADP-glyceromanno-heptose 6-epimerase activity,Polysaccharide biosynthesis protein	discovery
Y_RS24530, Y_RS05615, Y_RS05620, Y_RS05625, Y_RS05630	1204204	1208787	17	17	4204	8787	y1069,y1070,y1071,y1072	Y_RS24530,rfbG,rfbH,Y_RS05625,Y_RS05630	ADP-glyceromanno-heptose 6-epimerase activity,Polysaccharide biosynthesis protein,DegT/DnrJ/EryC1/StrS aminotransferase family,NAD dependent epimerase/dehydratase family,Flavin containing amine oxidoreductase	-
Y_RS24535, Y_RS24540	1226982	1228020	17	17	26982	28020		Y_RS24535,Y_RS24540		discovery
Y_RS24535, Y_RS24540, Y_RS24545	1226982	1228637	17	17	26982	28637		Y_RS24535,Y_RS24540,Y_RS24545		-
Y_RS24540, Y_RS24545	1227229	1228637	17	17	27229	28637		Y_RS24540,Y_RS24545		discovery
Y_RS05720, Y_RS24550	1228741	1229138	17	17	28741	29138	y1089	Y_RS05720,Y_RS24550	-	discovery
Y_RS05720, Y_RS24550, Y_RS05730	1228741	1229796	17	17	28741	29796	y1089,y1090	Y_RS05720,Y_RS24550,ybaK	-,Belongs to the prolyl-tRNA editing family. YbaK EbsC subfamily	-
Y_RS24550, Y_RS05730	1229067	1229796	17	17	29067	29796	y1090	Y_RS24550,ybaK	Belongs to the prolyl-tRNA editing family. YbaK EbsC subfamily	discovery
Y_RS24550, Y_RS05730, Y_RS05735	1229067	1230869	17	17	29067	30869	y1090,y1091	Y_RS24550,ybaK,Y_RS05735	Belongs to the prolyl-tRNA editing family. YbaK EbsC subfamily,TraB family	-
Y_RS05775, Y_RS05780	1239286	1242398	17	17	39286	42398	y1100,y1101	Y_RS05775,Y_RS05780	ABC transporter, ATP-binding protein,FtsX-like permease family	confirmation
Y_RS05785, Y_RS05790	1242442	1244027	17	17	42442	44027	y1102,y1103	purK,purE	Catalyzes the ATP-dependent conversion of 5- aminoimidazole ribonucleotide (AIR) and HCO(3)(-) to N5- carboxyaminoimidazole ribonucleotide (N5-CAIR),Catalyzes the conversion of N5-carboxyaminoimidazole ribonucleotide (N5-CAIR) to 4-carboxy-5-aminoimidazole ribonucleotide (CAIR)	confirmation
Y_RS05820, Y_RS05825	1248098	1249191	17	17	48098	49191	y1109,y1110	ybcJ,folD	S4 domain,Catalyzes the oxidation of 5,10- methylenetetrahydrofolate to 5,10-methenyltetrahydrofolate and then the hydrolysis of 5,10-methenyltetrahydrofolate to 10- formyltetrahydrofolate	confirmation
Y_RS05905, Y_RS05910	1258841	1260642	17	17	58841	60642	y1121,y1122	istB,istA	MobA/MobL family,to Escherichia coli transposase for insertion sequence element IS21 IstA SW ISTA_ECOLI (P15025) (390 aa) fasta scores E() 3e-27, 33.1 id in 329 aa. Identical to the previously sequenced Yersinia pestis,Yersinia pseudotuberculosis and Escherichia coli pesticin plasmid insertion sequence transposase Y1055 TR P74993 (EMBL U59875) (340 aa) fasta scores E() 0, 100.0 id in 340 aa	confirmation
Y_RS05920, Y_RS05925	1261684	1263550	17	17	61684	63550	y1124,y1125	Y_RS05920,Y_RS05925	aldo keto reductase,Aldo/keto reductase family	confirmation
Y_RS06055, Y_RS23670	1294507	1297711	18	18	19507	22711	y1147,y1148	iolD,iolG	Belongs to the TPP enzyme family,Involved in the oxidation of myo-inositol (MI) to 2- keto-myo-inositol (2KMI or 2-inosose)	discovery
Y_RS06170, Y_RS06175	1317277	1318940	18	18	42277	43940	y1174,y1175	ybeD,dacA	Belongs to the UPF0250 family,Belongs to the peptidase S11 family	discovery
Y_RS06195, Y_RS06200	1323709	1324500	18	18	48709	49500	y1179,y1180	rlmH,rsfS	Specifically methylates the pseudouridine at position 1915 (m3Psi1915) in 23S rRNA,Functions as a ribosomal silencing factor. Interacts with ribosomal protein L14 (rplN), blocking formation of intersubunit bridge B8. Prevents association of the 30S and 50S ribosomal subunits and the formation of functional ribosomes, thus repressing translation	confirmation
Y_RS06200, Y_RS06205	1324183	1325386	18	18	49183	50386	y1180,y1181	rsfS,nadD	Functions as a ribosomal silencing factor. Interacts with ribosomal protein L14 (rplN), blocking formation of intersubunit bridge B8. Prevents association of the 30S and 50S ribosomal subunits and the formation of functional ribosomes, thus repressing translation,Catalyzes the reversible adenylation of nicotinate mononucleotide (NaMN) to nicotinic acid adenine dinucleotide (NaAD)	discovery
Y_RS06205, Y_RS06210, Y_RS06215	1324724	1327030	18	18	49724	52030	y1181,y1182,y1183	nadD,holA,lptE	Catalyzes the reversible adenylation of nicotinate mononucleotide (NaMN) to nicotinic acid adenine dinucleotide (NaAD),DNA polymerase III delta subunit,Together with LptD, is involved in the assembly of lipopolysaccharide (LPS) at the surface of the outer membrane. Required for the proper assembly of LptD. Binds LPS and may serve as the LPS recognition site at the outer membrane	-
Y_RS06210, Y_RS06215	1325376	1327030	18	18	50376	52030	y1182,y1183	holA,lptE	DNA polymerase III delta subunit,Together with LptD, is involved in the assembly of lipopolysaccharide (LPS) at the surface of the outer membrane. Required for the proper assembly of LptD. Binds LPS and may serve as the LPS recognition site at the outer membrane	confirmation
Y_RS06230, Y_RS06235	1330504	1331903	18	18	55504	56903	y1186,y1187	Y_RS06230,gltK	glutamate transport ATP-binding protein GluA,HEQRo_perm_3TM amino ABC transporter, permease , 3-TM region, His Glu Gln Arg opine family domain protein	confirmation
Y_RS06235, Y_RS06240	1331229	1332643	18	18	56229	57643	y1187,y1188	gltK,Y_RS06240	HEQRo_perm_3TM amino ABC transporter, permease , 3-TM region, His Glu Gln Arg opine family domain protein,glutamate aspartate transport system permease protein GltJ	confirmation
Y_RS06235, Y_RS06240, Y_RS06245	1331229	1333734	18	18	56229	58734	y1187,y1188,y1189	gltK,Y_RS06240,Y_RS06245	HEQRo_perm_3TM amino ABC transporter, permease , 3-TM region, His Glu Gln Arg opine family domain protein,glutamate aspartate transport system permease protein GltJ,NMT1/THI5 like	-
Y_RS06240, Y_RS06245	1331903	1333734	18	18	56903	58734	y1188,y1189	Y_RS06240,Y_RS06245	glutamate aspartate transport system permease protein GltJ,NMT1/THI5 like	confirmation
Y_RS06255, Y_RS06260	1336054	1337523	18	18	61054	62523	y1191,y1193	corC,ybeY	to Magnesium and cobalt efflux protein CorC of Enterobacteriaceae UniRef RepID Q7N749_PHOLL,Single strand-specific metallo-endoribonuclease involved in late-stage 70S ribosome quality control and in maturation of the 3' terminus of the 16S rRNA	discovery
Y_RS06255, Y_RS06260, Y_RS06265	1336054	1338593	18	18	61054	63593	y1191,y1193,y1194	corC,ybeY,Y_RS06265	to Magnesium and cobalt efflux protein CorC of Enterobacteriaceae UniRef RepID Q7N749_PHOLL,Single strand-specific metallo-endoribonuclease involved in late-stage 70S ribosome quality control and in maturation of the 3' terminus of the 16S rRNA,AAA domain	-
Y_RS06260, Y_RS06265	1337050	1338593	18	18	62050	63593	y1193,y1194	ybeY,Y_RS06265	Single strand-specific metallo-endoribonuclease involved in late-stage 70S ribosome quality control and in maturation of the 3' terminus of the 16S rRNA,AAA domain	confirmation
Y_RS06330, Y_RS06335	1347325	1349290	18	18	72325	74290	y1201,y1202	nagA,nagB	Belongs to the metallo-dependent hydrolases superfamily. NagA family,Catalyzes the reversible isomerization-deamination of glucosamine 6-phosphate (GlcN6P) to form fructose 6-phosphate (Fru6P) and ammonium ion	confirmation
Y_RS06365, Y_RS06370	1359874	1361214	19	19	9874	11214	y1208,y1209	fur,fldA	Ferric uptake regulation protein,Low-potential electron donor to a number of redox enzymes	discovery
Y_RS06370, Y_RS24555, Y_RS06375	1360687	1361918	19	19	10687	11918	y1209,y1210,y1211	fldA,Y_RS24555,ybfE	Low-potential electron donor to a number of redox enzymes,Ribbon-helix-helix protein, copG family	-
Y_RS06410, Y_RS06415	1365220	1367021	19	19	15220	17021	y1216,y1217	istB,istA	MobA/MobL family,to Escherichia coli transposase for insertion sequence element IS21 IstA SW ISTA_ECOLI (P15025) (390 aa) fasta scores E() 3e-27, 33.1 id in 329 aa. Identical to the previously sequenced Yersinia pestis,Yersinia pseudotuberculosis and Escherichia coli pesticin plasmid insertion sequence transposase Y1055 TR P74993 (EMBL U59875) (340 aa) fasta scores E() 0, 100.0 id in 340 aa	confirmation
Y_RS06470, Y_RS06475	1377856	1378808	19	19	27856	28808	y1228,y1229	Y_RS06470,Y_RS06475	Protein of uncharacterised function (DUF1198),MbeD/MobD like	confirmation
Y_RS06495, Y_RS06500	1382863	1384475	19	19	32863	34475	y1233,y1234	Y_RS06495,Y_RS06500	Binding-protein-dependent transport system inner membrane component,to ATPase components of various ABC-type transport systems, contain duplicated ATPase COG1123	confirmation
Y_RS06495, Y_RS06500, Y_RS06505	1382863	1385133	19	19	32863	35133	y1233,y1234,y1235	Y_RS06495,Y_RS06500,Y_RS06505	Binding-protein-dependent transport system inner membrane component,to ATPase components of various ABC-type transport systems, contain duplicated ATPase COG1123,ABC transporter	-
Y_RS06500, Y_RS06505	1383669	1385133	19	19	33669	35133	y1234,y1235	Y_RS06500,Y_RS06505	to ATPase components of various ABC-type transport systems, contain duplicated ATPase COG1123,ABC transporter	confirmation
Y_RS06510, Y_RS06515	1386331	1387120	19	19	36331	37120	y1237,y1238	Y_RS06510,ureB	cellular amide catabolic process,to Urease subunit beta of Bacteria UniRef RepID URE2_YERP3	confirmation
Y_RS06510, Y_RS06515, Y_RS06520	1386331	1388928	19	19	36331	38928	y1237,y1238,y1239	Y_RS06510,ureB,Y_RS06520	cellular amide catabolic process,to Urease subunit beta of Bacteria UniRef RepID URE2_YERP3,Belongs to the metallo-dependent hydrolases superfamily. Urease alpha subunit family	-
Y_RS06520, Y_RS06525, Y_RS06530	1387210	1390627	19	19	37210	40627	y1239,y1240,y1241	Y_RS06520,ureE,Y_RS06530	Belongs to the metallo-dependent hydrolases superfamily. Urease alpha subunit family,Involved in urease metallocenter assembly. Binds nickel. Probably functions as a nickel donor during metallocenter assembly,Required for maturation of urease via the functional incorporation of the urease nickel metallocenter	-
Y_RS06520, Y_RS06525, Y_RS06530, Y_RS06535, Y_RS06540, Y_RS24560	1387210	1392379	19	19	37210	42379	y1239,y1240,y1241,y1242,y1243	Y_RS06520,ureE,Y_RS06530,ureG,Y_RS06540,Y_RS24560	Belongs to the metallo-dependent hydrolases superfamily. Urease alpha subunit family,Involved in urease metallocenter assembly. Binds nickel. Probably functions as a nickel donor during metallocenter assembly,Required for maturation of urease via the functional incorporation of the urease nickel metallocenter,Facilitates the functional incorporation of the urease nickel metallocenter. This proces…	-
Y_RS06525, Y_RS06530	1389224	1390627	19	19	39224	40627	y1240,y1241	ureE,Y_RS06530	Involved in urease metallocenter assembly. Binds nickel. Probably functions as a nickel donor during metallocenter assembly,Required for maturation of urease via the functional incorporation of the urease nickel metallocenter	confirmation
Y_RS06525, Y_RS06530, Y_RS06535, Y_RS06540, Y_RS24560	1389224	1392379	19	19	39224	42379	y1240,y1241,y1242,y1243	ureE,Y_RS06530,ureG,Y_RS06540,Y_RS24560	Involved in urease metallocenter assembly. Binds nickel. Probably functions as a nickel donor during metallocenter assembly,Required for maturation of urease via the functional incorporation of the urease nickel metallocenter,Facilitates the functional incorporation of the urease nickel metallocenter. This process requires GTP hydrolysis, probably effectuated by UreG,Required for maturation of ur…	-
Y_RS06530, Y_RS06535	1389941	1391416	19	19	39941	41416	y1241,y1242	Y_RS06530,ureG	Required for maturation of urease via the functional incorporation of the urease nickel metallocenter,Facilitates the functional incorporation of the urease nickel metallocenter. This process requires GTP hydrolysis, probably effectuated by UreG	confirmation
Y_RS06530, Y_RS06535, Y_RS06540, Y_RS24560	1389941	1392379	19	19	39941	42379	y1241,y1242,y1243	Y_RS06530,ureG,Y_RS06540,Y_RS24560	Required for maturation of urease via the functional incorporation of the urease nickel metallocenter,Facilitates the functional incorporation of the urease nickel metallocenter. This process requires GTP hydrolysis, probably effectuated by UreG,Required for maturation of urease via the functional incorporation of the urease nickel metallocenter	-
Y_RS06535, Y_RS06540	1390754	1392246	19	19	40754	42246	y1242,y1243	ureG,Y_RS06540	Facilitates the functional incorporation of the urease nickel metallocenter. This process requires GTP hydrolysis, probably effectuated by UreG,Required for maturation of urease via the functional incorporation of the urease nickel metallocenter	discovery
Y_RS06535, Y_RS06540, Y_RS24560	1390754	1392379	19	19	40754	42379	y1242,y1243	ureG,Y_RS06540,Y_RS24560	Facilitates the functional incorporation of the urease nickel metallocenter. This process requires GTP hydrolysis, probably effectuated by UreG,Required for maturation of urease via the functional incorporation of the urease nickel metallocenter	-
Y_RS06535, Y_RS06540, Y_RS24560, Y_RS06545	1390754	1393563	19	19	40754	43563	y1242,y1243,y1244	ureG,Y_RS06540,Y_RS24560,yut	Facilitates the functional incorporation of the urease nickel metallocenter. This process requires GTP hydrolysis, probably effectuated by UreG,Required for maturation of urease via the functional incorporation of the urease nickel metallocenter,urea transporter	-
Y_RS06540, Y_RS24560	1391413	1392379	19	19	41413	42379	y1243	Y_RS06540,Y_RS24560	Required for maturation of urease via the functional incorporation of the urease nickel metallocenter	discovery
Y_RS24560, Y_RS06545	1392200	1393563	19	19	42200	43563	y1244	Y_RS24560,yut	urea transporter	discovery
Y_RS06595, Y_RS06600	1400856	1402082	19	19	50856	52082	y1253,y1254	chbA,chbR	PTS system, Lactose/Cellobiose specific IIA subunit,Transcriptional regulator	confirmation
Y_RS06595, Y_RS06600, Y_RS06605	1400856	1402895	19	19	50856	52895	y1253,y1254,y1255	chbA,chbR,chbG	PTS system, Lactose/Cellobiose specific IIA subunit,Transcriptional regulator,Involved in the degradation of chitin. ChbG is essential for growth on the acetylated chitooligosaccharides chitobiose and chitotriose but is dispensable for growth on cellobiose and chitosan dimer, the deacetylated form of chitobiose. Deacetylation of chitobiose-6-P and chitotriose-6-P is necessary for both the activat…	-
Y_RS06620, Y_RS06625	1404053	1406296	19	19	54053	56296	y1257,y1258	seqA,pgm	Negative regulator of replication initiation, which contributes to regulation of DNA replication and ensures that replication initiation occurs exactly once per chromosome per cell cycle. Binds to pairs of hemimethylated GATC sequences in the oriC region, thus preventing assembly of replication proteins and re- initiation at newly replicated origins. Repression is relieved when the region becomes…	confirmation
Y_RS06705, Y_RS06710	1421531	1423131	19	19	71531	73131	y1273,y1275	pxpB,Y_RS06710	Allophanate hydrolase subunit 1,Allophanate hydrolase 2 subunit 2	discovery
Y_RS06705, Y_RS06710, Y_RS06715	1421531	1423865	19	19	71531	73865	y1273,y1275,y1276	pxpB,Y_RS06710,pxpA	Allophanate hydrolase subunit 1,Allophanate hydrolase 2 subunit 2,UPF0271 protein	-
Y_RS06710, Y_RS06715	1422181	1423865	19	19	72181	73865	y1275,y1276	Y_RS06710,pxpA	Allophanate hydrolase 2 subunit 2,UPF0271 protein	confirmation
Y_RS06715, Y_RS06720	1423128	1424681	19	19	73128	74681	y1276,y1277	pxpA,Y_RS06720	UPF0271 protein,Protein of unknown function (DUF969)	confirmation
Y_RS06780, Y_RS06785	1434302	1435559	20	20	9302	10559	y1290,y1291	rpoE,rseA	Belongs to the sigma-70 factor family. ECF subfamily,An anti-sigma factor for extracytoplasmic function (ECF) sigma factor sigma-E (RpoE). ECF sigma factors are held in an inactive form by an anti-sigma factor until released by regulated intramembrane proteolysis (RIP). RIP occurs when an extracytoplasmic signal triggers a concerted proteolytic cascade to transmit information and elicit cellular …	confirmation
Y_RS06780, Y_RS06785, Y_RS06790	1434302	1436515	20	20	9302	11515	y1290,y1291,y1292	rpoE,rseA,rseB	Belongs to the sigma-70 factor family. ECF subfamily,An anti-sigma factor for extracytoplasmic function (ECF) sigma factor sigma-E (RpoE). ECF sigma factors are held in an inactive form by an anti-sigma factor until released by regulated intramembrane proteolysis (RIP). RIP occurs when an extracytoplasmic signal triggers a concerted proteolytic cascade to transmit information and elicit cellular …	-
Y_RS06785, Y_RS06790	1434903	1436515	20	20	9903	11515	y1291,y1292	rseA,rseB	An anti-sigma factor for extracytoplasmic function (ECF) sigma factor sigma-E (RpoE). ECF sigma factors are held in an inactive form by an anti-sigma factor until released by regulated intramembrane proteolysis (RIP). RIP occurs when an extracytoplasmic signal triggers a concerted proteolytic cascade to transmit information and elicit cellular responses. The membrane-spanning regulatory substrate…	confirmation
Y_RS06785, Y_RS06790, Y_RS06795	1434903	1436967	20	20	9903	11967	y1291,y1292,y1293	rseA,rseB,rseC	An anti-sigma factor for extracytoplasmic function (ECF) sigma factor sigma-E (RpoE). ECF sigma factors are held in an inactive form by an anti-sigma factor until released by regulated intramembrane proteolysis (RIP). RIP occurs when an extracytoplasmic signal triggers a concerted proteolytic cascade to transmit information and elicit cellular responses. The membrane-spanning regulatory substrate…	-
Y_RS06790, Y_RS06795	1435559	1436967	20	20	10559	11967	y1292,y1293	rseB,rseC	regulatory protein RseB,Positive regulator of sigma(E), RseC/MucC	confirmation
Y_RS06815, Y_RS06820	1441501	1443089	20	20	16501	18089	y1297,y1298	rnc,era	Digests double-stranded RNA. Involved in the processing of primary rRNA transcript to yield the immediate precursors to the large and small rRNAs (23S and 16S). Processes some mRNAs, and tRNAs when they are encoded in the rRNA operon. Processes pre- crRNA and tracrRNA of type II CRISPR loci if present in the organism,An essential GTPase that binds both GDP and GTP, with rapid nucleotide exchange.…	confirmation
Y_RS06820, Y_RS06825	1442178	1443824	20	20	17178	18824	y1298,y1299	era,recO	An essential GTPase that binds both GDP and GTP, with rapid nucleotide exchange. Plays a role in 16S rRNA processing and 30S ribosomal subunit biogenesis and possibly also in cell cycle regulation and energy metabolism,Involved in DNA repair and RecF pathway recombination	confirmation
Y_RS06830, Y_RS06835	1443983	1445094	20	20	18983	20094	y1300,y1301	pdxJ,acpS	Catalyzes the complicated ring closure reaction between the two acyclic compounds 1-deoxy-D-xylulose-5-phosphate (DXP) and 3-amino-2-oxopropyl phosphate (1-amino-acetone-3-phosphate or AAP) to form pyridoxine 5'-phosphate (PNP) and inorganic phosphate,Transfers the 4'-phosphopantetheine moiety from coenzyme A to a Ser of acyl-carrier-protein	confirmation
Y_RS06835, Y_RS06845	1444714	1445754	20	20	19714	20754	y1301,y1302	acpS,tnpA	Transfers the 4'-phosphopantetheine moiety from coenzyme A to a Ser of acyl-carrier-protein,to Salmonella typhimurium, and Salmonella typhi transposase for insertion sequence IS200 TnpA SW T200_SALTY (Q57334) (152 aa) fasta scores E() 0, 94.1 id in 152 aa. Identical to the Yersinia pseudotuberculosis IS1541-like element transposase Tnp TR Q9X9F5 (EMBL AJ238014) (152 aa) fasta scores E() 0, 100.0 …	discovery
Y_RS06865, Y_RS06870	1448493	1449861	20	20	23493	24861	y1306,y1307	yfhb,tadA	haloacid dehalogenase-like hydrolase,Catalyzes the deamination of adenosine to inosine at the wobble position 34 of tRNA(Arg2)	discovery
Y_RS06895, Y_RS06900	1458522	1459194	20	20	33522	34194	y1312	Y_RS06895,tnpA	Protein involved in (DEPRECATED) molecular function,Transposase IS200 like	discovery
Y_RS06910, Y_RS06915	1460855	1463222	20	20	35855	38222	y1314,y1315	qseG,glrR	YfhG lipoprotein,Two-component system response regulator	confirmation
Y_RS06920, Y_RS06925	1463382	1465357	20	20	38382	40357	y1316,y1317	Y_RS06920,glnB	Catalyzes the ATP-dependent amidation of deamido-NAD to form NAD. Uses L-glutamine as a nitrogen source,nitrogen regulatory protein P-II	confirmation
Y_RS06960, Y_RS06965	1471985	1472825	20	20	46985	47825	y1323,y1324	Y_RS06960,ail	Enterobacterial Ail/Lom protein	discovery
Y_RS07000, Y_RS07005	1479501	1481278	20	20	54501	56278	y1333,y1334	iscR,Y_RS07005	Regulates the transcription of several operons and genes involved in the biogenesis of Fe-S clusters and Fe-S-containing proteins,Master enzyme that delivers sulfur to a number of partners involved in Fe-S cluster assembly, tRNA modification or cofactor biosynthesis. Catalyzes the removal of elemental sulfur atoms from cysteine to produce alanine. Functions as a sulfur delivery protein for Fe-S c…	confirmation
Y_RS07000, Y_RS07005, Y_RS07010, Y_RS07015, Y_RS07020	1479501	1482923	20	20	54501	57923	y1333,y1334,y1335,y1336,y1338	iscR,Y_RS07005,iscU,iscA,hscB	Regulates the transcription of several operons and genes involved in the biogenesis of Fe-S clusters and Fe-S-containing proteins,Master enzyme that delivers sulfur to a number of partners involved in Fe-S cluster assembly, tRNA modification or cofactor biosynthesis. Catalyzes the removal of elemental sulfur atoms from cysteine to produce alanine. Functions as a sulfur delivery protein for Fe-S c…	-
Y_RS07005, Y_RS07010	1480049	1481695	20	20	55049	56695	y1334,y1335	Y_RS07005,iscU	Master enzyme that delivers sulfur to a number of partners involved in Fe-S cluster assembly, tRNA modification or cofactor biosynthesis. Catalyzes the removal of elemental sulfur atoms from cysteine to produce alanine. Functions as a sulfur delivery protein for Fe-S cluster synthesis onto IscU, an Fe-S scaffold assembly protein, as well as other S acceptor proteins,A scaffold on which IscS assem…	confirmation
Y_RS07005, Y_RS07010, Y_RS07015	1480049	1482288	20	20	55049	57288	y1334,y1335,y1336	Y_RS07005,iscU,iscA	Master enzyme that delivers sulfur to a number of partners involved in Fe-S cluster assembly, tRNA modification or cofactor biosynthesis. Catalyzes the removal of elemental sulfur atoms from cysteine to produce alanine. Functions as a sulfur delivery protein for Fe-S cluster synthesis onto IscU, an Fe-S scaffold assembly protein, as well as other S acceptor proteins,A scaffold on which IscS assem…	-
Y_RS07005, Y_RS07010, Y_RS07015, Y_RS07020	1480049	1482923	20	20	55049	57923	y1334,y1335,y1336,y1338	Y_RS07005,iscU,iscA,hscB	Master enzyme that delivers sulfur to a number of partners involved in Fe-S cluster assembly, tRNA modification or cofactor biosynthesis. Catalyzes the removal of elemental sulfur atoms from cysteine to produce alanine. Functions as a sulfur delivery protein for Fe-S cluster synthesis onto IscU, an Fe-S scaffold assembly protein, as well as other S acceptor proteins,A scaffold on which IscS assem…	-
Y_RS07010, Y_RS07015	1481309	1482288	20	20	56309	57288	y1335,y1336	iscU,iscA	A scaffold on which IscS assembles Fe-S clusters. It is likely that Fe-S cluster coordination is flexible as the role of this complex is to build and then hand off Fe-S clusters,Iron-sulfur cluster assembly protein	confirmation
Y_RS07010, Y_RS07015, Y_RS07020	1481309	1482923	20	20	56309	57923	y1335,y1336,y1338	iscU,iscA,hscB	A scaffold on which IscS assembles Fe-S clusters. It is likely that Fe-S cluster coordination is flexible as the role of this complex is to build and then hand off Fe-S clusters,Iron-sulfur cluster assembly protein,Co-chaperone involved in the maturation of iron-sulfur cluster-containing proteins. Seems to help targeting proteins to be folded toward HscA	-
Y_RS07015, Y_RS07020	1481965	1482923	20	20	56965	57923	y1336,y1338	iscA,hscB	Iron-sulfur cluster assembly protein,Co-chaperone involved in the maturation of iron-sulfur cluster-containing proteins. Seems to help targeting proteins to be folded toward HscA	discovery
Y_RS07025, Y_RS07030	1483166	1485438	20	20	58166	60438	y1339,y1340	hscA,fdx	Chaperone involved in the maturation of iron-sulfur cluster-containing proteins. Has a low intrinsic ATPase activity which is markedly stimulated by HscB. Involved in the maturation of IscU,ferredoxin	confirmation
Y_RS07025, Y_RS07030, Y_RS07035	1483166	1485668	20	20	58166	60668	y1339,y1340,y1341	hscA,fdx,iscX	Chaperone involved in the maturation of iron-sulfur cluster-containing proteins. Has a low intrinsic ATPase activity which is markedly stimulated by HscB. Involved in the maturation of IscU,ferredoxin,Believed to be involved in assembly of Fe-S clusters	-
Y_RS07030, Y_RS07035	1485103	1485668	20	20	60103	60668	y1340,y1341	fdx,iscX	ferredoxin,Believed to be involved in assembly of Fe-S clusters	confirmation
Y_RS07030, Y_RS07035, Y_RS07040	1485103	1487106	20	20	60103	62106	y1340,y1341,y1342	fdx,iscX,pepB	ferredoxin,Believed to be involved in assembly of Fe-S clusters,Probably plays an important role in intracellular peptide degradation	-
Y_RS07035, Y_RS07040	1485468	1487106	20	20	60468	62106	y1341,y1342	iscX,pepB	Believed to be involved in assembly of Fe-S clusters,Probably plays an important role in intracellular peptide degradation	confirmation
Y_RS07040, Y_RS07045	1485808	1488138	20	20	60808	63138	y1342,y1343	pepB,sseB	Probably plays an important role in intracellular peptide degradation,enhanced serine sensitivity protein SseB	confirmation
Y_RS07080, Y_RS07085	1500845	1502944	21	21	845	2944	y1350,y1351	Y_RS07080,pilW	Specifically methylates position 2 of adenine 2503 in 23S rRNA and position 2 of adenine 37 in tRNAs,Type IV pilus biogenesis stability protein PilW	discovery
Y_RS07085, Y_RS07090	1502195	1503971	21	21	2195	3971	y1351,y1352	pilW,rodZ	Type IV pilus biogenesis stability protein PilW,Cytoskeletal protein that is involved in cell-shape control through regulation of the length of the long axis	confirmation
Y_RS07090, Y_RS07095	1502934	1505160	21	21	2934	5160	y1352,y1353	rodZ,ispG	Cytoskeletal protein that is involved in cell-shape control through regulation of the length of the long axis,Converts 2C-methyl-D-erythritol 2,4-cyclodiphosphate (ME-2,4cPP) into 1-hydroxy-2-methyl-2-(E)-butenyl 4-diphosphate	confirmation
Y_RS07100, Y_RS07105	1505369	1507292	21	21	5369	7292	y1354,y1355	hisS,Y_RS07105	histidyl-tRNA synthetase,Tetratricopeptide repeat-like domain	confirmation
Y_RS07100, Y_RS07105, Y_RS07110	1505369	1508485	21	21	5369	8485	y1354,y1355,y1356	hisS,Y_RS07105,bamB	histidyl-tRNA synthetase,Tetratricopeptide repeat-like domain,Part of the outer membrane protein assembly complex, which is involved in assembly and insertion of beta-barrel proteins into the outer membrane	-
Y_RS07105, Y_RS07110	1506657	1508485	21	21	6657	8485	y1355,y1356	Y_RS07105,bamB	Tetratricopeptide repeat-like domain,Part of the outer membrane protein assembly complex, which is involved in assembly and insertion of beta-barrel proteins into the outer membrane	confirmation
Y_RS07105, Y_RS07110, Y_RS07115	1506657	1510120	21	21	6657	10120	y1355,y1356,y1357	Y_RS07105,bamB,der	Tetratricopeptide repeat-like domain,Part of the outer membrane protein assembly complex, which is involved in assembly and insertion of beta-barrel proteins into the outer membrane,GTPase that plays an essential role in the late steps of ribosome biogenesis	-
Y_RS07110, Y_RS07115	1507304	1510120	21	21	7304	10120	y1356,y1357	bamB,der	Part of the outer membrane protein assembly complex, which is involved in assembly and insertion of beta-barrel proteins into the outer membrane,GTPase that plays an essential role in the late steps of ribosome biogenesis	confirmation
Y_RS07120, Y_RS07125	1510467	1511696	21	21	10467	11696	y1358,y1359	Y_RS07120,Y_RS07125	Sodium Bile acid symporter family,zinc-ribbons	discovery
Y_RS07135, Y_RS07145	1513346	1516566	21	21	13346	16566	y1362,y1363	guaB,guaA	Catalyzes the conversion of inosine 5'-phosphate (IMP) to xanthosine 5'-phosphate (XMP), the first committed and rate- limiting step in the de novo synthesis of guanine nucleotides, and therefore plays an important role in the regulation of cell growth,Catalyzes the synthesis of GMP from XMP	confirmation
Y_RS07355, Y_RS07360	1563386	1565182	21	21	63386	65182	y1406,y1407	purN,purM	Catalyzes the transfer of a formyl group from 10- formyltetrahydrofolate to 5-phospho-ribosyl-glycinamide (GAR), producing 5-phospho-ribosyl-N-formylglycinamide (FGAR) and tetrahydrofolate,Phosphoribosylformylglycinamidine cyclo-ligase	confirmation
Y_RS07380, Y_RS07385	1567946	1569893	21	21	67946	69893	y1411,y1412	arsC,Y_RS07385	arsenate reductase,Functions as both a chaperone and a metalloprotease. Maintains the integrity of the outer membrane by promoting either the assembly or the elimination of outer membrane proteins, depending on their folding state	confirmation
Y_RS07410, Y_RS07415	1573250	1574292	21	21	73250	74292	y1417	bcp,Y_RS07415	SCO1/SenC,glycine cleavage system transcriptional repressor	discovery
Y_RS07425, Y_RS07435	1575356	1577047	22	22	356	2047	y1419,y1420	bamC,tnpA	Part of the outer membrane protein assembly complex, which is involved in assembly and insertion of beta-barrel proteins into the outer membrane,Transposase IS200 like	discovery
Y_RS07435, Y_RS07440	1576589	1577908	22	22	1589	2908	y1420,y1421	tnpA,Y_RS07440	Transposase IS200 like,Belongs to the SAICAR synthetase family	discovery
Y_RS07460, Y_RS07465	1581845	1582784	22	22	6845	7784	y1425,y1426	Y_RS07460,Y_RS07465	UPF0370 protein,D-alanyl-D-alanine carboxypeptidase	confirmation
Y_RS07490, Y_RS07495	1586435	1589267	22	22	11435	14267	y1431,y1432	Y_RS07490,Y_RS07495	Binding-protein-dependent transport system inner membrane component,ATPases associated with a variety of cellular activities	confirmation
Y_RS07535, Y_RS07540	1600356	1601115	22	22	25356	26115	y1442,y1443	napF,napD	Ferredoxin-type protein NapF,NapD protein	confirmation
Y_RS07560, Y_RS07565	1604965	1608036	22	22	29965	33036	y1448,y1449	nudK,maeB	GDP-mannose pyrophosphatase nudK,NADP-dependent malic enzyme	discovery
Y_RS07605, Y_RS07610	1614801	1616489	22	22	39801	41489	y1456,y1457	Y_RS07605,Y_RS07610	Protein of unknown function (DUF1131),Dyp_perox_fam Dyp-type peroxidase family protein	confirmation
Y_RS07630, Y_RS07635	1619845	1621269	22	22	44845	46269	y1461,y1462	Y_RS07630,nanQ	Catalyzes the phosphorylation of N-acetylmannosamine (ManNAc) to ManNAc-6-P,Domain of unknown function (DUF386)	confirmation
Y_RS07665, Y_RS07670	1626658	1628614	22	22	51658	53614	y1468,y1469	cysW,cysA	permease protein cysW,Part of the ABC transporter complex CysAWTP involved in sulfate thiosulfate import. Responsible for energy coupling to the transport system	confirmation
Y_RS07675, Y_RS07680	1628785	1631140	22	22	53785	56140	y1470,y1471	cysM,Y_RS07680	Belongs to the cysteine synthase cystathionine beta- synthase family,Leucine-rich repeat (LRR) protein	discovery
Y_RS07740, Y_RS07745	1645753	1647811	22	22	70753	72811	y1482,y1483	Y_RS07740,Y_RS07745	Transcriptional regulatory protein, C terminal,HAMP (Histidine kinases, Adenylyl cyclases, Methyl binding proteins, Phosphatases) domain	confirmation
Y_RS07760, Y_RS07765	1648682	1650967	22	23	73682	967	y1485,y1487	crr,ptsI	phosphoenolpyruvate-dependent sugar phosphotransferase system, EIIA 1,General (non sugar-specific) component of the phosphoenolpyruvate-dependent sugar phosphotransferase system (sugar PTS). This major carbohydrate active-transport system catalyzes the phosphorylation of incoming sugar substrates concomitantly with their translocation across the cell membrane. Enzyme I transfers the phosphoryl gr…	confirmation
Y_RS07760, Y_RS07765, Y_RS07770	1648682	1651273	22	23	73682	1273	y1485,y1487,y1488	crr,ptsI,ptsH	phosphoenolpyruvate-dependent sugar phosphotransferase system, EIIA 1,General (non sugar-specific) component of the phosphoenolpyruvate-dependent sugar phosphotransferase system (sugar PTS). This major carbohydrate active-transport system catalyzes the phosphorylation of incoming sugar substrates concomitantly with their translocation across the cell membrane. Enzyme I transfers the phosphoryl gr…	-
Y_RS07765, Y_RS07770	1649240	1651273	22	23	74240	1273	y1487,y1488	ptsI,ptsH	General (non sugar-specific) component of the phosphoenolpyruvate-dependent sugar phosphotransferase system (sugar PTS). This major carbohydrate active-transport system catalyzes the phosphorylation of incoming sugar substrates concomitantly with their translocation across the cell membrane. Enzyme I transfers the phosphoryl group from phosphoenolpyruvate (PEP) to the phosphoryl carrier protein (…	confirmation
Y_RS07830, Y_RS07835, Y_RS07840	1661444	1661751	23	23	11444	11751	yt038,yt039,yt040	Y_RS07830,Y_RS07835,Y_RS07840		-
Y_RS07830, Y_RS07835, Y_RS07840, Y_RS22280	1661444	1661924	23	23	11444	11924	yt038,yt039,yt040	Y_RS07830,Y_RS07835,Y_RS07840,Y_RS22280		-
Y_RS07830, Y_RS07835, Y_RS07840, Y_RS22280, Y_RS07845	1661444	1662026	23	23	11444	12026	yt038,yt039,yt040,yt041	Y_RS07830,Y_RS07835,Y_RS07840,Y_RS22280,Y_RS07845		-
Y_RS07835, Y_RS07840	1661556	1661751	23	23	11556	11751	yt039,yt040	Y_RS07835,Y_RS07840		discovery
Y_RS07835, Y_RS07840, Y_RS22280	1661556	1661924	23	23	11556	11924	yt039,yt040	Y_RS07835,Y_RS07840,Y_RS22280		-
Y_RS07835, Y_RS07840, Y_RS22280, Y_RS07845	1661556	1662026	23	23	11556	12026	yt039,yt040,yt041	Y_RS07835,Y_RS07840,Y_RS22280,Y_RS07845		-
Y_RS07835, Y_RS07840, Y_RS22280, Y_RS07845, Y_RS22285	1661556	1662196	23	23	11556	12196	yt039,yt040,yt041	Y_RS07835,Y_RS07840,Y_RS22280,Y_RS07845,Y_RS22285		-
Y_RS07840, Y_RS22280	1661676	1661924	23	23	11676	11924	yt040	Y_RS07840,Y_RS22280		discovery
Y_RS07840, Y_RS22280, Y_RS07845	1661676	1662026	23	23	11676	12026	yt040,yt041	Y_RS07840,Y_RS22280,Y_RS07845		-
Y_RS07840, Y_RS22280, Y_RS07845, Y_RS22285	1661676	1662196	23	23	11676	12196	yt040,yt041	Y_RS07840,Y_RS22280,Y_RS07845,Y_RS22285		-
Y_RS22280, Y_RS07845	1661792	1662026	23	23	11792	12026	yt041	Y_RS22280,Y_RS07845		discovery
Y_RS22280, Y_RS07845, Y_RS22285	1661792	1662196	23	23	11792	12196	yt041	Y_RS22280,Y_RS07845,Y_RS22285		-
Y_RS07845, Y_RS22285	1661951	1662196	23	23	11951	12196	yt041	Y_RS07845,Y_RS22285		discovery
Y_RS07860, Y_RS07865	1665360	1666933	23	23	15360	16933	y1501,y1502	Y_RS07860,Y_RS07865	Protein of uncharacterised function (DUF2502),Aldo/keto reductase family	discovery
Y_RS07890, Y_RS07895	1671269	1673292	23	23	21269	23292	y1507,y1510	alaC,Y_RS07895	Aminotransferase class I and II,Cytochrome	discovery
Y_RS08195, Y_RS08200	1739881	1740956	24	24	14881	15956	y1573,y1574	Y_RS08195,Y_RS08200	Thiol disulfide interchange protein DsbE,subunit of a heme lyase	confirmation
Y_RS08245, Y_RS08250	1751267	1753361	24	24	26267	28361	y1584,y1585	prmB,aroC	Specifically methylates the 50S ribosomal protein L3 on a specific glutamine residue,Catalyzes the anti-1,4-elimination of the C-3 phosphate and the C-6 proR hydrogen from 5-enolpyruvylshikimate-3-phosphate (EPSP) to yield chorismate, which is the branch point compound that serves as the starting substrate for the three terminal pathways of aromatic amino acid biosynthesis. This reaction introduc…	discovery
Y_RS08255, Y_RS08260	1753367	1755004	24	24	28367	30004	y1586,y1587	mepA,Y_RS08260	Murein endopeptidase that cleaves the D-alanyl-meso-2,6- diamino-pimelyl amide bond that connects peptidoglycan strands. Likely plays a role in the removal of murein from the sacculus,membrane transporter protein	confirmation
Y_RS08255, Y_RS08260, Y_RS08265, Y_RS08270	1753367	1755982	24	24	28367	30982	y1586,y1587,y1588,y1589	mepA,Y_RS08260,Y_RS08265,Y_RS08270	Murein endopeptidase that cleaves the D-alanyl-meso-2,6- diamino-pimelyl amide bond that connects peptidoglycan strands. Likely plays a role in the removal of murein from the sacculus,membrane transporter protein,Elongation factor P hydroxylase,YfcL protein	-
Y_RS08260, Y_RS08265	1754198	1755646	24	24	29198	30646	y1587,y1588	Y_RS08260,Y_RS08265	membrane transporter protein,Elongation factor P hydroxylase	confirmation
Y_RS08265, Y_RS08270	1755104	1755982	24	24	30104	30982	y1588,y1589	Y_RS08265,Y_RS08270	Elongation factor P hydroxylase,YfcL protein	confirmation
Y_RS24605, Y_RS08285	1759683	1760724	24	24	34683	35724	y1592	Y_RS24605,Y_RS08285	aspartate racemase	discovery
Y_RS08320, Y_RS08325	1766981	1768872	24	24	41981	43872	y1598,y1599	Y_RS08320,truA	Belongs to the aspartate-semialdehyde dehydrogenase family,Formation of pseudouridine at positions 38, 39 and 40 in the anticodon stem and loop of transfer RNAs	confirmation
Y_RS08320, Y_RS08325, Y_RS08330	1766981	1769691	24	24	41981	44691	y1598,y1599,y1600	Y_RS08320,truA,Y_RS08330	Belongs to the aspartate-semialdehyde dehydrogenase family,Formation of pseudouridine at positions 38, 39 and 40 in the anticodon stem and loop of transfer RNAs,SNARE associated Golgi protein	-
Y_RS08325, Y_RS08330	1767991	1769691	24	24	42991	44691	y1599,y1600	truA,Y_RS08330	Formation of pseudouridine at positions 38, 39 and 40 in the anticodon stem and loop of transfer RNAs,SNARE associated Golgi protein	discovery
Y_RS08330, Y_RS08335	1769029	1770836	24	24	44029	45836	y1600,y1601	Y_RS08330,accD	SNARE associated Golgi protein,Component of the acetyl coenzyme A carboxylase (ACC) complex. Biotin carboxylase (BC) catalyzes the carboxylation of biotin on its carrier protein (BCCP) and then the CO(2) group is transferred by the transcarboxylase to acetyl-CoA to form malonyl- CoA	discovery
Y_RS08335, Y_RS08340	1769922	1772389	24	24	44922	47389	y1601,y1602	accD,folC	Component of the acetyl coenzyme A carboxylase (ACC) complex. Biotin carboxylase (BC) catalyzes the carboxylation of biotin on its carrier protein (BCCP) and then the CO(2) group is transferred by the transcarboxylase to acetyl-CoA to form malonyl- CoA,Functions in two distinct reactions of the de novo folate biosynthetic pathway. Catalyzes the addition of a glutamate residue to dihydropteroate (…	confirmation
Y_RS08335, Y_RS08340, Y_RS08345, Y_RS08350	1769922	1774037	24	24	44922	49037	y1601,y1602,y1603,y1604	accD,folC,dedD,cvpA	Component of the acetyl coenzyme A carboxylase (ACC) complex. Biotin carboxylase (BC) catalyzes the carboxylation of biotin on its carrier protein (BCCP) and then the CO(2) group is transferred by the transcarboxylase to acetyl-CoA to form malonyl- CoA,Functions in two distinct reactions of the de novo folate biosynthetic pathway. Catalyzes the addition of a glutamate residue to dihydropteroate (…	-
Y_RS08340, Y_RS08345	1771085	1773231	24	24	46085	48231	y1602,y1603	folC,dedD	Functions in two distinct reactions of the de novo folate biosynthetic pathway. Catalyzes the addition of a glutamate residue to dihydropteroate (7,8-dihydropteroate or H2Pte) to form dihydrofolate (7,8-dihydrofolate monoglutamate or H2Pte-Glu). Also catalyzes successive additions of L-glutamate to tetrahydrofolate or 10-formyltetrahydrofolate or 5,10-methylenetetrahydrofolate, leading to folylpo…	confirmation
Y_RS08345, Y_RS08350	1772509	1774037	24	24	47509	49037	y1603,y1604	dedD,cvpA	Non-essential cell division protein that could be required for efficient cell constriction,colicin V production	discovery
Y_RS08350, Y_RS08355	1773528	1775567	24	24	48528	50567	y1604,y1605	cvpA,purF	colicin V production,Catalyzes the formation of phosphoribosylamine from phosphoribosylpyrophosphate (PRPP) and glutamine	confirmation
Y_RS08395, Y_RS08400	1782272	1783629	24	24	57272	58629	y1613,y1614	yfcE,yfcD	Calcineurin-like phosphoesterase superfamily domain,Nudix hydrolase	confirmation
Y_RS08415, Y_RS08420	1786372	1787238	24	24	61372	62238	y1617,y1618	Y_RS08415,Y_RS08420	PTS system, Lactose/Cellobiose specific IIB subunit,Phosphotransferase enzyme II, A component	confirmation
Y_RS08425, Y_RS24610	1787605	1788889	24	24	62605	63889	y1619	Y_RS08425,Y_RS24610	helix_turn _helix lactose operon repressor	discovery
Y_RS08430, Y_RS08435	1788905	1792428	24	24	63905	67428	y1620,y1622	pta,ackA	belongs to the CobB CobQ family,Catalyzes the formation of acetyl phosphate from acetate and ATP. Can also catalyze the reverse reaction	discovery
Y_RS08445, Y_RS08450	1792850	1794107	24	24	67850	69107	y1623,y1624	yfbV,Y_RS08450	UPF0208 membrane protein,Belongs to the UPF0304 family	discovery
Y_RS08450, Y_RS08455	1793613	1794928	24	24	68613	69928	y1624,y1625	Y_RS08450,Y_RS08455	Belongs to the UPF0304 family,HAD hydrolase, IA, variant	confirmation
Y_RS08490, Y_RS08495	1801819	1803098	25	25	1819	3098	y1630,y1631	Y_RS08490,Y_RS08495	NDH-1 shuttles electrons from NADH, via FMN and iron- sulfur (Fe-S) centers, to quinones in the respiratory chain. The immediate electron acceptor for the enzyme in this species is believed to be ubiquinone. Couples the redox reaction to proton translocation (for every two electrons transferred, four hydrogen ions are translocated across the cytoplasmic membrane), and thus conserves the redox ene…	confirmation
Y_RS08490, Y_RS08495, Y_RS08500	1801819	1805035	25	25	1819	5035	y1630,y1631,y1632	Y_RS08490,Y_RS08495,nuoC	NDH-1 shuttles electrons from NADH, via FMN and iron- sulfur (Fe-S) centers, to quinones in the respiratory chain. The immediate electron acceptor for the enzyme in this species is believed to be ubiquinone. Couples the redox reaction to proton translocation (for every two electrons transferred, four hydrogen ions are translocated across the cytoplasmic membrane), and thus conserves the redox ene…	-
Y_RS08490, Y_RS08495, Y_RS08500, Y_RS08505	1801819	1805601	25	25	1819	5601	y1630,y1631,y1632,y1633	Y_RS08490,Y_RS08495,nuoC,nuoE	NDH-1 shuttles electrons from NADH, via FMN and iron- sulfur (Fe-S) centers, to quinones in the respiratory chain. The immediate electron acceptor for the enzyme in this species is believed to be ubiquinone. Couples the redox reaction to proton translocation (for every two electrons transferred, four hydrogen ions are translocated across the cytoplasmic membrane), and thus conserves the redox ene…	-
Y_RS08495, Y_RS08500	1802421	1805035	25	25	2421	5035	y1631,y1632	Y_RS08495,nuoC	NDH-1 shuttles electrons from NADH, via FMN and iron- sulfur (Fe-S) centers, to quinones in the respiratory chain. The immediate electron acceptor for the enzyme in this species is believed to be ubiquinone. Couples the redox reaction to proton translocation (for every two electrons transferred, four hydrogen ions are translocated across the cytoplasmic membrane), and thus conserves the redox ene…	confirmation
Y_RS08495, Y_RS08500, Y_RS08505	1802421	1805601	25	25	2421	5601	y1631,y1632,y1633	Y_RS08495,nuoC,nuoE	NDH-1 shuttles electrons from NADH, via FMN and iron- sulfur (Fe-S) centers, to quinones in the respiratory chain. The immediate electron acceptor for the enzyme in this species is believed to be ubiquinone. Couples the redox reaction to proton translocation (for every two electrons transferred, four hydrogen ions are translocated across the cytoplasmic membrane), and thus conserves the redox ene…	-
Y_RS08500, Y_RS08505	1803239	1805601	25	25	3239	5601	y1632,y1633	nuoC,nuoE	NDH-1 shuttles electrons from NADH, via FMN and iron- sulfur (Fe-S) centers, to quinones in the respiratory chain. The immediate electron acceptor for the enzyme in this species is believed to be ubiquinone. Couples the redox reaction to proton translocation (for every two electrons transferred, four hydrogen ions are translocated across the cytoplasmic membrane), and thus conserves the redox ene…	confirmation
Y_RS08500, Y_RS08505, Y_RS08510	1803239	1806983	25	25	3239	6983	y1632,y1633,y1634	nuoC,nuoE,nuoF	NDH-1 shuttles electrons from NADH, via FMN and iron- sulfur (Fe-S) centers, to quinones in the respiratory chain. The immediate electron acceptor for the enzyme in this species is believed to be ubiquinone. Couples the redox reaction to proton translocation (for every two electrons transferred, four hydrogen ions are translocated across the cytoplasmic membrane), and thus conserves the redox ene…	-
Y_RS08505, Y_RS08510	1805122	1806983	25	25	5122	6983	y1633,y1634	nuoE,nuoF	Thioredoxin-like [2Fe-2S] ferredoxin,NDH-1 shuttles electrons from NADH, via FMN and iron- sulfur (Fe-S) centers, to quinones in the respiratory chain	confirmation
Y_RS08505, Y_RS08510, Y_RS08515	1805122	1809814	25	25	5122	9814	y1633,y1634,y1635	nuoE,nuoF,nuoG	Thioredoxin-like [2Fe-2S] ferredoxin,NDH-1 shuttles electrons from NADH, via FMN and iron- sulfur (Fe-S) centers, to quinones in the respiratory chain,NADH-quinone oxidoreductase	-
Y_RS08515, Y_RS08520, Y_RS08525	1807070	1811345	25	25	7070	11345	y1635,y1636,y1637	nuoG,nuoH,nuoI	NADH-quinone oxidoreductase,NDH-1 shuttles electrons from NADH, via FMN and iron- sulfur (Fe-S) centers, to quinones in the respiratory chain. The immediate electron acceptor for the enzyme in this species is believed to be ubiquinone. Couples the redox reaction to proton translocation (for every two electrons transferred, four hydrogen ions are translocated across the cytoplasmic membrane), and …	-
Y_RS08520, Y_RS08525	1809811	1811345	25	25	9811	11345	y1636,y1637	nuoH,nuoI	NDH-1 shuttles electrons from NADH, via FMN and iron- sulfur (Fe-S) centers, to quinones in the respiratory chain. The immediate electron acceptor for the enzyme in this species is believed to be ubiquinone. Couples the redox reaction to proton translocation (for every two electrons transferred, four hydrogen ions are translocated across the cytoplasmic membrane), and thus conserves the redox ene…	confirmation
Y_RS08520, Y_RS08525, Y_RS08530, Y_RS08535	1809811	1812202	25	25	9811	12202	y1636,y1637,y1638,y1639	nuoH,nuoI,nuoJ,nuoK	NDH-1 shuttles electrons from NADH, via FMN and iron- sulfur (Fe-S) centers, to quinones in the respiratory chain. The immediate electron acceptor for the enzyme in this species is believed to be ubiquinone. Couples the redox reaction to proton translocation (for every two electrons transferred, four hydrogen ions are translocated across the cytoplasmic membrane), and thus conserves the redox ene…	-
Y_RS08520, Y_RS08525, Y_RS08530, Y_RS08535, Y_RS08540, Y_RS08545	1809811	1815615	25	25	9811	15615	y1636,y1637,y1638,y1639,y1640,y1641	nuoH,nuoI,nuoJ,nuoK,nuoL,nuoM	NDH-1 shuttles electrons from NADH, via FMN and iron- sulfur (Fe-S) centers, to quinones in the respiratory chain. The immediate electron acceptor for the enzyme in this species is believed to be ubiquinone. Couples the redox reaction to proton translocation (for every two electrons transferred, four hydrogen ions are translocated across the cytoplasmic membrane), and thus conserves the redox ene…	-
Y_RS08525, Y_RS08530	1810803	1811903	25	25	10803	11903	y1637,y1638	nuoI,nuoJ	NDH-1 shuttles electrons from NADH, via FMN and iron- sulfur (Fe-S) centers, to quinones in the respiratory chain. The immediate electron acceptor for the enzyme in this species is believed to be ubiquinone. Couples the redox reaction to proton translocation (for every two electrons transferred, four hydrogen ions are translocated across the cytoplasmic membrane), and thus conserves the redox ene…	confirmation
Y_RS08525, Y_RS08530, Y_RS08535	1810803	1812202	25	25	10803	12202	y1637,y1638,y1639	nuoI,nuoJ,nuoK	NDH-1 shuttles electrons from NADH, via FMN and iron- sulfur (Fe-S) centers, to quinones in the respiratory chain. The immediate electron acceptor for the enzyme in this species is believed to be ubiquinone. Couples the redox reaction to proton translocation (for every two electrons transferred, four hydrogen ions are translocated across the cytoplasmic membrane), and thus conserves the redox ene…	-
Y_RS08530, Y_RS08535	1811358	1812202	25	25	11358	12202	y1638,y1639	nuoJ,nuoK	NADH-ubiquinone/plastoquinone oxidoreductase chain 6,NDH-1 shuttles electrons from NADH, via FMN and iron- sulfur (Fe-S) centers, to quinones in the respiratory chain. The immediate electron acceptor for the enzyme in this species is believed to be ubiquinone. Couples the redox reaction to proton translocation (for every two electrons transferred, four hydrogen ions are translocated across the cy…	confirmation
Y_RS08535, Y_RS08540	1811900	1814043	25	25	11900	14043	y1639,y1640	nuoK,nuoL	NDH-1 shuttles electrons from NADH, via FMN and iron- sulfur (Fe-S) centers, to quinones in the respiratory chain. The immediate electron acceptor for the enzyme in this species is believed to be ubiquinone. Couples the redox reaction to proton translocation (for every two electrons transferred, four hydrogen ions are translocated across the cytoplasmic membrane), and thus conserves the redox ene…	confirmation
Y_RS08545, Y_RS08550	1814083	1817085	25	25	14083	17085	y1641,y1642	nuoM,nuoN	Proton-conducting membrane transporter,NDH-1 shuttles electrons from NADH, via FMN and iron- sulfur (Fe-S) centers, to quinones in the respiratory chain. The immediate electron acceptor for the enzyme in this species is believed to be ubiquinone. Couples the redox reaction to proton translocation (for every two electrons transferred, four hydrogen ions are translocated across the cytoplasmic memb…	confirmation
Y_RS08650, Y_RS08655	1837046	1838874	25	25	37046	38874	y1662,y1663	menB,menC	Converts o-succinylbenzoyl-CoA (OSB-CoA) to 1,4- dihydroxy-2-naphthoyl-CoA (DHNA-CoA),Converts 2-succinyl-6-hydroxy-2,4-cyclohexadiene-1- carboxylate (SHCHC) to 2-succinylbenzoate (OSB)	confirmation
Y_RS24615, Y_RS08670	1841343	1841944	25	25	41343	41944	y1667	Y_RS24615,Y_RS08670	Protein of unknown function (DUF1471)	discovery
Y_RS08700, Y_RS08705, Y_RS08710	1847502	1849655	25	25	47502	49655	y1673,y1674,y1675	glnQ,glnP,glnH	glutamine transport ATP-binding protein GlnQ,HEQRo_perm_3TM amino ABC transporter, permease , 3-TM region, His Glu Gln Arg opine family domain protein,Belongs to the bacterial solute-binding protein 3 family	-
Y_RS08705, Y_RS08710	1848221	1849655	25	25	48221	49655	y1674,y1675	glnP,glnH	HEQRo_perm_3TM amino ABC transporter, permease , 3-TM region, His Glu Gln Arg opine family domain protein,Belongs to the bacterial solute-binding protein 3 family	confirmation
Y_RS08740, Y_RS08745, Y_RS08750, Y_RS08755	1855036	1858458	25	25	55036	58458	y1682,y1683,y1684,y1685	ompX,Y_RS08745,Y_RS08750,Y_RS08755	Enterobacterial Ail/Lom protein,Cation efflux family,NleF caspase inhibitor,NleF caspase inhibitor	-
Y_RS08825, Y_RS08830	1881980	1882985	26	26	6980	7985	y1698,y1700	Y_RS08825,Y_RS08830	Uncharacterized protein conserved in bacteria (DUF2247),-	discovery
Y_RS08825, Y_RS08830, Y_RS08835	1881980	1883473	26	26	6980	8473	y1698,y1700	Y_RS08825,Y_RS08830,Y_RS08835	Uncharacterized protein conserved in bacteria (DUF2247),-	-
Y_RS08940, Y_RS08945, Y_RS08950	1908912	1911449	26	26	33912	36449	y1725,y1726,y1727	csy2,csy3,cas6f	CRISPR-associated protein (Cas_Csy2),CRISPR-associated protein (Cas_Csy3),CRISPR-associated protein (Cas_Csy4)	-
Y_RS08945, Y_RS08950	1909880	1911449	26	26	34880	36449	y1726,y1727	csy3,cas6f	CRISPR-associated protein (Cas_Csy3),CRISPR-associated protein (Cas_Csy4)	confirmation
Y_RS22340, Y_RS09020	1922248	1923319	26	26	47248	48319	y1740,y1741	Y_RS22340,Y_RS09020	Protein of unknown function (DUF2770),helix_turn_helix, Lux Regulon	discovery
Y_RS22350, Y_RS09035	1926337	1926834	26	26	51337	51834	y1744	Y_RS22350,Y_RS09035	COG2801 Transposase and inactivated derivatives,Antibiotic biosynthesis monooxygenase	discovery
Y_RS09080, Y_RS09085	1936790	1937494	26	26	61790	62494	y1752,y1753	yceD,rpmF	Protein, clustered with ribosomal protein L32p,Belongs to the bacterial ribosomal protein bL32 family	confirmation
Y_RS09080, Y_RS09085, Y_RS09090	1936790	1938562	26	26	61790	63562	y1752,y1753,y1755	yceD,rpmF,plsX	Protein, clustered with ribosomal protein L32p,Belongs to the bacterial ribosomal protein bL32 family,Catalyzes the reversible formation of acyl-phosphate (acyl-PO(4)) from acyl- acyl-carrier-protein (acyl-ACP). This enzyme utilizes acyl-ACP as fatty acyl donor, but not acyl-CoA	-
Y_RS09080, Y_RS09085, Y_RS09090, Y_RS09095	1936790	1939519	26	26	61790	64519	y1752,y1753,y1755,y1756	yceD,rpmF,plsX,Y_RS09095	Protein, clustered with ribosomal protein L32p,Belongs to the bacterial ribosomal protein bL32 family,Catalyzes the reversible formation of acyl-phosphate (acyl-PO(4)) from acyl- acyl-carrier-protein (acyl-ACP). This enzyme utilizes acyl-ACP as fatty acyl donor, but not acyl-CoA,Catalyzes the condensation reaction of fatty acid synthesis by the addition to an acyl acceptor of two carbons from mal…	-
Y_RS09085, Y_RS09090	1937327	1938562	26	26	62327	63562	y1753,y1755	rpmF,plsX	Belongs to the bacterial ribosomal protein bL32 family,Catalyzes the reversible formation of acyl-phosphate (acyl-PO(4)) from acyl- acyl-carrier-protein (acyl-ACP). This enzyme utilizes acyl-ACP as fatty acyl donor, but not acyl-CoA	confirmation
Y_RS09085, Y_RS09090, Y_RS09095	1937327	1939519	26	26	62327	64519	y1753,y1755,y1756	rpmF,plsX,Y_RS09095	Belongs to the bacterial ribosomal protein bL32 family,Catalyzes the reversible formation of acyl-phosphate (acyl-PO(4)) from acyl- acyl-carrier-protein (acyl-ACP). This enzyme utilizes acyl-ACP as fatty acyl donor, but not acyl-CoA,Catalyzes the condensation reaction of fatty acid synthesis by the addition to an acyl acceptor of two carbons from malonyl-ACP. Catalyzes the first condensation reac…	-
Y_RS09085, Y_RS09090, Y_RS09095, Y_RS09100, Y_RS09105, Y_RS09110	1937327	1941624	26	26	62327	66624	y1753,y1755,y1756,y1757,y1758,y1759	rpmF,plsX,Y_RS09095,fabD,fabG,acpP	Belongs to the bacterial ribosomal protein bL32 family,Catalyzes the reversible formation of acyl-phosphate (acyl-PO(4)) from acyl- acyl-carrier-protein (acyl-ACP). This enzyme utilizes acyl-ACP as fatty acyl donor, but not acyl-CoA,Catalyzes the condensation reaction of fatty acid synthesis by the addition to an acyl acceptor of two carbons from malonyl-ACP. Catalyzes the first condensation reac…	-
Y_RS09090, Y_RS09095	1937528	1939519	26	26	62528	64519	y1755,y1756	plsX,Y_RS09095	Catalyzes the reversible formation of acyl-phosphate (acyl-PO(4)) from acyl- acyl-carrier-protein (acyl-ACP). This enzyme utilizes acyl-ACP as fatty acyl donor, but not acyl-CoA,Catalyzes the condensation reaction of fatty acid synthesis by the addition to an acyl acceptor of two carbons from malonyl-ACP. Catalyzes the first condensation reaction which initiates fatty acid synthesis and may there…	discovery
Y_RS09095, Y_RS09100	1938569	1940486	26	26	63569	65486	y1756,y1757	Y_RS09095,fabD	Catalyzes the condensation reaction of fatty acid synthesis by the addition to an acyl acceptor of two carbons from malonyl-ACP. Catalyzes the first condensation reaction which initiates fatty acid synthesis and may therefore play a role in governing the total rate of fatty acid production. Possesses both acetoacetyl-ACP synthase and acetyl transacylase activities. Its substrate specificity deter…	confirmation
Y_RS09095, Y_RS09100, Y_RS09105, Y_RS09110	1938569	1941624	26	26	63569	66624	y1756,y1757,y1758,y1759	Y_RS09095,fabD,fabG,acpP	Catalyzes the condensation reaction of fatty acid synthesis by the addition to an acyl acceptor of two carbons from malonyl-ACP. Catalyzes the first condensation reaction which initiates fatty acid synthesis and may therefore play a role in governing the total rate of fatty acid production. Possesses both acetoacetyl-ACP synthase and acetyl transacylase activities. Its substrate specificity deter…	-
Y_RS09100, Y_RS09105	1939557	1941234	26	26	64557	66234	y1757,y1758	fabD,fabG	malonyl CoA-acyl carrier protein transacylase,3-oxoacyl- acyl-carrier-protein reductase	confirmation
Y_RS09100, Y_RS09105, Y_RS09110	1939557	1941624	26	26	64557	66624	y1757,y1758,y1759	fabD,fabG,acpP	malonyl CoA-acyl carrier protein transacylase,3-oxoacyl- acyl-carrier-protein reductase,Carrier of the growing fatty acid chain in fatty acid biosynthesis	-
Y_RS09105, Y_RS09110	1940500	1941624	26	26	65500	66624	y1758,y1759	fabG,acpP	3-oxoacyl- acyl-carrier-protein reductase,Carrier of the growing fatty acid chain in fatty acid biosynthesis	confirmation
Y_RS09105, Y_RS09110, Y_RS09115, Y_RS09120	1940500	1943618	26	26	65500	68618	y1758,y1759,y1760,y1761	fabG,acpP,fabF,tnpA	3-oxoacyl- acyl-carrier-protein reductase,Carrier of the growing fatty acid chain in fatty acid biosynthesis,Catalyzes the condensation reaction of fatty acid synthesis by the addition to an acyl acceptor of two carbons from malonyl-ACP,to Salmonella typhimurium, and Salmonella typhi transposase for insertion sequence IS200 TnpA SW T200_SALTY (Q57334) (152 aa) fasta scores E() 0, 94.1 id in 152 a…	-
Y_RS09110, Y_RS09115	1941388	1942960	26	26	66388	67960	y1759,y1760	acpP,fabF	Carrier of the growing fatty acid chain in fatty acid biosynthesis,Catalyzes the condensation reaction of fatty acid synthesis by the addition to an acyl acceptor of two carbons from malonyl-ACP	confirmation
Y_RS09110, Y_RS09115, Y_RS09120	1941388	1943618	26	26	66388	68618	y1759,y1760,y1761	acpP,fabF,tnpA	Carrier of the growing fatty acid chain in fatty acid biosynthesis,Catalyzes the condensation reaction of fatty acid synthesis by the addition to an acyl acceptor of two carbons from malonyl-ACP,to Salmonella typhimurium, and Salmonella typhi transposase for insertion sequence IS200 TnpA SW T200_SALTY (Q57334) (152 aa) fasta scores E() 0, 94.1 id in 152 aa. Identical to the Yersinia pseudotubercu…	-
Y_RS09115, Y_RS09120	1941719	1943618	26	26	66719	68618	y1760,y1761	fabF,tnpA	Catalyzes the condensation reaction of fatty acid synthesis by the addition to an acyl acceptor of two carbons from malonyl-ACP,to Salmonella typhimurium, and Salmonella typhi transposase for insertion sequence IS200 TnpA SW T200_SALTY (Q57334) (152 aa) fasta scores E() 0, 94.1 id in 152 aa. Identical to the Yersinia pseudotuberculosis IS1541-like element transposase Tnp TR Q9X9F5 (EMBL AJ238014)…	discovery
Y_RS09140, Y_RS09145	1946782	1948628	26	26	71782	73628	y1765,y1766	holB,Y_RS09145	DNA polymerase III,TatD related DNase	confirmation
Y_RS09160, Y_RS09165	1951459	1952804	27	27	1459	2804	y1769,y1770	Y_RS09160,hinT	Shikimate dehydrogenase substrate binding domain,HIT domain	discovery
Y_RS09160, Y_RS09165, Y_RS09170	1951459	1953228	27	27	1459	3228	y1769,y1770,y1771	Y_RS09160,hinT,Y_RS09170	Shikimate dehydrogenase substrate binding domain,HIT domain,Protein of unknown function (DUF1425)	-
Y_RS09165, Y_RS09170	1952451	1953228	27	27	2451	3228	y1770,y1771	hinT,Y_RS09170	HIT domain,Protein of unknown function (DUF1425)	confirmation
Y_RS09170, Y_RS09175	1952839	1953844	27	27	2839	3844	y1771,y1772	Y_RS09170,lpoB	Protein of unknown function (DUF1425),Regulator of peptidoglycan synthesis that is essential for the function of penicillin-binding protein 1B (PBP1b)	confirmation
Y_RS09170, Y_RS09175, Y_RS09180	1952839	1954691	27	27	2839	4691	y1771,y1772,y1773	Y_RS09170,lpoB,thiK	Protein of unknown function (DUF1425),Regulator of peptidoglycan synthesis that is essential for the function of penicillin-binding protein 1B (PBP1b),Catalyzes the phosphorylation of thiamine to thiamine phosphate	-
Y_RS09175, Y_RS09180, Y_RS09185	1953269	1955793	27	27	3269	5793	y1772,y1773,y1775	lpoB,thiK,nagZ	Regulator of peptidoglycan synthesis that is essential for the function of penicillin-binding protein 1B (PBP1b),Catalyzes the phosphorylation of thiamine to thiamine phosphate,Plays a role in peptidoglycan recycling by cleaving the terminal beta-1,4-linked N-acetylglucosamine (GlcNAc) from peptide-linked peptidoglycan fragments, giving rise to free GlcNAc, anhydro-N-acetylmuramic acid and anhydr…	-
Y_RS09180, Y_RS09185	1953825	1955793	27	27	3825	5793	y1773,y1775	thiK,nagZ	Catalyzes the phosphorylation of thiamine to thiamine phosphate,Plays a role in peptidoglycan recycling by cleaving the terminal beta-1,4-linked N-acetylglucosamine (GlcNAc) from peptide-linked peptidoglycan fragments, giving rise to free GlcNAc, anhydro-N-acetylmuramic acid and anhydro-N-acetylmuramic acid-linked peptides	discovery
Y_RS09185, Y_RS09190	1954774	1956463	27	27	4774	6463	y1775,y1776	nagZ,ycfP	Plays a role in peptidoglycan recycling by cleaving the terminal beta-1,4-linked N-acetylglucosamine (GlcNAc) from peptide-linked peptidoglycan fragments, giving rise to free GlcNAc, anhydro-N-acetylmuramic acid and anhydro-N-acetylmuramic acid-linked peptides,Belongs to the UPF0227 family	discovery
Y_RS09235, Y_RS09240	1967697	1969733	27	27	17697	19733	y1787,y1788	lolE,nagK	system transmembrane protein lolE,Catalyzes the phosphorylation of N-acetyl-D-glucosamine (GlcNAc) derived from cell-wall degradation, yielding GlcNAc-6-P	confirmation
Y_RS09240, Y_RS24310	1968963	1969878	27	27	18963	19878	y1788,y1789	nagK,Y_RS24310	Catalyzes the phosphorylation of N-acetyl-D-glucosamine (GlcNAc) derived from cell-wall degradation, yielding GlcNAc-6-P	confirmation
Y_RS24310, Y_RS09245	1969726	1970763	27	27	19726	20763	y1789,y1790	Y_RS24310,cobB	NAD-dependent lysine deacetylase and desuccinylase that specifically removes acetyl and succinyl groups on target proteins. Modulates the activities of several proteins which are inactive in their acylated form	confirmation
Y_RS09260, Y_RS09265	1973766	1975897	27	27	23766	25897	y1793,y1794	phoQ,phoP	Sensor protein PhoQ,Transcriptional regulatory protein, C terminal	confirmation
Y_RS09265, Y_RS09270	1975226	1976731	27	27	25226	26731	y1794,y1795	phoP,Y_RS09270	Transcriptional regulatory protein, C terminal,Outer membrane protein beta-barrel domain	discovery
Y_RS09285, Y_RS09290	1978350	1980149	27	27	28350	30149	y1798,y1799	hflD,mnmA	High frequency lysogenization protein HflD homolog,Catalyzes the 2-thiolation of uridine at the wobble position (U34) of tRNA(Lys), tRNA(Glu) and tRNA(Gln), leading to the formation of s(2)U34, the first step of tRNA-mnm(5)s(2)U34 synthesis. Sulfur is provided by IscS, via a sulfur-relay system. Binds ATP and its substrate tRNAs	confirmation
Y_RS09330, Y_RS24220	1988147	1988761	27	27	38147	38761	y1807,y1808	Y_RS09330,Y_RS24220	HxlR-like helix-turn-helix	discovery
Y_RS24080, Y_RS09360	1992898	1993674	27	27	42898	43674	y1814,y1815	Y_RS24080,Y_RS09360	Inner membrane protein YlaC	discovery
Y_RS09405, Y_RS09410	2007736	2008672	27	27	57736	58672	y1822	flhD,flhC	Functions in complex with FlhC as a master transcriptional regulator that regulates transcription of several flagellar and non-flagellar operons by binding to their promoter region. Activates expression of class 2 flagellar genes, including fliA, which is a flagellum-specific sigma factor that turns on the class 3 genes. Also regulates genes whose products function in a variety of physiological p…	discovery
Y_RS09550, Y_RS09555	2044280	2046081	28	28	19280	21081	y1853,y1854	istB,istA	MobA/MobL family,to Escherichia coli transposase for insertion sequence element IS21 IstA SW ISTA_ECOLI (P15025) (390 aa) fasta scores E() 3e-27, 33.1 id in 329 aa. Identical to the previously sequenced Yersinia pestis,Yersinia pseudotuberculosis and Escherichia coli pesticin plasmid insertion sequence transposase Y1055 TR P74993 (EMBL U59875) (340 aa) fasta scores E() 0, 100.0 id in 340 aa	confirmation
Y_RS09550, Y_RS09555, Y_RS24645	2044280	2046249	28	28	19280	21249	y1853,y1854	istB,istA,yniD	MobA/MobL family,to Escherichia coli transposase for insertion sequence element IS21 IstA SW ISTA_ECOLI (P15025) (390 aa) fasta scores E() 3e-27, 33.1 id in 329 aa. Identical to the previously sequenced Yersinia pestis,Yersinia pseudotuberculosis and Escherichia coli pesticin plasmid insertion sequence transposase Y1055 TR P74993 (EMBL U59875) (340 aa) fasta scores E() 0, 100.0 id in 340 aa	-
Y_RS09610, Y_RS09615	2058276	2059582	28	28	33276	34582	y1865,y1866	Y_RS09610,proQ	GAF domain,RNA chaperone with significant RNA binding, RNA strand exchange and RNA duplexing activities. May regulate ProP activity through an RNA-based, post-transcriptional mechanism	confirmation
Y_RS09610, Y_RS09615, Y_RS09620	2058276	2061674	28	28	33276	36674	y1865,y1866,y1867	Y_RS09610,proQ,prc	GAF domain,RNA chaperone with significant RNA binding, RNA strand exchange and RNA duplexing activities. May regulate ProP activity through an RNA-based, post-transcriptional mechanism,Belongs to the peptidase S41A family	-
Y_RS09615, Y_RS09620	2058869	2061674	28	28	33869	36674	y1866,y1867	proQ,prc	RNA chaperone with significant RNA binding, RNA strand exchange and RNA duplexing activities. May regulate ProP activity through an RNA-based, post-transcriptional mechanism,Belongs to the peptidase S41A family	confirmation
Y_RS09725, Y_RS09730	2087091	2088697	28	28	62091	63697	y1888,y1889	Y_RS09725,Y_RS09730	Cupin domain,Previously sequenced Yersinia pestis transposase Y1062 or Ypmt1.80C TR O68779 (EMBL AF053947) (402 aa) fasta scores E() 0, 100.0 id in 402 aa	discovery
Y_RS22385, Y_RS09810	2101059	2101904	29	29	1059	1904		infC,rpmI	IF-3 binds to the 30S ribosomal subunit and shifts the equilibrum between 70S ribosomes and their 50S and 30S subunits in favor of the free subunits, thus enhancing the availability of 30S subunits on which protein synthesis initiation begins,Belongs to the bacterial ribosomal protein bL35 family	discovery
Y_RS22385, Y_RS09810, Y_RS09815	2101059	2102298	29	29	1059	2298	y1905	infC,rpmI,rplT	IF-3 binds to the 30S ribosomal subunit and shifts the equilibrum between 70S ribosomes and their 50S and 30S subunits in favor of the free subunits, thus enhancing the availability of 30S subunits on which protein synthesis initiation begins,Belongs to the bacterial ribosomal protein bL35 family,Binds directly to 23S ribosomal RNA and is necessary for the in vitro assembly process of the 50S rib…	-
Y_RS09810, Y_RS09815	2101707	2102298	29	29	1707	2298	y1905	rpmI,rplT	Belongs to the bacterial ribosomal protein bL35 family,Binds directly to 23S ribosomal RNA and is necessary for the in vitro assembly process of the 50S ribosomal subunit. It is not involved in the protein synthesizing functions of that subunit	discovery
Y_RS09820, Y_RS09825, Y_RS09830	2102797	2106482	29	29	2797	6482	y1908,y1909,y1910	pheS,pheT,ihfA	Belongs to the class-II aminoacyl-tRNA synthetase family. Phe-tRNA synthetase alpha subunit type 1 subfamily,Belongs to the phenylalanyl-tRNA synthetase beta subunit family. Type 1 subfamily,This protein is one of the two subunits of integration host factor, a specific DNA-binding protein that functions in genetic recombination as well as in transcriptional and translational control	-
Y_RS09825, Y_RS09830	2103794	2106482	29	29	3794	6482	y1909,y1910	pheT,ihfA	Belongs to the phenylalanyl-tRNA synthetase beta subunit family. Type 1 subfamily,This protein is one of the two subunits of integration host factor, a specific DNA-binding protein that functions in genetic recombination as well as in transcriptional and translational control	discovery
Y_RS09855, Y_RS09860	2110265	2112389	29	29	10265	12389	y1917,y1918	arnB,arnC	Catalyzes the conversion of UDP-4-keto-arabinose (UDP- Ara4O) to UDP-4-amino-4-deoxy-L-arabinose (UDP-L-Ara4N). The modified arabinose is attached to lipid A and is required for resistance to polymyxin and cationic antimicrobial peptides,Catalyzes the transfer of 4-deoxy-4-formamido-L- arabinose from UDP to undecaprenyl phosphate. The modified arabinose is attached to lipid A and is required for …	confirmation
Y_RS09860, Y_RS09865	2111406	2114389	29	29	11406	14389	y1918,y1919	arnC,arnA	Catalyzes the transfer of 4-deoxy-4-formamido-L- arabinose from UDP to undecaprenyl phosphate. The modified arabinose is attached to lipid A and is required for resistance to polymyxin and cationic antimicrobial peptides,Bifunctional enzyme that catalyzes the oxidative decarboxylation of UDP-glucuronic acid (UDP-GlcUA) to UDP-4-keto- arabinose (UDP-Ara4O) and the addition of a formyl group to UDP…	confirmation
Y_RS09865, Y_RS09870	2112386	2115291	29	29	12386	15291	y1919,y1920	arnA,arnD	Bifunctional enzyme that catalyzes the oxidative decarboxylation of UDP-glucuronic acid (UDP-GlcUA) to UDP-4-keto- arabinose (UDP-Ara4O) and the addition of a formyl group to UDP-4- amino-4-deoxy-L-arabinose (UDP-L-Ara4N) to form UDP-L-4-formamido- arabinose (UDP-L-Ara4FN). The modified arabinose is attached to lipid A and is required for resistance to polymyxin and cationic antimicrobial peptide…	confirmation
Y_RS09870, Y_RS09875, Y_RS09880	2114386	2117293	29	29	14386	17293	y1920,y1921,y1922	arnD,arnT,arnE	Catalyzes the deformylation of 4-deoxy-4-formamido-L- arabinose-phosphoundecaprenol to 4-amino-4-deoxy-L-arabinose- phosphoundecaprenol. The modified arabinose is attached to lipid A and is required for resistance to polymyxin and cationic antimicrobial peptides,Catalyzes the transfer of the L-Ara4N moiety of the glycolipid undecaprenyl phosphate-alpha-L-Ara4N to lipid A. The modified arabinose i…	-
Y_RS09875, Y_RS09880	2115288	2117293	29	29	15288	17293	y1921,y1922	arnT,arnE	Catalyzes the transfer of the L-Ara4N moiety of the glycolipid undecaprenyl phosphate-alpha-L-Ara4N to lipid A. The modified arabinose is attached to lipid A and is required for resistance to polymyxin and cationic antimicrobial peptides,Translocates 4-amino-4-deoxy-L-arabinose- phosphoundecaprenol (alpha-L-Ara4N-phosphoundecaprenol) from the cytoplasmic to the periplasmic side of the inner membr…	confirmation
Y_RS09875, Y_RS09880, Y_RS09885	2115288	2117676	29	29	15288	17676	y1921,y1922,y1923	arnT,arnE,arnF	Catalyzes the transfer of the L-Ara4N moiety of the glycolipid undecaprenyl phosphate-alpha-L-Ara4N to lipid A. The modified arabinose is attached to lipid A and is required for resistance to polymyxin and cationic antimicrobial peptides,Translocates 4-amino-4-deoxy-L-arabinose- phosphoundecaprenol (alpha-L-Ara4N-phosphoundecaprenol) from the cytoplasmic to the periplasmic side of the inner membr…	-
Y_RS09880, Y_RS09885	2116949	2117676	29	29	16949	17676	y1922,y1923	arnE,arnF	Translocates 4-amino-4-deoxy-L-arabinose- phosphoundecaprenol (alpha-L-Ara4N-phosphoundecaprenol) from the cytoplasmic to the periplasmic side of the inner membrane,Translocates 4-amino-4-deoxy-L-arabinose- phosphoundecaprenol (alpha-L-Ara4N-phosphoundecaprenol) from the cytoplasmic to the periplasmic side of the inner membrane	confirmation
Y_RS09905, Y_RS09910	2121245	2123269	29	29	21245	23269	y1928,y1929	Y_RS09905,Y_RS09910	Stereospecific condensation of phosphoenolpyruvate (PEP) and D-erythrose-4-phosphate (E4P) giving rise to 3-deoxy-D- arabino-heptulosonate-7-phosphate (DAHP),Bifunctional serine threonine kinase and phosphorylase involved in the regulation of the phosphoenolpyruvate synthase (PEPS) by catalyzing its phosphorylation dephosphorylation	confirmation
Y_RS09940, Y_RS09945	2132502	2134399	29	29	32502	34399	y1934,y1935	sufA,sufB	Belongs to the HesB IscA family,cysteine desulfurase activator complex subunit SufB	discovery
Y_RS09945, Y_RS09950	2132888	2135331	29	29	32888	35331	y1935,y1936	sufB,sufC	cysteine desulfurase activator complex subunit SufB,sufC FeS assembly ATPase SufC	confirmation
Y_RS09950, Y_RS09955	2134585	2136631	29	29	34585	36631	y1936,y1937	sufC,sufD	sufC FeS assembly ATPase SufC,cysteine desulfurase activator complex subunit SufD	confirmation
Y_RS09960, Y_RS09965	2136628	2138359	29	29	36628	38359	y1938,y1939	sufS,sufE	Cysteine desulfurases mobilize the sulfur from L- cysteine to yield L-alanine, an essential step in sulfur metabolism for biosynthesis of a variety of sulfur-containing biomolecules. Component of the suf operon, which is activated and required under specific conditions such as oxidative stress and iron limitation. Acts as a potent selenocysteine lyase in vitro, that mobilizes selenium from L-sele…	confirmation
Y_RS09965, Y_RS09970	2137937	2139694	29	29	37937	39694	y1939,y1940	sufE,Y_RS09970	Participates in cysteine desulfuration mediated by SufS. Cysteine desulfuration mobilizes sulfur from L-cysteine to yield L-alanine and constitutes an essential step in sulfur metabolism for biosynthesis of a variety of sulfur-containing biomolecules. Functions as a sulfur acceptor for SufS, by mediating the direct transfer of the sulfur atom from the S-sulfanylcysteine of SufS, an intermediate p…	discovery
Y_RS24320, Y_RS09975	2140117	2141058	29	29	40117	41058	y1941	Y_RS24320,istB	to Salmonella typhimurium, and Salmonella typhi transposase for insertion sequence IS200 TnpA SW T200_SALTY (Q57334) (152 aa) fasta scores E() 0, 94.1 id in 152 aa. Identical to the Yersinia pseudotuberculosis IS1541-like element transposase Tnp TR Q9X9F5 (EMBL AJ238014) (152 aa) fasta scores E() 0, 100.0 id in 152 aa,MobA/MobL family	discovery
Y_RS09985, Y_RS09995	2142164	2142962	29	29	42164	42962	y1943,y5000	tnpA,Y_RS09995	Transposase IS200 like,Major outer membrane lipoprotein	discovery
Y_RS10060, Y_RS23780	2155998	2156615	29	29	55998	56615	y1953	Y_RS10060,Y_RS23780	Belongs to the glutaredoxin family. Monothiol subfamily	discovery
Y_RS10065, Y_RS10070	2156657	2157823	29	29	56657	57823	y1955,y1957	rnt,gloA	Trims short 3' overhangs of a variety of RNA species, leaving a one or two nucleotide 3' overhang. Responsible for the end-turnover of tRNA specifically removes the terminal AMP residue from uncharged tRNA (tRNA-C-C-A). Also appears to be involved in tRNA biosynthesis,Lactoylglutathione lyase	discovery
Y_RS10070, Y_RS10075	2157416	2158798	29	29	57416	58798	y1957,y1958	gloA,nemA	Lactoylglutathione lyase,NADH flavin oxidoreductase NADH oxidase	discovery
Y_RS10105, Y_RS10110	2164620	2165678	29	29	64620	65678	y1964,y1965	Y_RS10105,pdxH	Membrane-bound lysozyme-inhibitor of c-type lysozyme,Catalyzes the oxidation of either pyridoxine 5'- phosphate (PNP) or pyridoxamine 5'-phosphate (PMP) into pyridoxal 5'-phosphate (PLP)	discovery
Y_RS10115, Y_RS10120	2165860	2168149	29	29	65860	68149	y1966,y1967	tyrS,pdxY	Catalyzes the attachment of tyrosine to tRNA(Tyr) in a two-step reaction tyrosine is first activated by ATP to form Tyr- AMP and then transferred to the acceptor end of tRNA(Tyr),Pyridoxal kinase involved in the salvage pathway of pyridoxal 5'-phosphate (PLP). Catalyzes the phosphorylation of pyridoxal to PLP	discovery
Y_RS10195, Y_RS10200	2182084	2183138	30	30	7084	8138	y1980,y1981	pspA,pspB	phage shock protein A,Phage shock protein B	confirmation
Y_RS10195, Y_RS10200, Y_RS10205, Y_RS10210	2182084	2183824	30	30	7084	8824	y1980,y1981,y1982,y1983	pspA,pspB,pspC,pspD	phage shock protein A,Phage shock protein B,phage shock protein C,Phage shock protein PspD (Phageshock_PspD)	-
Y_RS10200, Y_RS10205	2182911	2183497	30	30	7911	8497	y1981,y1982	pspB,pspC	Phage shock protein B,phage shock protein C	confirmation
Y_RS10200, Y_RS10205, Y_RS10210	2182911	2183824	30	30	7911	8824	y1981,y1982,y1983	pspB,pspC,pspD	Phage shock protein B,phage shock protein C,Phage shock protein PspD (Phageshock_PspD)	-
Y_RS10205, Y_RS10210	2183138	2183824	30	30	8138	8824	y1982,y1983	pspC,pspD	phage shock protein C,Phage shock protein PspD (Phageshock_PspD)	confirmation
Y_RS10205, Y_RS10210, Y_RS10215	2183138	2185202	30	30	8138	10202	y1982,y1983,y1984	pspC,pspD,Y_RS10215	phage shock protein C,Phage shock protein PspD (Phageshock_PspD),nucleoside triphosphate hydrolase domain	-
Y_RS10210, Y_RS10215	2183582	2185202	30	30	8582	10202	y1983,y1984	pspD,Y_RS10215	Phage shock protein PspD (Phageshock_PspD),nucleoside triphosphate hydrolase domain	confirmation
Y_RS10225, Y_RS10230	2186270	2187236	30	30	11270	12236	y1986,y1987	Y_RS10225,Y_RS10230	RES,Toxin-antitoxin system antitoxin component	confirmation
Y_RS10305, Y_RS10310	2205442	2206956	30	30	30442	31956	y2003,y2004	hslJ,Y_RS10310	META domain,Belongs to the D-isomer specific 2-hydroxyacid dehydrogenase family	discovery
Y_RS10320, Y_RS10325	2209915	2210490	30	30	34915	35490	y2007	Y_RS10320,Y_RS10325	YnbE-like lipoprotein,protein conserved in bacteria	discovery
Y_RS10350, Y_RS10355	2218641	2219290	30	30	43641	44290	y2012	Y_RS10350,Y_RS10355	Phage derived protein Gp49-like (DUF891),to DNA-binding phage-related protein of Enterobacteriaceae UniRef RepID A4TIW9_YERPP	discovery
Y_RS10495, Y_RS10500	2247807	2248878	30	30	72807	73878	y2039,y2040	yciA,Y_RS10500	Thioesterase superfamily,probably involved in intracellular septation	confirmation
Y_RS10530, Y_RS10535, Y_RS10540	2253002	2255656	31	31	3002	5656	y2045,y2047,y2048	Y_RS10530,trpA,trpB	bacterial OsmY and nodulation domain,The alpha subunit is responsible for the aldol cleavage of indoleglycerol phosphate to indole and glyceraldehyde 3- phosphate,The beta subunit is responsible for the synthesis of L- tryptophan from indole and L-serine	-
Y_RS10575, Y_RS10580	2260852	2262388	31	31	10852	12388	y2052,y2053	Y_RS10575,Y_RS10580	DNA polymerase alpha chain like domain,Belongs to the SUA5 family	confirmation
Y_RS10580, Y_RS10585	2261768	2263786	31	31	11768	13786	y2053,y2054	Y_RS10580,rluB	Belongs to the SUA5 family,Belongs to the pseudouridine synthase RsuA family	discovery
Y_RS10590, Y_RS10595	2263909	2265277	31	31	13909	15277	y2055,y2056	cobO,Y_RS10595	Required for both de novo synthesis of the corrin ring for the assimilation of exogenous corrinoids. Participates in the adenosylation of a variety of incomplete and complete corrinoids,Short chain dehydrogenase	confirmation
Y_RS10640, Y_RS10645	2276759	2278000	31	31	26759	28000	y2065,y2066	pgpB,Y_RS10645	Acid phosphatase homologues,involved in the assembly of lipopolysaccharide (LPS)	confirmation
Y_RS10645, Y_RS10650	2277689	2279176	31	31	27689	29176	y2066,y2067	Y_RS10645,lapB	involved in the assembly of lipopolysaccharide (LPS),Modulates cellular lipopolysaccharide (LPS) levels by regulating LpxC, which is involved in lipid A biosynthesis. May act by modulating the proteolytic activity of FtsH towards LpxC. May also coordinate assembly of proteins involved in LPS synthesis at the plasma membrane	confirmation
Y_RS10660, Y_RS10665	2280068	2281131	31	31	30068	31131	y2069,y2070	pyrF,yciH	Catalyzes the decarboxylation of orotidine 5'- monophosphate (OMP) to uridine 5'-monophosphate (UMP),translation initiation	confirmation
Y_RS10745, Y_RS10750	2298573	2299720	31	31	48573	49720	y2086,y2087	rsxB,rsxA	Part of a membrane complex involved in electron transport,Part of a membrane complex involved in electron transport	confirmation
Y_RS10965, Y_RS10970	2354301	2355644	32	32	29301	30644	y2131,y2132	ogt,Y_RS10970	Involved in the cellular defense against the biological effects of O6-methylguanine (O6-MeG) and O4-methylthymine (O4-MeT) in DNA. Repairs the methylated nucleobase in DNA by stoichiometrically transferring the methyl group to a cysteine residue in the enzyme. This is a suicide reaction the enzyme is irreversibly inactivated,Fumarate nitrate reduction transcriptional regulator	discovery
Y_RS11060, Y_RS11065	2376486	2377905	32	32	51486	52905	y2149,y2150	Y_RS11060,purU	YchJ family protein, formyltetrahydrofolate deformylase	discovery
Y_RS11075, Y_RS22475	2379356	2379612	32	32	54356	54612	yt045	Y_RS11075,Y_RS22475		discovery
Y_RS11075, Y_RS22475, Y_RS22480	2379356	2379785	32	32	54356	54785	yt045	Y_RS11075,Y_RS22475,Y_RS22480		-
Y_RS11085, Y_RS11090	2381618	2382908	32	32	56618	57908	y2153,y2154	xthA,Y_RS11090	exodeoxyribonuclease III,NUDIX domain	discovery
Y_RS11095, Y_RS11100	2382921	2385133	32	32	57921	60133	y2155,y2156	Y_RS11095,Y_RS11100	Protein of uncharacterised function (DUF1496),Releases the supercoiling and torsional tension of DNA, which is introduced during the DNA replication and transcription, by transiently cleaving and rejoining one strand of the DNA duplex. Introduces a single-strand break via transesterification at a target site in duplex DNA. The scissile phosphodiester is attacked by the catalytic tyrosine of the e…	confirmation
Y_RS11105, Y_RS11110	2385180	2387002	32	32	60180	62002	y2157,y2159	selD,Y_RS11110	Synthesizes selenophosphate from selenide and ATP,Nitroreductase family	discovery
Y_RS11120, Y_RS11125	2389132	2390810	32	32	64132	65810	y2161,y2162	ansA,pncA	Asparaginase,Isochorismatase family	discovery
Y_RS11130, Y_RS11135	2390944	2391700	32	32	65944	66700	y2163,y2164	Y_RS11130,msrB	Protein of unknown function (DUF1315),Peptide methionine sulfoxide reductase MsrB	confirmation
Y_RS11385, Y_RS11390	2440840	2442542	33	33	40840	42542	y2209	Y_RS11385,Y_RS11390	Domain of unknown function (DUF4055),Terminase	discovery
Y_RS11500, Y_RS11505	2456494	2457699	33	33	56494	57699	y2228,y2229	Y_RS11500,Y_RS11505	Putative zinc- or iron-chelating domain,fumarylacetoacetate hydrolase family protein	discovery
Y_RS11505, Y_RS11510	2457043	2458699	33	33	57043	58699	y2229,y2230	Y_RS11505,Y_RS11510	fumarylacetoacetate hydrolase family protein,Lytic murein transglycosylase	discovery
Y_RS11520, Y_RS11525	2459989	2461512	33	33	59989	61512	y2232,y2233	minC,minD	Cell division inhibitor that blocks the formation of polar Z ring septums. Rapidly oscillates between the poles of the cell to destabilize FtsZ filaments that have formed before they mature into polar Z rings. Prevents FtsZ polymerization,Belongs to the ParA family	confirmation
Y_RS11520, Y_RS11525, Y_RS11530	2459989	2461785	33	33	59989	61785	y2232,y2233,y2234	minC,minD,minE	Cell division inhibitor that blocks the formation of polar Z ring septums. Rapidly oscillates between the poles of the cell to destabilize FtsZ filaments that have formed before they mature into polar Z rings. Prevents FtsZ polymerization,Belongs to the ParA family,Prevents the cell division inhibition by proteins MinC and MinD at internal division sites while permitting inhibition at polar sites…	-
Y_RS11525, Y_RS11530	2460700	2461785	33	33	60700	61785	y2233,y2234	minD,minE	Belongs to the ParA family,Prevents the cell division inhibition by proteins MinC and MinD at internal division sites while permitting inhibition at polar sites. This ensures cell division at the proper site by restricting the formation of a division septum at the midpoint of the long axis of the cell	confirmation
Y_RS11545, Y_RS11550	2465635	2467075	33	33	65635	67075	y2237,y2238	Y_RS11545,tsaB	Slp outer membrane lipo, Slp family protein,T6A_YeaZ tRNA threonylcarbamoyl adenosine modification protein YeaZ	discovery
Y_RS11565, Y_RS11570	2469658	2470417	33	33	69658	70417	y2241,y2242	mdtI,mdtJ	Catalyzes the excretion of spermidine,Catalyzes the excretion of spermidine	confirmation
Y_RS11590, Y_RS24375	2475051	2476724	34	34	51	1724	y2246	pyk,Y_RS24375	Pyruvate kinase, gluconate 5-dehydrogenase	discovery
Y_RS11620, Y_RS11625	2482031	2483811	34	34	7031	8811	y2252,y2253	ruvB,ruvA	The RuvA-RuvB complex in the presence of ATP renatures cruciform structure in supercoiled DNA with palindromic sequence, indicating that it may promote strand exchange reactions in homologous recombination. RuvAB is a helicase that mediates the Holliday junction migration by localized denaturation and reannealing,The RuvA-RuvB complex in the presence of ATP renatures cruciform structure in superc…	confirmation
Y_RS11620, Y_RS11625, Y_RS11630, Y_RS11635	2482031	2485567	34	34	7031	10567	y2252,y2253,y2254,y2255	ruvB,ruvA,ruvC,Y_RS11635	The RuvA-RuvB complex in the presence of ATP renatures cruciform structure in supercoiled DNA with palindromic sequence, indicating that it may promote strand exchange reactions in homologous recombination. RuvAB is a helicase that mediates the Holliday junction migration by localized denaturation and reannealing,The RuvA-RuvB complex in the presence of ATP renatures cruciform structure in superc…	-
Y_RS11630, Y_RS11635	2484094	2485567	34	34	9094	10567	y2254,y2255	ruvC,Y_RS11635	Nuclease that resolves Holliday junction intermediates in genetic recombination. Cleaves the cruciform structure in supercoiled DNA by nicking to strands with the same polarity at sites symmetrically opposed at the junction in the homologous arms and leaves a 5'-terminal phosphate and a 3'-terminal hydroxyl group,Transcriptional regulatory protein	confirmation
Y_RS11635, Y_RS11640	2484824	2486068	34	34	9824	11068	y2255,y2256	Y_RS11635,nudB	Transcriptional regulatory protein,NUDIX domain	discovery
Y_RS11635, Y_RS11640, Y_RS11645	2484824	2487864	34	34	9824	12864	y2255,y2256,y2258	Y_RS11635,nudB,aspS	Transcriptional regulatory protein,NUDIX domain,Catalyzes the attachment of L-aspartate to tRNA(Asp) in a two-step reaction L-aspartate is first activated by ATP to form Asp-AMP and then transferred to the acceptor end of tRNA(Asp)	-
Y_RS11640, Y_RS11645	2485625	2487864	34	34	10625	12864	y2256,y2258	nudB,aspS	NUDIX domain,Catalyzes the attachment of L-aspartate to tRNA(Asp) in a two-step reaction L-aspartate is first activated by ATP to form Asp-AMP and then transferred to the acceptor end of tRNA(Asp)	confirmation
Y_RS11670, Y_RS11675	2492467	2494038	34	34	17467	19038	y2263,y2264	cutC,Y_RS11675	Participates in the control of copper homeostasis,YecM protein	discovery
Y_RS24675, Y_RS24680	2505361	2506971	34	34	30361	31971		Y_RS24675,Y_RS24680	Virulence factor MviM,Virulence factor MviM	discovery
Y_RS24675, Y_RS24680, Y_RS11705	2505361	2507563	34	34	30361	32563	y2271	Y_RS24675,Y_RS24680,rimJ	Virulence factor MviM,Virulence factor MviM,Ribosomal-protein-alanine acetyltransferase	-
Y_RS24680, Y_RS11705	2506333	2507563	34	34	31333	32563	y2271	Y_RS24680,rimJ	Virulence factor MviM,Ribosomal-protein-alanine acetyltransferase	discovery
Y_RS11720, Y_RS11725	2510474	2511808	34	34	35474	36808	y2274,y2275	Y_RS11720,Y_RS11725	Nitrate reductase delta subunit,Belongs to the PHP family	confirmation
Y_RS11795, Y_RS11800	2523483	2525242	34	34	48483	50242	y2286,y2287	kdsA,sirB1	Belongs to the KdsA family,Transglutaminase-like superfamily	discovery
Y_RS11800, Y_RS11805	2524433	2525640	34	34	49433	50640	y2287,y2288	sirB1,Y_RS11805	Transglutaminase-like superfamily,Invasion gene expression up-regulator, SirB	confirmation
Y_RS11800, Y_RS11805, Y_RS11810	2524433	2526534	34	34	49433	51534	y2287,y2288,y2289	sirB1,Y_RS11805,prmC	Transglutaminase-like superfamily,Invasion gene expression up-regulator, SirB,Methylates the class 1 translation termination release factors RF1 PrfA and RF2 PrfB on the glutamine residue of the universally conserved GGQ motif	-
Y_RS11805, Y_RS11810	2525239	2526534	34	34	50239	51534	y2288,y2289	Y_RS11805,prmC	Invasion gene expression up-regulator, SirB,Methylates the class 1 translation termination release factors RF1 PrfA and RF2 PrfB on the glutamine residue of the universally conserved GGQ motif	confirmation
Y_RS11810, Y_RS11815	2525704	2527616	34	34	50704	52616	y2289,y2290	prmC,prfA	Methylates the class 1 translation termination release factors RF1 PrfA and RF2 PrfB on the glutamine residue of the universally conserved GGQ motif,Peptide chain release factor 1 directs the termination of translation in response to the peptide chain termination codons UAG and UAA	confirmation
Y_RS11825, Y_RS11830	2529217	2530741	34	34	54217	55741	y2292,y2293	lolB,ispE	Plays a critical role in the incorporation of lipoproteins in the outer membrane after they are released by the LolA protein,Catalyzes the phosphorylation of the position 2 hydroxy group of 4-diphosphocytidyl-2C-methyl-D-erythritol	confirmation
Y_RS11830, Y_RS11840	2529842	2532029	34	34	54842	57029	y2293,y2295	ispE,prs	Catalyzes the phosphorylation of the position 2 hydroxy group of 4-diphosphocytidyl-2C-methyl-D-erythritol,Involved in the biosynthesis of the central metabolite phospho-alpha-D-ribosyl-1-pyrophosphate (PRPP) via the transfer of pyrophosphoryl group from ATP to 1-hydroxyl of ribose-5-phosphate (Rib-5-P)	discovery
Y_RS11940, Y_RS11945, Y_RS24240	2548690	2550748	34	35	73690	748	y2315,y2316	Y_RS11940,Y_RS11945,Y_RS24240	pyridine nucleotide-disulphide oxidoreductase,pyridine nucleotide-disulphide oxidoreductase	-
Y_RS11945, Y_RS24240	2549609	2550748	34	35	74609	748	y2316	Y_RS11945,Y_RS24240	pyridine nucleotide-disulphide oxidoreductase,hypothetical protein	discovery
Y_RS24240, Y_RS11950	2550605	2551580	35	35	605	1580	y2317	Y_RS24240,Y_RS11950	hypothetical protein,SDR family oxidoreductase	discovery
Y_RS24240, Y_RS11950, Y_RS11955	2550605	2552344	35	35	605	2344	y2317,y2318	Y_RS24240,Y_RS11950,Y_RS11955	Fungal family of unknown function (DUF1776),Methyltransferase domain	-
Y_RS12070, Y_RS12075	2578654	2580455	35	35	28654	30455	y2342,y2343	istB,istA	MobA/MobL family,to Escherichia coli transposase for insertion sequence element IS21 IstA SW ISTA_ECOLI (P15025) (390 aa) fasta scores E() 3e-27, 33.1 id in 329 aa. Identical to the previously sequenced Yersinia pestis,Yersinia pseudotuberculosis and Escherichia coli pesticin plasmid insertion sequence transposase Y1055 TR P74993 (EMBL U59875) (340 aa) fasta scores E() 0, 100.0 id in 340 aa	confirmation
Y_RS12100, Y_RS12105	2586078	2588404	35	35	36078	38404	y2348,y2349	astA,Y_RS12105	Catalyzes the transfer of succinyl-CoA to arginine to produce N(2)-succinylarginine,Catalyzes the transamination of N(2)-succinylornithine and alpha-ketoglutarate into N(2)-succinylglutamate semialdehyde and glutamate. Can also act as an acetylornithine aminotransferase	confirmation
Y_RS12130, Y_RS12135	2594305	2595431	35	35	44305	45431	y2353,y2354	phoH,Y_RS12135	phosphate starvation-inducible protein, hypothetical protein	discovery
Y_RS12145, Y_RS12150	2597102	2598900	35	35	47102	48900	y2356,y2357	hmsS,hmsR	Haemin storage system, HmsS protein, HmsR synthase	confirmation
Y_RS12325, Y_RS12330	2645436	2646935	36	36	20436	21935	yt048,y2393	Y_RS12325,Y_RS12330	Pfam:DUF4102	discovery
Y_RS12410, Y_RS22565, Y_RS12420	2678272	2679408	36	36	53272	54408	y2407,y2408,y2409	Y_RS12410,Y_RS22565,Y_RS12420	Protein of unknown function (DUF2857),Phage conjugal plasmid C-4 type zinc finger protein, TraR family	-
Y_RS22565, Y_RS12420	2678843	2679408	36	36	53843	54408	y2408,y2409	Y_RS22565,Y_RS12420	Phage conjugal plasmid C-4 type zinc finger protein, TraR family	discovery
Y_RS12425, Y_RS12430	2679452	2681253	36	36	54452	56253	y2410,y2411	istB,istA	MobA/MobL family,to Escherichia coli transposase for insertion sequence element IS21 IstA SW ISTA_ECOLI (P15025) (390 aa) fasta scores E() 3e-27, 33.1 id in 329 aa. Identical to the previously sequenced Yersinia pestis,Yersinia pseudotuberculosis and Escherichia coli pesticin plasmid insertion sequence transposase Y1055 TR P74993 (EMBL U59875) (340 aa) fasta scores E() 0, 100.0 id in 340 aa	confirmation
Y_RS24340, Y_RS12450	2681731	2682156	36	36	56731	57156	y2412	Y_RS24340,Y_RS12450	hypothetical protein, hypothetical protein	discovery
Y_RS12520, Y_RS12525	2692473	2693905	36	36	67473	68905	y2426,y2427	Y_RS12520,Y_RS12525	TIR domain,BrnA antitoxin of type II toxin-antitoxin system	discovery
Y_RS12520, Y_RS12525, Y_RS12530	2692473	2694158	36	36	67473	69158	y2426,y2427,y2428	Y_RS12520,Y_RS12525,Y_RS12530	TIR domain,BrnA antitoxin of type II toxin-antitoxin system,Ribonuclease toxin, BrnT, of type II toxin-antitoxin system	-
Y_RS12525, Y_RS12530	2693615	2694158	36	36	68615	69158	y2427,y2428	Y_RS12525,Y_RS12530	BrnA antitoxin of type II toxin-antitoxin system,Ribonuclease toxin, BrnT, of type II toxin-antitoxin system	confirmation
Y_RS12610, Y_RS12615, Y_RS12620	2701500	2701797	37	37	1500	1797	yt049,yt050,yt051	Y_RS12610,Y_RS12615,Y_RS12620		-
Y_RS12610, Y_RS12615, Y_RS12620, Y_RS12625	2701500	2702490	37	37	1500	2490	yt049,yt050,yt051,y2441	Y_RS12610,Y_RS12615,Y_RS12620,pgsA	This protein catalyzes the committed step to the synthesis of the acidic phospholipids	-
Y_RS12615, Y_RS12620	2701596	2701797	37	37	1596	1797	yt050,yt051	Y_RS12615,Y_RS12620		discovery
Y_RS12620, Y_RS12625	2701722	2702490	37	37	1722	2490	yt051,y2441	Y_RS12620,pgsA	This protein catalyzes the committed step to the synthesis of the acidic phospholipids	discovery
Y_RS12625, Y_RS12630	2701942	2704381	37	37	1942	4381	y2441,y2442	pgsA,uvrC	This protein catalyzes the committed step to the synthesis of the acidic phospholipids,The UvrABC repair system catalyzes the recognition and processing of DNA lesions. UvrC both incises the 5' and 3' sides of the lesion. The N-terminal half is responsible for the 3' incision and the C-terminal half is responsible for the 5' incision	confirmation
Y_RS12640, Y_RS12645	2705693	2706386	37	37	5693	6386	y2444	Y_RS12640,Y_RS12645	Protein of uncharacterised function (DUF2594),GlpM protein	discovery
Y_RS12680, Y_RS12685	2712481	2714926	37	37	12481	14926	y2450,y2451	efeB,Y_RS12685	peroxidase EfeB,Imelysin	confirmation
Y_RS12680, Y_RS12685, Y_RS12690	2712481	2715804	37	37	12481	15804	y2450,y2451,y2452	efeB,Y_RS12685,Y_RS12690	peroxidase EfeB,Imelysin,Iron permease FTR1 family	-
Y_RS12685, Y_RS12690	2713796	2715804	37	37	13796	15804	y2451,y2452	Y_RS12685,Y_RS12690	Imelysin,Iron permease FTR1 family	confirmation
Y_RS24695, Y_RS12720	2723472	2724387	37	37	23472	24387	y2458	Y_RS24695,tcyN	ABC transporter, ATP-binding protein	discovery
Y_RS24695, Y_RS12720, Y_RS12725	2723472	2725052	37	37	23472	25052	y2458,y2459	Y_RS24695,tcyN,tcyL	ABC transporter, ATP-binding protein,Binding-protein-dependent transport system inner membrane component	-
Y_RS24695, Y_RS12720, Y_RS12725, Y_RS12730	2723472	2725852	37	37	23472	25852	y2458,y2459,y2460	Y_RS24695,tcyN,tcyL,tcyJ	ABC transporter, ATP-binding protein,Binding-protein-dependent transport system inner membrane component,belongs to the bacterial solute-binding protein 3 family	-
Y_RS12720, Y_RS12725	2723626	2725052	37	37	23626	25052	y2458,y2459	tcyN,tcyL	ABC transporter, ATP-binding protein,Binding-protein-dependent transport system inner membrane component	confirmation
Y_RS12725, Y_RS12730	2724390	2725852	37	37	24390	25852	y2459,y2460	tcyL,tcyJ	Binding-protein-dependent transport system inner membrane component,belongs to the bacterial solute-binding protein 3 family	confirmation
Y_RS12795, Y_RS12800	2738088	2738754	37	37	38088	38754	y2474	Y_RS12795,Y_RS12800	type II toxin-antitoxin system, hypothetical protein	discovery
Y_RS12795, Y_RS12800, Y_RS22600	2738088	2739090	37	37	38088	39090	y2474	Y_RS12795,Y_RS12800,Y_RS22600	Fic/DOC family,-	-
Y_RS12800, Y_RS22600, Y_RS12805	2738575	2739485	37	37	38575	39485	y2475	Y_RS12800,Y_RS22600,fliE	-,Flagellar hook-basal body complex protein FliE	-
Y_RS22600, Y_RS12805	2738908	2739485	37	37	38908	39485	y2475	Y_RS22600,fliE	peptidase P60, Flagellar hook-basal body complex protein FliE	discovery
Y_RS12995, Y_RS23825	2776528	2777980	38	38	1528	2980		tnpA,inv	Transposase IS200 like,Inverse autotransporter, beta-domain	discovery
Y_RS13020, Y_RS13025	2782836	2783614	38	38	7836	8614	y2520	Y_RS13020,Y_RS13025	Membrane,Protein of unknown function (DUF1493)	discovery
Y_RS13035, Y_RS13040	2784137	2785459	38	38	9137	10459	y2521,y2522	Y_RS13035,copD	exported protein,copper resistance protein	confirmation
Y_RS13040, Y_RS13045	2784575	2785848	38	38	9575	10848	y2522,y2523	copD,yobA	copper resistance protein,copper resistance protein	confirmation
Y_RS13070, Y_RS13075	2791478	2792303	38	38	16478	17303	y2528,y2529	yebF,yqfB	YebF-like protein,ASCH	discovery
Y_RS13070, Y_RS13075, Y_RS13080	2791478	2792663	38	38	16478	17663	y2528,y2529,y2530	yebF,yqfB,Y_RS13080	YebF-like protein,ASCH,YebG protein	-
Y_RS13075, Y_RS13080	2791995	2792663	38	38	16995	17663	y2529,y2530	yqfB,Y_RS13080	ASCH,YebG protein	discovery
Y_RS13075, Y_RS13080, Y_RS13085	2791995	2794139	38	38	16995	19139	y2529,y2530,y2531	yqfB,Y_RS13080,dbpA	ASCH,YebG protein,DEAD-box RNA helicase involved in the assembly of the 50S ribosomal subunit. Has an RNA-dependent ATPase activity, which is specific for 23S rRNA, and a 3' to 5' RNA helicase activity that uses the energy of ATP hydrolysis to destabilize and unwind short rRNA duplexes	-
Y_RS13175, Y_RS13180	2812963	2814826	38	38	37963	39826	y2551,y2552	manX,Y_RS13180	to Mannose-specific phosphotransferase enzyme IIB component of Bacteria UniRef RepID PTNAB_ECO57,IIC component	confirmation
Y_RS13175, Y_RS13180, Y_RS13185	2812963	2815720	38	38	37963	40720	y2551,y2552,y2553	manX,Y_RS13180,Y_RS13185	to Mannose-specific phosphotransferase enzyme IIB component of Bacteria UniRef RepID PTNAB_ECO57,IIC component,IID component	-
Y_RS13180, Y_RS13185	2814029	2815720	38	38	39029	40720	y2552,y2553	Y_RS13180,Y_RS13185	IIC component,IID component	confirmation
Y_RS13185, Y_RS13190	2814842	2816381	38	38	39842	41381	y2553,y2554	Y_RS13185,Y_RS13190	IID component,UPF0266 membrane protein	confirmation
Y_RS13225, Y_RS13230	2825041	2825409	38	38	50041	50409	y5003	cspE,Y_RS13230	Cold shock,Protein of unknown function (DUF2627)	discovery
Y_RS13260, Y_RS22610	2829841	2830463	38	38	54841	55463	y2567	Y_RS13260,mgrB	YebO-like protein,MgrB protein	discovery
Y_RS13315, Y_RS13320	2837902	2838957	38	38	62902	63957	y2577	Y_RS13315,istB	PFAM Periplasmic binding protein LacI transcriptional regulator,MobA/MobL family	discovery
Y_RS13315, Y_RS13320, Y_RS13325	2837902	2839976	38	38	62902	64976	y2577,y2578	Y_RS13315,istB,istA	PFAM Periplasmic binding protein LacI transcriptional regulator,MobA/MobL family,to Escherichia coli transposase for insertion sequence element IS21 IstA SW ISTA_ECOLI (P15025) (390 aa) fasta scores E() 3e-27, 33.1 id in 329 aa. Identical to the previously sequenced Yersinia pestis,Yersinia pseudotuberculosis and Escherichia coli pesticin plasmid insertion sequence transposase Y1055 TR P74993 (EM…	-
Y_RS13315, Y_RS13320, Y_RS13325, Y_RS13330	2837902	2840877	38	38	62902	65877	y2577,y2578,y2579	Y_RS13315,istB,istA,Y_RS13330	PFAM Periplasmic binding protein LacI transcriptional regulator,MobA/MobL family,to Escherichia coli transposase for insertion sequence element IS21 IstA SW ISTA_ECOLI (P15025) (390 aa) fasta scores E() 3e-27, 33.1 id in 329 aa. Identical to the previously sequenced Yersinia pestis,Yersinia pseudotuberculosis and Escherichia coli pesticin plasmid insertion sequence transposase Y1055 TR P74993 (EM…	-
Y_RS13320, Y_RS13325	2838175	2839976	38	38	63175	64976	y2577,y2578	istB,istA	MobA/MobL family,to Escherichia coli transposase for insertion sequence element IS21 IstA SW ISTA_ECOLI (P15025) (390 aa) fasta scores E() 3e-27, 33.1 id in 329 aa. Identical to the previously sequenced Yersinia pestis,Yersinia pseudotuberculosis and Escherichia coli pesticin plasmid insertion sequence transposase Y1055 TR P74993 (EMBL U59875) (340 aa) fasta scores E() 0, 100.0 id in 340 aa	confirmation
Y_RS13320, Y_RS13325, Y_RS13330	2838175	2840877	38	38	63175	65877	y2577,y2578,y2579	istB,istA,Y_RS13330	MobA/MobL family,to Escherichia coli transposase for insertion sequence element IS21 IstA SW ISTA_ECOLI (P15025) (390 aa) fasta scores E() 3e-27, 33.1 id in 329 aa. Identical to the previously sequenced Yersinia pestis,Yersinia pseudotuberculosis and Escherichia coli pesticin plasmid insertion sequence transposase Y1055 TR P74993 (EMBL U59875) (340 aa) fasta scores E() 0, 100.0 id in 340 aa,PFAM …	-
Y_RS13325, Y_RS13330	2838954	2840877	38	38	63954	65877	y2578,y2579	istA,Y_RS13330	to Escherichia coli transposase for insertion sequence element IS21 IstA SW ISTA_ECOLI (P15025) (390 aa) fasta scores E() 3e-27, 33.1 id in 329 aa. Identical to the previously sequenced Yersinia pestis,Yersinia pseudotuberculosis and Escherichia coli pesticin plasmid insertion sequence transposase Y1055 TR P74993 (EMBL U59875) (340 aa) fasta scores E() 0, 100.0 id in 340 aa,PFAM Periplasmic bindi…	confirmation
Y_RS13415, Y_RS13420	2859859	2862578	39	39	9859	12578	y2596,y2598	lldD,Y_RS13420	Catalyzes the conversion of L-lactate to pyruvate. Is coupled to the respiratory chain,Mandelate racemase / muconate lactonizing enzyme, C-terminal domain	discovery
Y_RS13425, Y_RS13430	2862610	2864240	39	39	12610	14240	y2599,y2600	Y_RS13425,Y_RS13430	Fumarylacetoacetate (FAA) hydrolase family,KR domain	confirmation
Y_RS13455, Y_RS13460	2872103	2873963	39	39	22103	23963	y2607,y2608	tmaR,Y_RS13460	Belongs to the UPF0265 family,Male sterility protein	discovery
repeat3_regionCRISPR, Y_RS23385	2875721	2876351	39	39	25721	26351		Y_RS23385	Repeat Family: CRISPR, aspartate:proton symporter	discovery
Y_RS13490, Y_RS13495	2880501	2882182	39	39	30501	32182	y2615	Y_RS13490,Y_RS13495	ABC transporter,Ribose transport system permease	discovery
Y_RS13530, Y_RS13535	2888998	2890331	39	39	38998	40331	y2625,y2626	hisH,hisA	IGPS catalyzes the conversion of PRFAR and glutamine to IGP, AICAR and glutamate. The HisH subunit provides the glutamine amidotransferase activity that produces the ammonia necessary to HisF for the synthesis of IGP and AICAR,1-(5-phosphoribosyl)-5-[(5-phosphoribosylamino)methylideneamino]imidazole-4-carboxamide isomerase activity	confirmation
Y_RS13535, Y_RS13540, Y_RS13545	2889594	2891697	39	39	39594	41697	y2626,y2627,y2628	hisA,hisF,hisIE	1-(5-phosphoribosyl)-5-[(5-phosphoribosylamino)methylideneamino]imidazole-4-carboxamide isomerase activity,IGPS catalyzes the conversion of PRFAR and glutamine to IGP, AICAR and glutamate. The HisF subunit catalyzes the cyclization activity that produces IGP and AICAR from PRFAR using the ammonia provided by the HisH subunit,histidine biosynthesis bifunctional protein HisIE	-
Y_RS13555, Y_RS13560	2893692	2895559	39	39	43692	45559	y2630,y2631	galU,galU	UTP-glucose-1-phosphate uridylyltransferase,UTP-glucose-1-phosphate uridylyltransferase	confirmation
Y_RS13630, Y_RS13635	2915452	2916779	39	39	65452	66779	y2645,y2646	dcd,udk	Belongs to the dCTP deaminase family,Cytidine monophosphokinase	confirmation
Y_RS13680, Y_RS13685	2926731	2927830	40	40	1731	2830	y2654,y2655	Y_RS13680,Y_RS13685	UPF0299 membrane protein,LrgA-associated membrane protein LrgB	confirmation
Y_RS13690, Y_RS13695	2928156	2931093	40	40	3156	6093	y2657,y2658	cdd,Y_RS13695	This enzyme scavenges exogenous and endogenous cytidine and 2'-deoxycytidine for UMP synthesis,malate dehydrogenase (decarboxylating) (NAD+) activity	discovery
Y_RS13705, Y_RS13710, Y_RS13715	2932556	2936329	40	40	7556	11329	y2660,y2661,y2662	mglC,mglA,mglB	transport system permease protein MglC,Part of the ABC transporter complex MglABC involved in galactose methyl galactoside import. Responsible for energy coupling to the transport system,D-galactose-binding periplasmic protein	-
Y_RS13710, Y_RS13715	2933587	2936329	40	40	8587	11329	y2661,y2662	mglA,mglB	Part of the ABC transporter complex MglABC involved in galactose methyl galactoside import. Responsible for energy coupling to the transport system,D-galactose-binding periplasmic protein	confirmation
Y_RS13740, Y_RS13745	2941574	2943576	40	40	16574	18576	y2667,y2668	Y_RS13740,fghA	Belongs to the zinc-containing alcohol dehydrogenase family. Class-III subfamily,Serine hydrolase involved in the detoxification of formaldehyde	confirmation
Y_RS14035, Y_RS14040	3008956	3010524	41	41	8956	10524	y2725,y2726	rlmI,hspQ	Specifically methylates the cytosine at position 1962 (m5C1962) of 23S rRNA,Involved in the degradation of certain denaturated proteins, including DnaA, during heat shock stress	confirmation
Y_RS14105, Y_RS14110	3021985	3024323	41	41	21985	24323	y2739,y2740	Y_RS14105,fabA	Belongs to the peptidase S16 family,Necessary for the introduction of cis unsaturation into fatty acids. Catalyzes the dehydration of (3R)-3-hydroxydecanoyl- ACP to E-(2)-decenoyl-ACP and then its isomerization to Z-(3)- decenoyl-ACP. Can catalyze the dehydratase reaction for beta- hydroxyacyl-ACPs with saturated chain lengths up to 16 0, being most active on intermediate chain length	discovery
Y_RS14120, Y_RS14125, Y_RS14130	3025023	3027212	41	41	25023	27212	y2741,y2742,y2743	Y_RS14120,istA,istB	Catalyzes the condensation reaction of fatty acid synthesis by the addition to an acyl acceptor of two carbons from malonyl-ACP,to Escherichia coli transposase for insertion sequence element IS21 IstA SW ISTA_ECOLI (P15025) (390 aa) fasta scores E() 3e-27, 33.1 id in 329 aa. Identical to the previously sequenced Yersinia pestis,Yersinia pseudotuberculosis and Escherichia coli pesticin plasmid ins…	-
Y_RS14125, Y_RS14130	3025411	3027212	41	41	25411	27212	y2742,y2743	istA,istB	to Escherichia coli transposase for insertion sequence element IS21 IstA SW ISTA_ECOLI (P15025) (390 aa) fasta scores E() 3e-27, 33.1 id in 329 aa. Identical to the previously sequenced Yersinia pestis,Yersinia pseudotuberculosis and Escherichia coli pesticin plasmid insertion sequence transposase Y1055 TR P74993 (EMBL U59875) (340 aa) fasta scores E() 0, 100.0 id in 340 aa,MobA/MobL family	confirmation
Y_RS14140, Y_RS14150	3028373	3029196	41	41	28373	29196	y2745	tnpA,rmf	to Salmonella typhimurium, and Salmonella typhi transposase for insertion sequence IS200 TnpA SW T200_SALTY (Q57334) (152 aa) fasta scores E() 0, 94.1 id in 152 aa. Identical to the Yersinia pseudotuberculosis IS1541-like element transposase Tnp TR Q9X9F5 (EMBL AJ238014) (152 aa) fasta scores E() 0, 100.0 id in 152 aa,During stationary phase, converts 70S ribosomes to an inactive dimeric form (10…	discovery
Y_RS14160, Y_RS14165	3029466	3031693	41	41	29466	31693	y2746,y2747	pqiC,pqiB	ABC-type transport auxiliary lipoprotein component,paraquat-inducible protein B	confirmation
Y_RS14220, Y_RS24700	3048842	3050254	41	41	48842	50254	y2760	Y_RS14220,Y_RS24700	Aminotransferase class I and II, gluconate 5-dehydrogenase	discovery
Y_RS14225, Y_RS14230	3050456	3051712	41	41	50456	51712	y2761,y2762	Y_RS14225,Y_RS14230	Metallo-beta-lactamase superfamily,Bacterial protein of uncharacterised function (DUF882)	confirmation
Y_RS14255, Y_RS14260	3059204	3061235	41	41	59204	61235	y2766,y2767	mukE,mukF	Involved in chromosome condensation, segregation and cell cycle progression. May participate in facilitating chromosome segregation by condensation DNA from both sides of a centrally located replisome during cell division. Probably acts via its interaction with MukB and MukF,Involved in chromosome condensation, segregation and cell cycle progression. May participate in facilitating chromosome seg…	confirmation
Y_RS14280, Y_RS14285	3064046	3064977	41	41	64046	64977	y2772	kdsB,Y_RS14285	Activates KDO (a required 8-carbon sugar) for incorporation into bacterial lipopolysaccharide in Gram-negative bacteria,Trm112p-like protein	discovery
Y_RS14300, Y_RS14305	3067905	3070636	41	41	67905	70636	y2776,y2777	lpxK,msbA	Transfers the gamma-phosphate of ATP to the 4'-position of a tetraacyldisaccharide 1-phosphate intermediate (termed DS-1- P) to form tetraacyldisaccharide 1,4'-bis-phosphate (lipid IVA),Involved in lipid A export and possibly also in glycerophospholipid export and for biogenesis of the outer membrane. Transmembrane domains (TMD) form a pore in the inner membrane and the ATP-binding domain (NBD) i…	confirmation
Y_RS14315, Y_RS14320	3073510	3075528	41	42	73510	528	y2779,y2781	ihfB,rpsA	This protein is one of the two subunits of integration host factor, a specific DNA-binding protein that functions in genetic recombination as well as in transcriptional and translational control,thus facilitating recognition of the initiation point. It is needed to translate mRNA with a short Shine-Dalgarno (SD) purine-rich sequence	confirmation
Y_RS14315, Y_RS14320, Y_RS14325	3073510	3076394	41	42	73510	1394	y2779,y2781,y2782	ihfB,rpsA,cmk	This protein is one of the two subunits of integration host factor, a specific DNA-binding protein that functions in genetic recombination as well as in transcriptional and translational control,thus facilitating recognition of the initiation point. It is needed to translate mRNA with a short Shine-Dalgarno (SD) purine-rich sequence,Belongs to the cytidylate kinase family. Type 1 subfamily	-
Y_RS14320, Y_RS14325	3073855	3076394	41	42	73855	1394	y2781,y2782	rpsA,cmk	thus facilitating recognition of the initiation point. It is needed to translate mRNA with a short Shine-Dalgarno (SD) purine-rich sequence,Belongs to the cytidylate kinase family. Type 1 subfamily	discovery
Y_RS14360, Y_RS14365	3086489	3089684	42	42	11489	14684	y2789,y2790	focA,pflB	formate transporter,formate acetyltransferase	confirmation
Y_RS14405, Y_RS14410	3097247	3099209	42	42	22247	24209	y2797,y2798	Y_RS14405,lolA	MgsA AAA+ ATPase C terminal,Participates in the translocation of lipoproteins from the inner membrane to the outer membrane. Only forms a complex with a lipoprotein if the residue after the N-terminal Cys is not an aspartate (The Asp acts as a targeting signal to indicate that the lipoprotein should stay in the inner membrane)	confirmation
Y_RS14415, Y_RS14420	3099402	3103936	42	42	24402	28936	y2800,y2801	Y_RS14415,lrp	cell division protein,AsnC-type helix-turn-helix domain	discovery
Y_RS14445, Y_RS14450	3109836	3110930	42	42	34836	35930	y2806,y2807	aat,infA	Functions in the N-end rule pathway of protein degradation where it conjugates Leu, Phe and, less efficiently, Met from aminoacyl-tRNAs to the N-termini of proteins containing an N-terminal arginine or lysine,One of the essential components for the initiation of protein synthesis. Stabilizes the binding of IF-2 and IF-3 on the 30S subunit to which N-formylmethionyl-tRNA(fMet) subsequently binds. …	discovery
Y_RS14460, Y_RS14465	3112053	3114675	42	42	37053	39675	y2809,y2810	clpA,clpS	Belongs to the ClpA ClpB family,Involved in the modulation of the specificity of the ClpAP-mediated ATP-dependent protein degradation	confirmation
Y_RS14475, Y_RS14480	3115580	3118641	42	42	40580	43641	y2813,y2814	macB,macA	Part of the tripartite efflux system MacAB-TolC. MacB is a non-canonical ABC transporter that contains transmembrane domains (TMD), which form a pore in the inner membrane, and an ATP-binding domain (NBD), which is responsible for energy generation. Confers resistance against macrolides,Belongs to the membrane fusion protein (MFP) (TC 8.A.1) family	confirmation
Y_RS14650, Y_RS14660	3151958	3152899	43	43	1958	2899	y2853,y2854	Y_RS14650,Y_RS14660	Putative bacterial sensory transduction regulator,Protein of uncharacterised function (DUF1418)	discovery
Y_RS14730, Y_RS14735	3168037	3169461	43	43	18037	19461	y2870,y2871	Y_RS14730,Y_RS14735	HAD-SF-IB HAD phosphoserine phosphatase-like hydrolase, IB family protein,Glutathione	discovery
Y_RS14745, Y_RS14750	3171988	3173855	43	43	21988	23855	y2873,y2874	Y_RS14745,Y_RS14750	AAA domain, putative AbiEii toxin, Type IV TA system,Belongs to the binding-protein-dependent transport system permease family. FecCD subfamily	confirmation
Y_RS14785, Y_RS14790	3183531	3184955	43	43	33531	34955	y2881,y2882	psaB,psaA	Pili assembly chaperone PapD, C-terminal domain,-	confirmation
Y_RS14790, Y_RS14795	3184479	3185988	43	43	34479	35988	y2882,y2883	psaA,Y_RS14795	fimbrial polyadhesin PsaA,PsaF/MyfF family fimbrial adhesin regulatory protein	discovery
Y_RS14905, Y_RS14910	3210264	3212007	43	43	60264	62007	y2906,y2907	Y_RS14905,Y_RS14910	Cobalamin synthesis protein cobW C-terminal domain,Involved in the modification of the lipid A domain of lipopolysaccharides (LPS). Transfers a phosphate group from undecaprenyl pyrophosphate (C55-PP) to lipid A to form lipid A 1- diphosphate. Contributes to the recycling of undecaprenyl phosphate (C55-P)	confirmation
Y_RS14950, Y_RS14955	3222179	3224204	43	43	72179	74204	y2916,y2917	Y_RS14950,rsuA	Bicyclomycin resistance protein,Ribosomal small subunit pseudouridine synthase A	confirmation
Y_RS14990, Y_RS22715	3231057	3231638	44	44	6057	6638	yt056	Y_RS14990,Y_RS22715	Superfamily II helicase and inactivated derivatives	discovery
Y_RS15045, Y_RS15050, Y_RS15055, Y_RS15060, Y_RS15065	3238744	3242260	44	44	13744	17260	y2936,y2937,y2938,y2939,y2940	Y_RS15045,Y_RS15050,Y_RS15055,Y_RS15060,Y_RS15065	aa, and to Haemophilus influenzae Mu-like prophage FluMu protein gp48 hi1521 SW VG48_HAEIN (P44241) (168 aa) fasta scores E(),Baseplate J-like protein,Phage protein GP46,Bacteriophage Mu Gp45 protein,Phage late control gene D protein (GPD)	-
Y_RS15245, Y_RS15250	3280948	3282339	44	44	55948	57339	y2975,y2976	nrdB,yfaE	to Ribonucleoside-diphosphate reductase 1 subunit beta of root UniRef RepID RIR2_ECO57,2Fe-2S iron-sulfur cluster binding domain	confirmation
Y_RS15245, Y_RS15250, Y_RS15255	3280948	3282883	44	44	55948	57883	y2975,y2976,y2977	nrdB,yfaE,eco	to Ribonucleoside-diphosphate reductase 1 subunit beta of root UniRef RepID RIR2_ECO57,2Fe-2S iron-sulfur cluster binding domain,General inhibitor of pancreatic serine proteases inhibits chymotrypsin, trypsin, elastases, factor X, kallikrein as well as a variety of other proteases	-
Y_RS15250, Y_RS15255	3282082	3282883	44	44	57082	57883	y2976,y2977	yfaE,eco	2Fe-2S iron-sulfur cluster binding domain,General inhibitor of pancreatic serine proteases inhibits chymotrypsin, trypsin, elastases, factor X, kallikrein as well as a variety of other proteases	discovery
Y_RS15290, Y_RS15295	3292605	3293823	44	44	67605	68823	y2985,y2986	yedA,Y_RS15295	Permease of the drug metabolite transporter (DMT) superfamily,-	discovery
Y_RS15455, Y_RS15460, Y_RS15465	3326844	3328397	45	45	26844	28397	y3018,y3019,y3020	Y_RS15455,moaE,moaD	Belongs to the BI1 family,Molybdopterin guanine dinucleotide biosynthesis protein MoaE,Involved in sulfur transfer in the conversion of molybdopterin precursor Z to molybdopterin	-
Y_RS15455, Y_RS15460, Y_RS15465, Y_RS15470, Y_RS15475	3326844	3329954	45	45	26844	29954	y3018,y3019,y3020,y3021,y3023	Y_RS15455,moaE,moaD,moaC,moaA	Belongs to the BI1 family,Molybdopterin guanine dinucleotide biosynthesis protein MoaE,Involved in sulfur transfer in the conversion of molybdopterin precursor Z to molybdopterin,Catalyzes the conversion of (8S)-3',8-cyclo-7,8- dihydroguanosine 5'-triphosphate to cyclic pyranopterin monophosphate (cPMP),Molybdenum cofactor biosynthesis protein A	-
Y_RS15460, Y_RS15465	3327697	3328397	45	45	27697	28397	y3019,y3020	moaE,moaD	Molybdopterin guanine dinucleotide biosynthesis protein MoaE,Involved in sulfur transfer in the conversion of molybdopterin precursor Z to molybdopterin	confirmation
Y_RS15460, Y_RS15465, Y_RS15470, Y_RS15475	3327697	3329954	45	45	27697	29954	y3019,y3020,y3021,y3023	moaE,moaD,moaC,moaA	Molybdopterin guanine dinucleotide biosynthesis protein MoaE,Involved in sulfur transfer in the conversion of molybdopterin precursor Z to molybdopterin,Catalyzes the conversion of (8S)-3',8-cyclo-7,8- dihydroguanosine 5'-triphosphate to cyclic pyranopterin monophosphate (cPMP),Molybdenum cofactor biosynthesis protein A	-
Y_RS15465, Y_RS15470	3328152	3328873	45	45	28152	28873	y3020,y3021	moaD,moaC	Involved in sulfur transfer in the conversion of molybdopterin precursor Z to molybdopterin,Catalyzes the conversion of (8S)-3',8-cyclo-7,8- dihydroguanosine 5'-triphosphate to cyclic pyranopterin monophosphate (cPMP)	confirmation
Y_RS15465, Y_RS15470, Y_RS15475	3328152	3329954	45	45	28152	29954	y3020,y3021,y3023	moaD,moaC,moaA	Involved in sulfur transfer in the conversion of molybdopterin precursor Z to molybdopterin,Catalyzes the conversion of (8S)-3',8-cyclo-7,8- dihydroguanosine 5'-triphosphate to cyclic pyranopterin monophosphate (cPMP),Molybdenum cofactor biosynthesis protein A	-
Y_RS15470, Y_RS15475	3328394	3329954	45	45	28394	29954	y3021,y3023	moaC,moaA	Catalyzes the conversion of (8S)-3',8-cyclo-7,8- dihydroguanosine 5'-triphosphate to cyclic pyranopterin monophosphate (cPMP),Molybdenum cofactor biosynthesis protein A	confirmation
Y_RS15540, Y_RS15545	3343470	3345238	45	45	43470	45238	y3035,y3036	modC,modB	Part of the ABC transporter complex ModABC involved in molybdenum import. Responsible for energy coupling to the transport system,modB_ABC molybdate ABC transporter, permease protein	confirmation
Y_RS15545, Y_RS15550	3344543	3346017	45	45	44543	46017	y3036,y3037	modB,modA	modB_ABC molybdate ABC transporter, permease protein,modA molybdate ABC transporter, periplasmic molybdate-binding protein	confirmation
Y_RS15575, Y_RS15580	3349295	3351489	45	45	49295	51489	y3042,y3043	Y_RS15575,galE	CAAX protease self-immunity,UDP-glucose 4-epimerase	discovery
Y_RS15575, Y_RS15580, Y_RS15585	3349295	3352551	45	45	49295	52551	y3042,y3043,y3044	Y_RS15575,galE,galT	CAAX protease self-immunity,UDP-glucose 4-epimerase,Galactose-1-phosphate uridylyltransferase	-
Y_RS15580, Y_RS15585	3350473	3352551	45	45	50473	52551	y3043,y3044	galE,galT	UDP-glucose 4-epimerase,Galactose-1-phosphate uridylyltransferase	confirmation
Y_RS15585, Y_RS15590	3351499	3353699	45	45	51499	53699	y3044,y3045	galT,galK	Galactose-1-phosphate uridylyltransferase,Catalyzes the transfer of the gamma-phosphate of ATP to D-galactose to form alpha-D-galactose-1-phosphate (Gal-1-P)	confirmation
Y_RS15585, Y_RS15590, Y_RS15595	3351499	3353845	45	45	51499	53845	y3044,y3045	galT,galK,Y_RS15595	Galactose-1-phosphate uridylyltransferase,Catalyzes the transfer of the gamma-phosphate of ATP to D-galactose to form alpha-D-galactose-1-phosphate (Gal-1-P)	-
Y_RS15590, Y_RS15595	3352548	3353845	45	45	52548	53845	y3045	galK,Y_RS15595	Catalyzes the transfer of the gamma-phosphate of ATP to D-galactose to form alpha-D-galactose-1-phosphate (Gal-1-P)	discovery
Y_RS15590, Y_RS15595, Y_RS15600	3352548	3354762	45	45	52548	54762	y3045,y3046	galK,Y_RS15595,galM	Catalyzes the transfer of the gamma-phosphate of ATP to D-galactose to form alpha-D-galactose-1-phosphate (Gal-1-P)	-
Y_RS15595, Y_RS15600	3353693	3354762	45	45	53693	54762	y3046	Y_RS15595,galM	-,galactose-1-epimerase	discovery
Y_RS15605, Y_RS15610	3355055	3356489	45	45	55055	56489	y3047,y3048	Y_RS15605,gpmA	psiF repeat,Belongs to the phosphoglycerate mutase family. BPG- dependent PGAM subfamily	discovery
Y_RS15625, Y_RS15630	3359225	3361133	45	45	59225	61133	y3051,y3052	pnuC,nadA	Intergral membrane NMN transport protein PnuC,Catalyzes the condensation of iminoaspartate with dihydroxyacetone phosphate to form quinolinate	confirmation
Y_RS22750, Y_RS15640	3361433	3361675	45	45	61433	61675	yt060	Y_RS22750,Y_RS15640		discovery
Y_RS22750, Y_RS15640, Y_RS15645	3361433	3361778	45	45	61433	61778	yt060,yt061	Y_RS22750,Y_RS15640,Y_RS15645		-
Y_RS15640, Y_RS15645	3361600	3361778	45	45	61600	61778	yt060,yt061	Y_RS15640,Y_RS15645		discovery
Y_RS15640, Y_RS15645, Y_RS15650	3361600	3362778	45	45	61600	62778	yt060,yt061,y3053	Y_RS15640,Y_RS15645,cpoB	Mediates coordination of peptidoglycan synthesis and outer membrane constriction during cell division	-
Y_RS15640, Y_RS15645, Y_RS15650, Y_RS15655	3361600	3363294	45	45	61600	63294	yt060,yt061,y3053,y3054	Y_RS15640,Y_RS15645,cpoB,pal	Mediates coordination of peptidoglycan synthesis and outer membrane constriction during cell division,Belongs to the ompA family	-
Y_RS15645, Y_RS15650	3361703	3362778	45	45	61703	62778	yt061,y3053	Y_RS15645,cpoB	Mediates coordination of peptidoglycan synthesis and outer membrane constriction during cell division	discovery
Y_RS15645, Y_RS15650, Y_RS15655	3361703	3363294	45	45	61703	63294	yt061,y3053,y3054	Y_RS15645,cpoB,pal	Mediates coordination of peptidoglycan synthesis and outer membrane constriction during cell division,Belongs to the ompA family	-
Y_RS15650, Y_RS15655	3361969	3363294	45	45	61969	63294	y3053,y3054	cpoB,pal	Mediates coordination of peptidoglycan synthesis and outer membrane constriction during cell division,Belongs to the ompA family	confirmation
Y_RS15655, Y_RS15660	3362788	3364637	45	45	62788	64637	y3054,y3055	pal,tolB	Belongs to the ompA family,Involved in the TonB-independent uptake of proteins	confirmation
Y_RS15670, Y_RS15675	3366035	3367162	45	45	66035	67162	y3057,y3058	tolR,tolQ	tolR protein,tolQ protein	confirmation
Y_RS15670, Y_RS15675, Y_RS15680	3366035	3367563	45	45	66035	67563	y3057,y3058,y3059	tolR,tolQ,ybgC	tolR protein,tolQ protein,thio_ybgC tol-pal system-associated acyl-CoA thioesterase	-
Y_RS15675, Y_RS15680	3366476	3367563	45	45	66476	67563	y3058,y3059	tolQ,ybgC	tolQ protein,thio_ybgC tol-pal system-associated acyl-CoA thioesterase	confirmation
Y_RS15685, Y_RS15690	3367695	3368106	45	45	67695	68106	y3060,y3061	ybgE,cydX	cyd_oper_ybgE cyd operon protein YbgE,Cyd operon protein YbgT	confirmation
Y_RS15685, Y_RS15690, Y_RS15695	3367695	3369258	45	45	67695	69258	y3060,y3061,y3062	ybgE,cydX,cydB	cyd_oper_ybgE cyd operon protein YbgE,Cyd operon protein YbgT,cytochrome d ubiquinol oxidase, subunit	-
Y_RS15685, Y_RS15690, Y_RS15695, Y_RS15700	3367695	3370841	45	45	67695	70841	y3060,y3061,y3062,y3063	ybgE,cydX,cydB,cydA	cyd_oper_ybgE cyd operon protein YbgE,Cyd operon protein YbgT,cytochrome d ubiquinol oxidase, subunit,cytochrome d ubiquinol oxidase, subunit	-
Y_RS15690, Y_RS15695	3367972	3369258	45	45	67972	69258	y3061,y3062	cydX,cydB	Cyd operon protein YbgT,cytochrome d ubiquinol oxidase, subunit	confirmation
Y_RS15690, Y_RS15695, Y_RS15700	3367972	3370841	45	45	67972	70841	y3061,y3062,y3063	cydX,cydB,cydA	Cyd operon protein YbgT,cytochrome d ubiquinol oxidase, subunit,cytochrome d ubiquinol oxidase, subunit	-
Y_RS15695, Y_RS15700	3368119	3370841	45	45	68119	70841	y3062,y3063	cydB,cydA	cytochrome d ubiquinol oxidase, subunit,cytochrome d ubiquinol oxidase, subunit	confirmation
Y_RS15705, Y_RS15710	3371608	3373646	45	45	71608	73646	y3064,y3065	sucD,sucC	Succinyl-CoA synthetase functions in the citric acid cycle (TCA), coupling the hydrolysis of succinyl-CoA to the synthesis of either ATP or GTP and thus represents the only step of substrate-level phosphorylation in the TCA. The alpha subunit of the enzyme binds the substrates coenzyme A and phosphate, while succinate binding and nucleotide specificity is provided by the beta subunit,Succinyl-CoA…	confirmation
Y_RS15705, Y_RS15710, Y_RS15715	3371608	3374982	45	45	71608	74982	y3064,y3065,y3066	sucD,sucC,odhB	Succinyl-CoA synthetase functions in the citric acid cycle (TCA), coupling the hydrolysis of succinyl-CoA to the synthesis of either ATP or GTP and thus represents the only step of substrate-level phosphorylation in the TCA. The alpha subunit of the enzyme binds the substrates coenzyme A and phosphate, while succinate binding and nucleotide specificity is provided by the beta subunit,Succinyl-CoA…	-
Y_RS15705, Y_RS15710, Y_RS15715, Y_RS15720	3371608	3377819	45	46	71608	2819	y3064,y3065,y3066,y3067	sucD,sucC,odhB,sucA	Succinyl-CoA synthetase functions in the citric acid cycle (TCA), coupling the hydrolysis of succinyl-CoA to the synthesis of either ATP or GTP and thus represents the only step of substrate-level phosphorylation in the TCA. The alpha subunit of the enzyme binds the substrates coenzyme A and phosphate, while succinate binding and nucleotide specificity is provided by the beta subunit,Succinyl-CoA…	-
Y_RS15710, Y_RS15715	3372480	3374982	45	45	72480	74982	y3065,y3066	sucC,odhB	Succinyl-CoA synthetase functions in the citric acid cycle (TCA), coupling the hydrolysis of succinyl-CoA to the synthesis of either ATP or GTP and thus represents the only step of substrate-level phosphorylation in the TCA. The beta subunit provides nucleotide specificity of the enzyme and binds the substrate succinate, while the binding sites for coenzyme A and phosphate are found in the alpha …	confirmation
Y_RS15710, Y_RS15715, Y_RS15720	3372480	3377819	45	46	72480	2819	y3065,y3066,y3067	sucC,odhB,sucA	Succinyl-CoA synthetase functions in the citric acid cycle (TCA), coupling the hydrolysis of succinyl-CoA to the synthesis of either ATP or GTP and thus represents the only step of substrate-level phosphorylation in the TCA. The beta subunit provides nucleotide specificity of the enzyme and binds the substrate succinate, while the binding sites for coenzyme A and phosphate are found in the alpha …	-
Y_RS15715, Y_RS15720	3373759	3377819	45	46	73759	2819	y3066,y3067	odhB,sucA	The 2-oxoglutarate dehydrogenase complex catalyzes the overall conversion of 2-oxoglutarate to succinyl-CoA and CO(2),E1 component	confirmation
Y_RS15725, Y_RS15730	3378175	3380707	46	46	3175	5707	y3068,y3069	Y_RS15725,sdhA	Belongs to the succinate dehydrogenase fumarate reductase iron-sulfur protein family,Belongs to the FAD-dependent oxidoreductase 2 family. FRD SDH subfamily	confirmation
Y_RS15725, Y_RS15730, Y_RS15735	3378175	3381055	46	46	3175	6055	y3068,y3069,y3070	Y_RS15725,sdhA,sdhD	Belongs to the succinate dehydrogenase fumarate reductase iron-sulfur protein family,Belongs to the FAD-dependent oxidoreductase 2 family. FRD SDH subfamily,Membrane-anchoring subunit of succinate dehydrogenase (SDH)	-
Y_RS15725, Y_RS15730, Y_RS15735, Y_RS15740	3378175	3381438	46	46	3175	6438	y3068,y3069,y3070,y3071	Y_RS15725,sdhA,sdhD,sdhC	Belongs to the succinate dehydrogenase fumarate reductase iron-sulfur protein family,Belongs to the FAD-dependent oxidoreductase 2 family. FRD SDH subfamily,Membrane-anchoring subunit of succinate dehydrogenase (SDH),Succinate dehydrogenase cytochrome b556 subunit	-
Y_RS15730, Y_RS15735	3378941	3381055	46	46	3941	6055	y3069,y3070	sdhA,sdhD	Belongs to the FAD-dependent oxidoreductase 2 family. FRD SDH subfamily,Membrane-anchoring subunit of succinate dehydrogenase (SDH)	confirmation
Y_RS15730, Y_RS15735, Y_RS15740	3378941	3381438	46	46	3941	6438	y3069,y3070,y3071	sdhA,sdhD,sdhC	Belongs to the FAD-dependent oxidoreductase 2 family. FRD SDH subfamily,Membrane-anchoring subunit of succinate dehydrogenase (SDH),Succinate dehydrogenase cytochrome b556 subunit	-
Y_RS15735, Y_RS15740	3380708	3381438	46	46	5708	6438	y3070,y3071	sdhD,sdhC	Membrane-anchoring subunit of succinate dehydrogenase (SDH),Succinate dehydrogenase cytochrome b556 subunit	confirmation
Y_RS15770, Y_RS15775	3387472	3388183	46	46	12472	13183	y3077,y3078	Y_RS15770,Y_RS15775	Belongs to the UPF0125 (RnfH) family,Polyketide cyclase / dehydrase and lipid transport	confirmation
Y_RS15780, Y_RS21790	3388344	3389238	46	46	13344	14238	y3079,ys002	smpB,ssrA	Required for rescue of stalled ribosomes mediated by trans-translation. Binds to transfer-messenger RNA (tmRNA), required for stable association of tmRNA with ribosomes. tmRNA and SmpB together mimic tRNA shape, replacing the anticodon stem-loop with SmpB. tmRNA is encoded by the ssrA gene	discovery
Y_RS24715, Y_RS15840	3396860	3398000	46	46	21860	23000	y3087	Y_RS24715,Y_RS15840	Zinc-binding domain of primase-helicase	discovery
Y_RS15850, Y_RS15855	3399434	3400071	46	46	24434	25071	y3089	Y_RS15850,Y_RS15855	addiction module antidote protein,addiction module killer protein	discovery
Y_RS15935, Y_RS15940	3411990	3412307	46	46	36990	37307	yt063,yr018	Y_RS15935,rrf	-	discovery
Y_RS15970, Y_RS15975	3418525	3420202	46	46	43525	45202	y3104,y3105	metN,Y_RS15975	Part of the ABC transporter complex MetNIQ involved in methionine import. Responsible for energy coupling to the transport system,D-methionine transport system permease protein MetI	confirmation
Y_RS15980, Y_RS15985	3420266	3421606	46	46	45266	46606	y3106,y3107	Y_RS15980,rcsF	Belongs to the nlpA lipoprotein family,Essential component of the Rcs signaling system, which controls transcription of numerous genes. Plays a role in signal transduction from the cell surface to the histidine kinase RcsC. May detect outer membrane defects	confirmation
Y_RS15985, Y_RS15990	3421199	3422310	46	46	46199	47310	y3107,y3108	rcsF,tsaA	Essential component of the Rcs signaling system, which controls transcription of numerous genes. Plays a role in signal transduction from the cell surface to the histidine kinase RcsC. May detect outer membrane defects,methyltransferase, YaeB AF_0241 family	confirmation
Y_RS16000, Y_RS16005	3424266	3425450	46	46	49266	50450	y3110,y3111	nlpE,arfB	Copper homeostasis,RF-1 domain	discovery
Y_RS16005, Y_RS16010	3425034	3426001	46	46	50034	51001	y3111,y3112	arfB,Y_RS16010	RF-1 domain,YaeQ protein	confirmation
Y_RS16015, Y_RS16020	3426243	3426690	46	46	51243	51690	y3113,y3115	Y_RS16015,rof	Belongs to the UPF0253 family,Modulator of Rho-dependent transcription termination (ROF)	discovery
Y_RS16035, Y_RS16040	3428893	3430434	46	46	53893	55434	y3118,y3119	Y_RS16035,accA	Glyoxalase-like domain,Component of the acetyl coenzyme A carboxylase (ACC) complex. First, biotin carboxylase catalyzes the carboxylation of biotin on its carrier protein (BCCP) and then the CO(2) group is transferred by the carboxyltransferase to acetyl-CoA to form malonyl-CoA	discovery
Y_RS16060, Y_RS16065	3435873	3437195	46	46	60873	62195	y3123,y3124	lpxA,fabZ	Involved in the biosynthesis of lipid A, a phosphorylated glycolipid that anchors the lipopolysaccharide to the outer membrane of the cell,Involved in unsaturated fatty acids biosynthesis. Catalyzes the dehydration of short chain beta-hydroxyacyl-ACPs and long chain saturated and unsaturated beta-hydroxyacyl-ACPs	confirmation
Y_RS16060, Y_RS16065, Y_RS16070	3435873	3438375	46	46	60873	63375	y3123,y3124,y3125	lpxA,fabZ,lpxD	Involved in the biosynthesis of lipid A, a phosphorylated glycolipid that anchors the lipopolysaccharide to the outer membrane of the cell,Involved in unsaturated fatty acids biosynthesis. Catalyzes the dehydration of short chain beta-hydroxyacyl-ACPs and long chain saturated and unsaturated beta-hydroxyacyl-ACPs,Catalyzes the N-acylation of UDP-3-O- (hydroxytetradecanoyl)glucosamine using 3-hydr…	-
Y_RS16060, Y_RS16065, Y_RS16070, Y_RS16075	3435873	3438876	46	46	60873	63876	y3123,y3124,y3125,y3126	lpxA,fabZ,lpxD,skp	Involved in the biosynthesis of lipid A, a phosphorylated glycolipid that anchors the lipopolysaccharide to the outer membrane of the cell,Involved in unsaturated fatty acids biosynthesis. Catalyzes the dehydration of short chain beta-hydroxyacyl-ACPs and long chain saturated and unsaturated beta-hydroxyacyl-ACPs,Catalyzes the N-acylation of UDP-3-O- (hydroxytetradecanoyl)glucosamine using 3-hydr…	-
Y_RS16065, Y_RS16070	3436665	3438375	46	46	61665	63375	y3124,y3125	fabZ,lpxD	Involved in unsaturated fatty acids biosynthesis. Catalyzes the dehydration of short chain beta-hydroxyacyl-ACPs and long chain saturated and unsaturated beta-hydroxyacyl-ACPs,Catalyzes the N-acylation of UDP-3-O- (hydroxytetradecanoyl)glucosamine using 3-hydroxytetradecanoyl-ACP as the acyl donor. Is involved in the biosynthesis of lipid A, a phosphorylated glycolipid that anchors the lipopolysa…	confirmation
Y_RS16065, Y_RS16070, Y_RS16075	3436665	3438876	46	46	61665	63876	y3124,y3125,y3126	fabZ,lpxD,skp	Involved in unsaturated fatty acids biosynthesis. Catalyzes the dehydration of short chain beta-hydroxyacyl-ACPs and long chain saturated and unsaturated beta-hydroxyacyl-ACPs,Catalyzes the N-acylation of UDP-3-O- (hydroxytetradecanoyl)glucosamine using 3-hydroxytetradecanoyl-ACP as the acyl donor. Is involved in the biosynthesis of lipid A, a phosphorylated glycolipid that anchors the lipopolysa…	-
Y_RS16070, Y_RS16075	3437353	3438876	46	46	62353	63876	y3125,y3126	lpxD,skp	Catalyzes the N-acylation of UDP-3-O- (hydroxytetradecanoyl)glucosamine using 3-hydroxytetradecanoyl-ACP as the acyl donor. Is involved in the biosynthesis of lipid A, a phosphorylated glycolipid that anchors the lipopolysaccharide to the outer membrane of the cell,Molecular chaperone that interacts specifically with outer membrane proteins, thus maintaining the solubility of early folding interm…	confirmation
Y_RS16075, Y_RS16080	3438379	3441421	46	46	63379	66421	y3126,y3127	skp,bamA	Molecular chaperone that interacts specifically with outer membrane proteins, thus maintaining the solubility of early folding intermediates during passage through the periplasm,Part of the outer membrane protein assembly complex, which is involved in assembly and insertion of beta-barrel proteins into the outer membrane. Constitutes, with BamD, the core component of the assembly machinery	confirmation
Y_RS16090, Y_RS16095	3442842	3444458	46	46	67842	69458	y3129,y3130	cdsA,ispU	Belongs to the CDS family,Catalyzes the sequential condensation of isopentenyl diphosphate (IPP) with (2E,6E)-farnesyl diphosphate (E,E-FPP) to yield (2Z,6Z,10Z,14Z,18Z,22Z,26Z,30Z,34E,38E)-undecaprenyl diphosphate (di-trans,octa-cis-UPP). UPP is the precursor of glycosyl carrier lipid in the biosynthesis of bacterial cell wall polysaccharide components such as peptidoglycan and lipopolysaccharide	confirmation
Y_RS16105, Y_RS16110	3446092	3447510	46	46	71092	72510	y3133,y3134	frr,pyrH	Responsible for the release of ribosomes from messenger RNA at the termination of protein biosynthesis. May increase the efficiency of translation by recycling ribosomes from one round of translation to another,Catalyzes the reversible phosphorylation of UMP to UDP	confirmation
Y_RS16105, Y_RS16110, Y_RS16115	3446092	3448576	46	46	71092	73576	y3133,y3134,y3135	frr,pyrH,tsf	Responsible for the release of ribosomes from messenger RNA at the termination of protein biosynthesis. May increase the efficiency of translation by recycling ribosomes from one round of translation to another,Catalyzes the reversible phosphorylation of UMP to UDP,Associates with the EF-Tu.GDP complex and induces the exchange of GDP to GTP. It remains bound to the aminoacyl-tRNA.EF- Tu.GTP compl…	-
Y_RS16105, Y_RS16110, Y_RS16115, Y_RS16120	3446092	3449429	46	46	71092	74429	y3133,y3134,y3135,y3137	frr,pyrH,tsf,rpsB	Responsible for the release of ribosomes from messenger RNA at the termination of protein biosynthesis. May increase the efficiency of translation by recycling ribosomes from one round of translation to another,Catalyzes the reversible phosphorylation of UMP to UDP,Associates with the EF-Tu.GDP complex and induces the exchange of GDP to GTP. It remains bound to the aminoacyl-tRNA.EF- Tu.GTP compl…	-
Y_RS16110, Y_RS16115	3446785	3448576	46	46	71785	73576	y3134,y3135	pyrH,tsf	Catalyzes the reversible phosphorylation of UMP to UDP,Associates with the EF-Tu.GDP complex and induces the exchange of GDP to GTP. It remains bound to the aminoacyl-tRNA.EF- Tu.GTP complex up to the GTP hydrolysis stage on the ribosome	discovery
Y_RS16110, Y_RS16115, Y_RS16120	3446785	3449429	46	46	71785	74429	y3134,y3135,y3137	pyrH,tsf,rpsB	Catalyzes the reversible phosphorylation of UMP to UDP,Associates with the EF-Tu.GDP complex and induces the exchange of GDP to GTP. It remains bound to the aminoacyl-tRNA.EF- Tu.GTP complex up to the GTP hydrolysis stage on the ribosome,Belongs to the universal ribosomal protein uS2 family	-
Y_RS16115, Y_RS16120	3447719	3449429	46	46	72719	74429	y3135,y3137	tsf,rpsB	Associates with the EF-Tu.GDP complex and induces the exchange of GDP to GTP. It remains bound to the aminoacyl-tRNA.EF- Tu.GTP complex up to the GTP hydrolysis stage on the ribosome,Belongs to the universal ribosomal protein uS2 family	confirmation
Y_RS16135, Y_RS16140	3453571	3454908	47	47	3571	4908	y3140,y3141	dapD,Y_RS16140	Belongs to the transferase hexapeptide repeat family,Belongs to the UPF0325 family	discovery
Y_RS16145, Y_RS16150	3454998	3456248	47	47	4998	6248	y3142,y3143	Y_RS16145,truC	Flavodoxin,RNA pseudouridylate synthase	confirmation
Y_RS16145, Y_RS16150, Y_RS16155	3454998	3456580	47	47	4998	6580	y3142,y3143,y3144	Y_RS16145,truC,Y_RS16155	Flavodoxin,RNA pseudouridylate synthase,tRNA pseudouridine synthase C	-
Y_RS16150, Y_RS16155	3455475	3456580	47	47	5475	6580	y3143,y3144	truC,Y_RS16155	RNA pseudouridylate synthase,tRNA pseudouridine synthase C	confirmation
Y_RS16175, Y_RS16180, Y_RS16185	3459663	3463028	47	47	9663	13028	y3148,y3149,y3150	ppnN,istA,istB	Possible lysine decarboxylase,to Escherichia coli transposase for insertion sequence element IS21 IstA SW ISTA_ECOLI (P15025) (390 aa) fasta scores E() 3e-27, 33.1 id in 329 aa. Identical to the previously sequenced Yersinia pestis,Yersinia pseudotuberculosis and Escherichia coli pesticin plasmid insertion sequence transposase Y1055 TR P74993 (EMBL U59875) (340 aa) fasta scores E() 0, 100.0 id in…	-
Y_RS16180, Y_RS16185	3461227	3463028	47	47	11227	13028	y3149,y3150	istA,istB	to Escherichia coli transposase for insertion sequence element IS21 IstA SW ISTA_ECOLI (P15025) (390 aa) fasta scores E() 3e-27, 33.1 id in 329 aa. Identical to the previously sequenced Yersinia pestis,Yersinia pseudotuberculosis and Escherichia coli pesticin plasmid insertion sequence transposase Y1055 TR P74993 (EMBL U59875) (340 aa) fasta scores E() 0, 100.0 id in 340 aa,MobA/MobL family	confirmation
Y_RS16185, Y_RS16190	3462246	3464001	47	47	12246	14001	y3150,y3151	istB,xni	MobA/MobL family,Has flap endonuclease activity. During DNA replication, flap endonucleases cleave the 5'-overhanging flap structure that is generated by displacement synthesis when DNA polymerase encounters the 5'-end of a downstream Okazaki fragment	confirmation
Y_RS16195, Y_RS16200	3464252	3465746	47	47	14252	15746	y3152,y3153	rlmM,Y_RS16200	Belongs to the class I-like SAM-binding methyltransferase superfamily. RNA methyltransferase RlmE family. RlmM subfamily,Protein of uncharacterised function (DUF423)	confirmation
Y_RS16295, Y_RS16300	3489497	3491170	47	47	39497	41170	y3171,y3172	thyA,lgt	Catalyzes the reductive methylation of 2'-deoxyuridine- 5'-monophosphate (dUMP) to 2'-deoxythymidine-5'-monophosphate (dTMP) while utilizing 5,10-methylenetetrahydrofolate (mTHF) as the methyl donor and reductant in the reaction, yielding dihydrofolate (DHF) as a by-product. This enzymatic reaction provides an intracellular de novo source of dTMP, an essential precursor for DNA biosynthesis,Trans…	confirmation
Y_RS16710, Y_RS16715	3583145	3584446	48	48	58145	59446	y3251,y3252	Y_RS16710,Y_RS16715	PAAR motif,hypothetical protein	discovery
Y_RS16795, Y_RS16800	3597721	3598415	48	48	72721	73415	y3266	mqsA,mqsR	Antitoxin component of bacterial toxin-antitoxin system, MqsA,Motility quorum-sensing regulator, toxin of MqsA	discovery
Y_RS16795, Y_RS16800, Y_RS16805	3597721	3598941	48	48	72721	73941	y3266,y3267	Y_RS16795,Y_RS16800,Y_RS16805	Antitoxin component of bacterial toxin-antitoxin system, MqsA,Motility quorum-sensing regulator, toxin of MqsA,Helix-turn-helix XRE-family like proteins	-
Y_RS16800, Y_RS16805, Y_RS16810	3598119	3599264	48	48	73119	74264	y3267	Y_RS16800,Y_RS16805,Y_RS16810	Motility quorum-sensing regulator, toxin of MqsA,Helix-turn-helix XRE-family like proteins,ParE toxin of type II toxin-antitoxin system, parDE	-
Y_RS16805, Y_RS16810	3598579	3599264	48	48	73579	74264	y3267	Y_RS16805,Y_RS16810	Helix-turn-helix XRE-family like proteins,ParE toxin of type II toxin-antitoxin system, parDE	discovery
Y_RS16845, Y_RS16850	3604580	3607036	49	49	4580	7036	y3274,y3275	recJ,dsbC	single-stranded-DNA-specific exonuclease RecJ,Required for disulfide bond formation in some periplasmic proteins. Acts by transferring its disulfide bond to other proteins and is reduced in the process	confirmation
Y_RS16870, Y_RS16875, Y_RS16880	3610259	3612825	49	49	10259	12825	y3279,y3280,y3281	creC,creB,Y_RS16880	Double sensory domain of two-component sensor kinase,Transcriptional regulatory,Membrane-bound toxin component of toxin-antitoxin system	-
Y_RS16875, Y_RS16880	3611702	3612825	49	49	11702	12825	y3280,y3281	creB,Y_RS16880	Transcriptional regulatory,Membrane-bound toxin component of toxin-antitoxin system	confirmation
Y_RS16875, Y_RS16880, Y_RS16885	3611702	3613072	49	49	11702	13072	y3280,y3281,y3282	creB,Y_RS16880,sdhE	Transcriptional regulatory,Membrane-bound toxin component of toxin-antitoxin system,Flavinator of succinate dehydrogenase	-
Y_RS16880, Y_RS16885	3612400	3613072	49	49	12400	13072	y3281,y3282	Y_RS16880,sdhE	Membrane-bound toxin component of toxin-antitoxin system,Flavinator of succinate dehydrogenase	confirmation
Y_RS22795, Y_RS16920	3620394	3620942	49	49	20394	20942	y3291	Y_RS22795,Y_RS16920	SDR family NAD(P)-dependent oxidoreductase,Lipocalin-like domain	discovery
Y_RS16925, Y_RS16930	3621320	3624797	49	49	21320	24797	y3292,y3293	gcvP,gcvH	The glycine cleavage system catalyzes the degradation of glycine. The P protein binds the alpha-amino group of glycine through its pyridoxal phosphate cofactor,The glycine cleavage system catalyzes the degradation of glycine. The H protein shuttles the methylamine group of glycine from the P protein to the T protein	confirmation
Y_RS16925, Y_RS16930, Y_RS16935	3621320	3625963	49	49	21320	25963	y3292,y3293,y3294	gcvP,gcvH,gcvT	The glycine cleavage system catalyzes the degradation of glycine. The P protein binds the alpha-amino group of glycine through its pyridoxal phosphate cofactor,The glycine cleavage system catalyzes the degradation of glycine. The H protein shuttles the methylamine group of glycine from the P protein to the T protein,The glycine cleavage system catalyzes the degradation of glycine	-
Y_RS16930, Y_RS16935	3624411	3625963	49	49	24411	25963	y3293,y3294	gcvH,gcvT	The glycine cleavage system catalyzes the degradation of glycine. The H protein shuttles the methylamine group of glycine from the P protein to the T protein,The glycine cleavage system catalyzes the degradation of glycine	confirmation
Y_RS16940, Y_RS16945	3626660	3629231	49	49	26660	29231	y3295,y3296	ubiI,ubiH	ubi-OHases ubiquinone biosynthesis hydroxylase, UbiH UbiF VisC COQ6 family protein,Squalene epoxidase	confirmation
Y_RS16945, Y_RS16950	3628053	3630613	49	49	28053	30613	y3296,y3297	ubiH,pepP	Squalene epoxidase,Aminopeptidase P	discovery
Y_RS16960, Y_RS22810	3631616	3632183	49	49	31616	32183	y3299,yr021	zapA,ssrS	Activator of cell division through the inhibition of FtsZ GTPase activity, therefore promoting FtsZ assembly into bundles of protofilaments necessary for the formation of the division Z ring. It is recruited early at mid-cell but it is not essential for cell division, 6S RNA	discovery
Y_RS16960, Y_RS22810, Y_RS16965	3631616	3632905	49	49	31616	32905	y3299,yr021,y3300	zapA,ssrS,Y_RS16965	Activator of cell division through the inhibition of FtsZ GTPase activity, therefore promoting FtsZ assembly into bundles of protofilaments necessary for the formation of the division Z ring. It is recruited early at mid-cell but it is not essential for cell division,Belongs to the 5-formyltetrahydrofolate cyclo-ligase family	-
Y_RS22810, Y_RS16965	3632001	3632905	49	49	32001	32905	yr021,y3300	ssrS,Y_RS16965	6S RNA,Belongs to the 5-formyltetrahydrofolate cyclo-ligase family	discovery
Y_RS16965, Y_RS24405	3632309	3633157	49	49	32309	33157	y3300	Y_RS16965,Y_RS24405	Belongs to the 5-formyltetrahydrofolate cyclo-ligase family,gluconate 5-dehydrogenase	discovery
Y_RS17005, Y_RS17010	3639791	3642153	49	49	39791	42153	y3307,y3308	fbaA,pgk	Fructose-bisphosphate aldolase class,phosphoglycerate kinase activity	confirmation
Y_RS17070, Y_RS17075	3656349	3657334	49	49	56349	57334	y3322,y3323	Y_RS17070,ruvX	Belongs to the UPF0301 (AlgH) family,Could be a nuclease involved in processing of the 5'-end of pre-16S rRNA	confirmation
Y_RS17075, Y_RS17080	3656912	3658398	49	49	56912	58398	y3323,y3324	ruvX,aguB	Could be a nuclease involved in processing of the 5'-end of pre-16S rRNA,N-carbamoylputrescine amidase	discovery
Y_RS17075, Y_RS17080, Y_RS17085	3656912	3659517	49	49	56912	59517	y3323,y3324,y3325	ruvX,aguB,aguA	Could be a nuclease involved in processing of the 5'-end of pre-16S rRNA,N-carbamoylputrescine amidase,agmatine deiminase	-
Y_RS17080, Y_RS17085	3657514	3659517	49	49	57514	59517	y3324,y3325	aguB,aguA	N-carbamoylputrescine amidase,agmatine deiminase	confirmation
Y_RS17095, Y_RS17100	3660770	3662422	49	49	60770	62422	y3327,y3328	Y_RS17095,proC	Pyridoxal 5'-phosphate (PLP)-binding protein, which is involved in PLP homeostasis,Catalyzes the reduction of 1-pyrroline-5-carboxylate (PCA) to L-proline	discovery
Y_RS17100, Y_RS17105	3661601	3663264	49	49	61601	63264	y3328,y3329	proC,Y_RS17105	Catalyzes the reduction of 1-pyrroline-5-carboxylate (PCA) to L-proline,YGGT family	discovery
Y_RS17105, Y_RS17110	3662710	3663551	49	49	62710	63551	y3329,y3330	Y_RS17105,yggU	YGGT family,Belongs to the UPF0235 family	confirmation
Y_RS17105, Y_RS17110, Y_RS17115	3662710	3664244	49	49	62710	64244	y3329,y3330,y3331	Y_RS17105,yggU,Y_RS17115	YGGT family,Belongs to the UPF0235 family,Pyrophosphatase that catalyzes the hydrolysis of nucleoside triphosphates to their monophosphate derivatives, with a high preference for the non-canonical purine nucleotides XTP (xanthosine triphosphate), dITP (deoxyinosine triphosphate) and ITP. Seems to function as a house-cleaning enzyme that removes non-canonical purine nucleotides from the nucleotide…	-
Y_RS17110, Y_RS17115	3663261	3664244	49	49	63261	64244	y3330,y3331	yggU,Y_RS17115	Belongs to the UPF0235 family,Pyrophosphatase that catalyzes the hydrolysis of nucleoside triphosphates to their monophosphate derivatives, with a high preference for the non-canonical purine nucleotides XTP (xanthosine triphosphate), dITP (deoxyinosine triphosphate) and ITP. Seems to function as a house-cleaning enzyme that removes non-canonical purine nucleotides from the nucleotide pool, thus …	discovery
Y_RS17110, Y_RS17115, Y_RS17120	3663261	3665367	49	49	63261	65367	y3330,y3331,y3332	yggU,Y_RS17115,hemW	Belongs to the UPF0235 family,Pyrophosphatase that catalyzes the hydrolysis of nucleoside triphosphates to their monophosphate derivatives, with a high preference for the non-canonical purine nucleotides XTP (xanthosine triphosphate), dITP (deoxyinosine triphosphate) and ITP. Seems to function as a house-cleaning enzyme that removes non-canonical purine nucleotides from the nucleotide pool, thus …	-
Y_RS17115, Y_RS17120	3663651	3665367	49	49	63651	65367	y3331,y3332	Y_RS17115,hemW	Pyrophosphatase that catalyzes the hydrolysis of nucleoside triphosphates to their monophosphate derivatives, with a high preference for the non-canonical purine nucleotides XTP (xanthosine triphosphate), dITP (deoxyinosine triphosphate) and ITP. Seems to function as a house-cleaning enzyme that removes non-canonical purine nucleotides from the nucleotide pool, thus preventing their incorporation…	confirmation
Y_RS17145, Y_RS17150	3677270	3678315	50	50	2270	3315	y3337,y3338	Y_RS17145,trmB	Protein with unknown function (DUF469),Catalyzes the formation of N(7)-methylguanine at position 46 (m7G46) in tRNA	confirmation
Y_RS17160, Y_RS17165	3679946	3681477	50	50	4946	6477	y3340,y3341	Y_RS17160,mltC	Could be a mediator in iron transactions between iron acquisition and iron-requiring processes, such as synthesis and or repair of Fe-S clusters in biosynthetic enzymes,Murein-degrading enzyme. May play a role in recycling of muropeptides during cell elongation and or cell division	discovery
Y_RS17180, Y_RS17185	3685097	3687612	50	50	10097	12612	y3344,y3345	Y_RS17180,Y_RS17185	Branched-chain amino acid transport system / permease component,ATPases associated with a variety of cellular activities	confirmation
Y_RS17780, Y_RS17785	3860464	3862314	52	52	35464	37314	y3478,y3479	Y_RS17780,Y_RS17785	Fimbrial protein,Pili assembly chaperone PapD, C-terminal domain	confirmation
Y_RS17865, Y_RS17870	3876361	3877833	52	52	51361	52833	y3494,y3495	exbD,exbB	transport protein ExbD,MotA TolQ ExbB proton channel family protein	confirmation
Y_RS17940, Y_RS17945	3893601	3896179	52	52	68601	71179	y3511,y3512	parE,yqiA	Topoisomerase IV is essential for chromosome segregation. It relaxes supercoiled DNA. Performs the decatenation events required during the replication of a circular DNA molecule,Uncharacterised protein family (UPF0227)	confirmation
Y_RS17945, Y_RS17950	3895598	3897006	52	52	70598	72006	y3512,y3513	yqiA,cpdA	Uncharacterised protein family (UPF0227),Hydrolyzes cAMP to 5'-AMP. Plays an important regulatory role in modulating the intracellular concentration of cAMP, thereby influencing cAMP-dependent processes	confirmation
Y_RS17950, Y_RS17955	3896179	3897513	52	52	71179	72513	y3513,y3514	cpdA,Y_RS17955	Hydrolyzes cAMP to 5'-AMP. Plays an important regulatory role in modulating the intracellular concentration of cAMP, thereby influencing cAMP-dependent processes,Protein of unknown function (DUF1249)	confirmation
Y_RS17950, Y_RS17955, Y_RS17960	3896179	3898179	52	52	71179	73179	y3513,y3514,y3515	cpdA,Y_RS17955,nudF	Hydrolyzes cAMP to 5'-AMP. Plays an important regulatory role in modulating the intracellular concentration of cAMP, thereby influencing cAMP-dependent processes,Protein of unknown function (DUF1249),NUDIX domain	-
Y_RS17955, Y_RS17960	3897088	3898179	52	52	72088	73179	y3514,y3515	Y_RS17955,nudF	Protein of unknown function (DUF1249),NUDIX domain	confirmation
Y_RS17975, Y_RS17980	3900276	3902129	53	53	276	2129	y3517,y3518	Y_RS17975,Y_RS17980	Belongs to the UPF0441 family,Glutathionylspermidine synthase preATP-grasp	confirmation
Y_RS18000, Y_RS24415	3904965	3905527	53	53	4965	5527	y3522	Y_RS18000,Y_RS24415	Membrane fusogenic activity	discovery
Y_RS18005, Y_RS18010	3905571	3908288	53	53	5571	8288	y3523,y3524	yjeH,hldE	Amino acid permease,Catalyzes the ADP transfer from ATP to D-glycero-beta-D- manno-heptose 1-phosphate, yielding ADP-D-glycero-beta-D-manno- heptose	discovery
Y_RS18055, Y_RS18060	3919191	3921290	53	53	19191	21290	y3535,y3536	rpsU,dnaG	Belongs to the bacterial ribosomal protein bS21 family,RNA polymerase that catalyzes the synthesis of short RNA molecules used as primers for DNA polymerase during DNA replication	discovery
Y_RS24750, Y_RS24755	3923804	3924410	53	53	23804	24410	y3539,y3540	Y_RS24750,Y_RS24755	Terminase small subunit,Terminase small subunit	discovery
Y_RS24750, Y_RS24755, Y_RS18085	3923804	3924882	53	53	23804	24882	y3539,y3540,y3541	Y_RS24750,Y_RS24755,Y_RS18085	Terminase small subunit,Terminase small subunit,-	-
Y_RS24755, Y_RS18085	3924120	3924882	53	53	24120	24882	y3540,y3541	Y_RS24755,Y_RS18085	Terminase small subunit,YrhA family protein	discovery
Y_RS24755, Y_RS18085, Y_RS18090	3924120	3925379	53	53	24120	25379	y3540,y3541,y3542	Y_RS24755,Y_RS18085,Y_RS18090	Terminase small subunit,-,-	-
Y_RS18085, Y_RS18090	3924427	3925379	53	53	24427	25379	y3541,y3542	Y_RS18085,Y_RS18090	YrhA family protein,YrhA family protein	discovery
Y_RS24760, Y_RS24765	3927844	3928415	53	53	27844	28415	y3546	Y_RS24760,Y_RS24765	Fic/DOC family,nucleotidyltransferase activity	discovery
Y_RS24760, Y_RS24765, Y_RS24770	3927844	3928781	53	53	27844	28781	y3546	Y_RS24760,Y_RS24765,Y_RS24770	Fic/DOC family,nucleotidyltransferase activity	-
Y_RS24765, Y_RS24770	3928152	3928781	53	53	28152	28781	y3546	Y_RS24765,Y_RS24770	nucleotidyltransferase activity, IS21 family transposase	discovery
Y_RS18140, Y_RS18145	3931393	3932462	53	53	31393	32462	y3550,y3551	Y_RS18140,Y_RS18145	Endoribonuclease L-PSP,Endoribonuclease L-PSP RidA family protein	discovery
Y_RS18140, Y_RS18145, Y_RS24775	3931393	3932520	53	53	31393	32520	y3550,y3551	Y_RS18140,Y_RS18145,Y_RS24775	Endoribonuclease L-PSP,Endoribonuclease L-PSP	-
Y_RS18140, Y_RS18145, Y_RS24775, Y_RS24780	3931393	3933068	53	53	31393	33068	y3550,y3551	Y_RS18140,Y_RS18145,Y_RS24775,Y_RS24780	Endoribonuclease L-PSP,Endoribonuclease L-PSP,HTH domain	-
Y_RS18145, Y_RS24775	3932082	3932520	53	53	32082	32520	y3551	Y_RS18145,Y_RS24775	Endoribonuclease L-PSP RidA family protein, hypothetical protein	discovery
Y_RS18145, Y_RS24775, Y_RS24780	3932082	3933068	53	53	32082	33068	y3551	Y_RS18145,Y_RS24775,Y_RS24780	Endoribonuclease L-PSP,HTH domain	-
Y_RS18145, Y_RS24775, Y_RS24780, Y_RS18155	3932082	3933675	53	53	32082	33675	y3551,y3553	Y_RS18145,Y_RS24775,Y_RS24780,Y_RS18155	Endoribonuclease L-PSP,HTH domain,Polyketide cyclase / dehydrase and lipid transport	-
Y_RS18145, Y_RS24775, Y_RS24780, Y_RS18155, Y_RS18160	3932082	3935139	53	53	32082	35139	y3551,y3553,y3554	Y_RS18145,Y_RS24775,Y_RS24780,Y_RS18155,Y_RS18160	Endoribonuclease L-PSP,HTH domain,Polyketide cyclase / dehydrase and lipid transport,Na+/H+ antiporter family	-
Y_RS24775, Y_RS24780	3932473	3933068	53	53	32473	33068		Y_RS24775,Y_RS24780	hypothetical protein, HTH domain	discovery
Y_RS24775, Y_RS24780, Y_RS18155	3932473	3933675	53	53	32473	33675	y3553	Y_RS24775,Y_RS24780,Y_RS18155	HTH domain,Polyketide cyclase / dehydrase and lipid transport	-
Y_RS24780, Y_RS18155	3932805	3933675	53	53	32805	33675	y3553	Y_RS24780,Y_RS18155	HTH domain,Polyketide cyclase / dehydrase and lipid transport	discovery
Y_RS24780, Y_RS18155, Y_RS18160	3932805	3935139	53	53	32805	35139	y3553,y3554	Y_RS24780,Y_RS18155,Y_RS18160	HTH domain,Polyketide cyclase / dehydrase and lipid transport,Na+/H+ antiporter family	-
Y_RS18155, Y_RS18160	3933238	3935139	53	53	33238	35139	y3553,y3554	Y_RS18155,Y_RS18160	Polyketide cyclase / dehydrase and lipid transport,Na+/H+ antiporter family	discovery
Y_RS18175, Y_RS18180, Y_RS18185	3937130	3938721	53	53	37130	38721	y3556,y3557,y3558	Y_RS18175,Y_RS18180,mdtN	-,Uncharacterised protein family,RND_mfp efflux transporter, RND family, MFP subunit	-
Y_RS18260, Y_RS24175, Y_RS24180	3960098	3961041	53	53	60098	61041	y3576,y3577,y3578	Y_RS18260,Y_RS24175,Y_RS24180	Immunity protein 63,-,adhes_NPXG filamentous hemagglutinin family N-terminal domain protein	-
Y_RS18260, Y_RS24175, Y_RS24180, Y_RS18275	3960098	3961336	53	53	60098	61336	y3576,y3577,y3578	Y_RS18260,Y_RS24175,Y_RS24180,cdiI	Immunity protein 63,-,adhes_NPXG filamentous hemagglutinin family N-terminal domain protein,-	-
Y_RS24175, Y_RS24180	3960610	3961041	53	53	60610	61041	y3577,y3578	Y_RS24175,Y_RS24180	-,adhes_NPXG filamentous hemagglutinin family N-terminal domain protein	discovery
Y_RS24175, Y_RS24180, Y_RS18275	3960610	3961336	53	53	60610	61336	y3577,y3578	Y_RS24175,Y_RS24180,cdiI	-,adhes_NPXG filamentous hemagglutinin family N-terminal domain protein,-	-
Y_RS24180, Y_RS18275	3960892	3961336	53	53	60892	61336	y3578	Y_RS24180,cdiI	adhes_NPXG filamentous hemagglutinin family N-terminal domain protein,-	discovery
Y_RS18405, Y_RS18410	4001898	4002982	54	54	26898	27982	y3605,y3606	Y_RS18405,mzrA	Inner membrane protein yqjA,Modulates the activity of the EnvZ OmpR two-component regulatory system, probably by directly modulating EnvZ enzymatic activity and increasing stability of phosphorylated OmpR	confirmation
Y_RS18410, Y_RS18415	4002593	4003588	54	54	27593	28588	y3606,y3607	mzrA,Y_RS18415	Modulates the activity of the EnvZ OmpR two-component regulatory system, probably by directly modulating EnvZ enzymatic activity and increasing stability of phosphorylated OmpR,Protein of unknown function (DUF1090)	confirmation
Y_RS18415, Y_RS18425	4003208	4004048	54	54	28208	29048	y3607,y3609	Y_RS18415,Y_RS18425	Protein of unknown function (DUF1090),Membrane protein YqjD	discovery
Y_RS18415, Y_RS18425, Y_RS18430	4003208	4004446	54	54	28208	29446	y3607,y3609,y3610	Y_RS18415,Y_RS18425,Y_RS18430	Protein of unknown function (DUF1090),Membrane protein YqjD,Putative Actinobacterial Holin-X, holin superfamily III	-
Y_RS18425, Y_RS18430	4003743	4004446	54	54	28743	29446	y3609,y3610	Y_RS18425,Y_RS18430	Membrane protein YqjD,Putative Actinobacterial Holin-X, holin superfamily III	confirmation
Y_RS18425, Y_RS18430, Y_RS18435	4003743	4004727	54	54	28743	29727	y3609,y3610,y3611	Y_RS18425,Y_RS18430,Y_RS18435	Membrane protein YqjD,Putative Actinobacterial Holin-X, holin superfamily III,YqjK-like protein	-
Y_RS18430, Y_RS18435	4004051	4004727	54	54	29051	29727	y3610,y3611	Y_RS18430,Y_RS18435	Putative Actinobacterial Holin-X, holin superfamily III,YqjK-like protein	confirmation
Y_RS18440, Y_RS23960	4005031	4005616	54	54	30031	30616	y3612	Y_RS18440,Y_RS23960	DoxX	discovery
Y_RS23960, Y_RS18450	4005512	4006727	54	54	30512	31727	y3614	Y_RS23960,istA	to Escherichia coli transposase for insertion sequence element IS21 IstA SW ISTA_ECOLI (P15025) (390 aa) fasta scores E() 3e-27, 33.1 id in 329 aa. Identical to the previously sequenced Yersinia pestis,Yersinia pseudotuberculosis and Escherichia coli pesticin plasmid insertion sequence transposase Y1055 TR P74993 (EMBL U59875) (340 aa) fasta scores E() 0, 100.0 id in 340 aa	discovery
Y_RS18450, Y_RS18455	4005705	4007506	54	54	30705	32506	y3614,y3615	istA,istB	to Escherichia coli transposase for insertion sequence element IS21 IstA SW ISTA_ECOLI (P15025) (390 aa) fasta scores E() 3e-27, 33.1 id in 329 aa. Identical to the previously sequenced Yersinia pestis,Yersinia pseudotuberculosis and Escherichia coli pesticin plasmid insertion sequence transposase Y1055 TR P74993 (EMBL U59875) (340 aa) fasta scores E() 0, 100.0 id in 340 aa,MobA/MobL family	confirmation
Y_RS18480, Y_RS18485	4012494	4014665	54	54	37494	39665	y3620,y3621	lpxC,ftsZ	Catalyzes the hydrolysis of UDP-3-O-myristoyl-N- acetylglucosamine to form UDP-3-O-myristoylglucosamine and acetate, the committed step in lipid A biosynthesis,Essential cell division protein that forms a contractile ring structure (Z ring) at the future cell division site. The regulation of the ring assembly controls the timing and the location of cell division. One of the functions of the FtsZ …	confirmation
Y_RS18480, Y_RS18485, Y_RS18490	4012494	4015994	54	54	37494	40994	y3620,y3621,y3622	lpxC,ftsZ,ftsA	Catalyzes the hydrolysis of UDP-3-O-myristoyl-N- acetylglucosamine to form UDP-3-O-myristoylglucosamine and acetate, the committed step in lipid A biosynthesis,Essential cell division protein that forms a contractile ring structure (Z ring) at the future cell division site. The regulation of the ring assembly controls the timing and the location of cell division. One of the functions of the FtsZ …	-
Y_RS18485, Y_RS18490	4013514	4015994	54	54	38514	40994	y3621,y3622	ftsZ,ftsA	Essential cell division protein that forms a contractile ring structure (Z ring) at the future cell division site. The regulation of the ring assembly controls the timing and the location of cell division. One of the functions of the FtsZ ring is to recruit other cell division proteins to the septum to produce a new cell wall between the dividing cells. Binds GTP and shows GTPase activity,Cell di…	confirmation
Y_RS18490, Y_RS18495	4014738	4016848	54	54	39738	41848	y3622,y3623	ftsA,ftsQ	Cell division protein that is involved in the assembly of the Z ring. May serve as a membrane anchor for the Z ring,Essential cell division protein. May link together the upstream cell division proteins, which are predominantly cytoplasmic, with the downstream cell division proteins, which are predominantly periplasmic. May control correct divisome assembly	confirmation
Y_RS18495, Y_RS18500	4016021	4017770	54	54	41021	42770	y3623,y3624	ftsQ,Y_RS18500	Essential cell division protein. May link together the upstream cell division proteins, which are predominantly cytoplasmic, with the downstream cell division proteins, which are predominantly periplasmic. May control correct divisome assembly,Belongs to the D-alanine--D-alanine ligase family	confirmation
Y_RS18515, Y_RS18520	4020443	4022961	54	54	45443	47961	y3627,y3628	ftsW,murD	Peptidoglycan polymerase that is essential for cell division,Cell wall formation. Catalyzes the addition of glutamate to the nucleotide precursor UDP-N-acetylmuramoyl-L-alanine (UMA)	confirmation
Y_RS18525, Y_RS18530	4022964	4025416	54	54	47964	50416	y3629,y3630	mraY,murF	First step of the lipid cycle reactions in the biosynthesis of the cell wall peptidoglycan,Involved in cell wall formation. Catalyzes the final step in the synthesis of UDP-N-acetylmuramoyl-pentapeptide, the precursor of murein	confirmation
Y_RS18545, Y_RS18550	4028716	4029992	54	54	53716	54992	y3633,y3634	ftsL,rsmH	Essential cell division protein. May link together the upstream cell division proteins, which are predominantly cytoplasmic, with the downstream cell division proteins, which are predominantly periplasmic,Specifically methylates the N4 position of cytidine in position 1402 (C1402) of 16S rRNA	confirmation
Y_RS18545, Y_RS18550, Y_RS18555	4028716	4030453	54	54	53716	55453	y3633,y3634,y3635	ftsL,rsmH,mraZ	Essential cell division protein. May link together the upstream cell division proteins, which are predominantly cytoplasmic, with the downstream cell division proteins, which are predominantly periplasmic,Specifically methylates the N4 position of cytidine in position 1402 (C1402) of 16S rRNA,Negatively regulates its own expression and that of the subsequent genes in the proximal part of the divi…	-
Y_RS18550, Y_RS18555	4029030	4030453	54	54	54030	55453	y3634,y3635	rsmH,mraZ	Specifically methylates the N4 position of cytidine in position 1402 (C1402) of 16S rRNA,Negatively regulates its own expression and that of the subsequent genes in the proximal part of the division and cell wall (dcw) gene cluster. Acts by binding directly to DNA. May also regulate the expression of genes outside the dcw cluster	confirmation
Y_RS18580, Y_RS18585	4034298	4036522	54	54	59298	61522	y3639,y3640	ilvN,ilvI	small subunit,acetolactate synthase large subunit	confirmation
Y_RS18635, Y_RS18640	4044882	4046929	54	54	69882	71929	y3647,y3648	leuC,leuD	Catalyzes the isomerization between 2-isopropylmalate and 3-isopropylmalate, via the formation of 2-isopropylmaleate,Catalyzes the isomerization between 2-isopropylmalate and 3-isopropylmalate, via the formation of 2-isopropylmaleate	confirmation
Y_RS18665, Y_RS18670	4051616	4054191	55	55	1616	4191	y3651,y3652	thiB,thiP	thiB thiamin thiamin pyrophosphate ABC transporter, thiamin thiamin pyrophospate-binding protein,thiP thiamine thiamine pyrophosphate ABC transporter, permease protein	confirmation
Y_RS24790, Y_RS18695	4061700	4062265	55	55	11700	12265	y3657	Y_RS24790,Y_RS18695	gluconate 5-dehydrogenase,DUF6277 family protein	discovery
Y_RS18805, Y_RS18810	4092544	4094827	55	55	42544	44827	y3681,y3682	surA,pdxA	Chaperone involved in the correct folding and assembly of outer membrane proteins. Recognizes specific patterns of aromatic residues and the orientation of their side chains, which are found more frequently in integral outer membrane proteins. May act in both early periplasmic and late outer membrane-associated steps of protein maturation,Catalyzes the NAD(P)-dependent oxidation of 4- (phosphohyd…	confirmation
Y_RS18805, Y_RS18810, Y_RS18815	4092544	4095638	55	55	42544	45638	y3681,y3682,y3683	surA,pdxA,rsmA	Chaperone involved in the correct folding and assembly of outer membrane proteins. Recognizes specific patterns of aromatic residues and the orientation of their side chains, which are found more frequently in integral outer membrane proteins. May act in both early periplasmic and late outer membrane-associated steps of protein maturation,Catalyzes the NAD(P)-dependent oxidation of 4- (phosphohyd…	-
Y_RS18810, Y_RS18815	4093832	4095638	55	55	43832	45638	y3682,y3683	pdxA,rsmA	Catalyzes the NAD(P)-dependent oxidation of 4- (phosphohydroxy)-L-threonine (HTP) into 2-amino-3-oxo-4- (phosphohydroxy)butyric acid which spontaneously decarboxylates to form 3-amino-2-oxopropyl phosphate (AHAP),Specifically dimethylates two adjacent adenosines (A1518 and A1519) in the loop of a conserved hairpin near the 3'-end of 16S rRNA in the 30S particle. May play a critical role in biogen…	confirmation
Y_RS18810, Y_RS18815, Y_RS18820	4093832	4096029	55	55	43832	46029	y3682,y3683,y3684	pdxA,rsmA,apaG	Catalyzes the NAD(P)-dependent oxidation of 4- (phosphohydroxy)-L-threonine (HTP) into 2-amino-3-oxo-4- (phosphohydroxy)butyric acid which spontaneously decarboxylates to form 3-amino-2-oxopropyl phosphate (AHAP),Specifically dimethylates two adjacent adenosines (A1518 and A1519) in the loop of a conserved hairpin near the 3'-end of 16S rRNA in the 30S particle. May play a critical role in biogen…	-
Y_RS18815, Y_RS18820	4094820	4096029	55	55	44820	46029	y3683,y3684	rsmA,apaG	Specifically dimethylates two adjacent adenosines (A1518 and A1519) in the loop of a conserved hairpin near the 3'-end of 16S rRNA in the 30S particle. May play a critical role in biogenesis of 30S subunits,ApaG domain	confirmation
Y_RS18815, Y_RS18820, Y_RS18825	4094820	4096915	55	55	44820	46915	y3683,y3684,y3685	rsmA,apaG,apaH	Specifically dimethylates two adjacent adenosines (A1518 and A1519) in the loop of a conserved hairpin near the 3'-end of 16S rRNA in the 30S particle. May play a critical role in biogenesis of 30S subunits,ApaG domain,Hydrolyzes diadenosine 5',5'''-P1,P4-tetraphosphate to yield ADP	-
Y_RS18820, Y_RS18825	4095652	4096915	55	55	45652	46915	y3684,y3685	apaG,apaH	ApaG domain,Hydrolyzes diadenosine 5',5'''-P1,P4-tetraphosphate to yield ADP	confirmation
Y_RS18900, Y_RS18905	4109083	4110475	55	55	59083	60475	y3697,y3698	ispH,fkpB	Catalyzes the conversion of 1-hydroxy-2-methyl-2-(E)- butenyl 4-diphosphate (HMBPP) into a mixture of isopentenyl diphosphate (IPP) and dimethylallyl diphosphate (DMAPP). Acts in the terminal step of the DOXP MEP pathway for isoprenoid precursor biosynthesis,peptidyl-prolyl cis-trans isomerase	confirmation
Y_RS18900, Y_RS18905, Y_RS18910	4109083	4111052	55	55	59083	61052	y3697,y3698,y3699	ispH,fkpB,lspA	Catalyzes the conversion of 1-hydroxy-2-methyl-2-(E)- butenyl 4-diphosphate (HMBPP) into a mixture of isopentenyl diphosphate (IPP) and dimethylallyl diphosphate (DMAPP). Acts in the terminal step of the DOXP MEP pathway for isoprenoid precursor biosynthesis,peptidyl-prolyl cis-trans isomerase,This protein specifically catalyzes the removal of signal peptides from prolipoproteins	-
Y_RS18905, Y_RS18910	4110017	4111052	55	55	60017	61052	y3698,y3699	fkpB,lspA	peptidyl-prolyl cis-trans isomerase,This protein specifically catalyzes the removal of signal peptides from prolipoproteins	confirmation
Y_RS18935, Y_RS18940	4115647	4117860	55	55	65647	67860	y3703,y3704	nhaR,nhaA	transcriptional activator protein NhaR,Na( ) H( ) antiporter that extrudes sodium in exchange for external protons	confirmation
Y_RS18945, Y_RS18950	4118103	4121264	55	55	68103	71264	y3705,y3706	dnaJ,dnaK	ATP binding to DnaK triggers the release of the substrate protein, thus completing the reaction cycle. Several rounds of ATP-dependent interactions between DnaJ, DnaK and GrpE are required for fully efficient folding. Also involved, together with DnaK and GrpE, in the DNA replication of plasmids through activation of initiation proteins,Heat shock 70 kDa protein	confirmation
Y_RS18965, Y_RS18970	4125055	4127158	56	56	55	2158	y3709,y3710	Y_RS18965,mog	Sugar (and other) transporter,to Molybdopterin biosynthesis mog protein of Proteobacteria UniRef RepID MOG_HAEIN	discovery
Y_RS18970, Y_RS18975	4126571	4128399	56	56	1571	3399	y3710,y3712	mog,tal	to Molybdopterin biosynthesis mog protein of Proteobacteria UniRef RepID MOG_HAEIN,Transaldolase is important for the balance of metabolites in the pentose-phosphate pathway	discovery
Y_RS18975, Y_RS22955	4127446	4128648	56	56	2446	3648	y3712,y3713	tal,Y_RS22955	Transaldolase is important for the balance of metabolites in the pentose-phosphate pathway	discovery
Y_RS18985, Y_RS18990	4130524	4132746	56	56	5524	7746	y3715,y3716	thrC,thrB	Threonine synthase,Catalyzes the ATP-dependent phosphorylation of L- homoserine to L-homoserine phosphate	confirmation
Y_RS19055, Y_RS19060, Y_RS19065	4148867	4151922	56	56	23867	26922	y3732,y3733	ettA,istA,istB	ATP-binding protein,to Escherichia coli transposase for insertion sequence element IS21 IstA SW ISTA_ECOLI (P15025) (390 aa) fasta scores E() 3e-27, 33.1 id in 329 aa. Identical to the previously sequenced Yersinia pestis,Yersinia pseudotuberculosis and Escherichia coli pesticin plasmid insertion sequence transposase Y1055 TR P74993 (EMBL U59875) (340 aa) fasta scores E() 0, 100.0 id in 340 aa,Mo…	-
Y_RS19060, Y_RS19065	4150121	4151922	56	56	25121	26922	y3732,y3733	istA,istB	to Escherichia coli transposase for insertion sequence element IS21 IstA SW ISTA_ECOLI (P15025) (390 aa) fasta scores E() 3e-27, 33.1 id in 329 aa. Identical to the previously sequenced Yersinia pestis,Yersinia pseudotuberculosis and Escherichia coli pesticin plasmid insertion sequence transposase Y1055 TR P74993 (EMBL U59875) (340 aa) fasta scores E() 0, 100.0 id in 340 aa,MobA/MobL family	confirmation
Y_RS19065, Y_RS19070	4151140	4152489	56	56	26140	27489	y3733	istB,Y_RS19070	MobA/MobL family,ATP-binding protein	discovery
Y_RS19100, Y_RS19105	4158848	4160915	56	56	33848	35915	y3740,y3741	deoD,deoB	Purine nucleoside phosphorylase,Phosphotransfer between the C1 and C5 carbon atoms of pentose	confirmation
Y_RS19105, Y_RS19110, Y_RS24800	4159692	4162365	56	56	34692	37365	y3741,y3742	deoB,Y_RS19110,Y_RS24800	Phosphotransfer between the C1 and C5 carbon atoms of pentose,The enzymes which catalyze the reversible phosphorolysis of pyrimidine nucleosides are involved in the degradation of these compounds and in their utilization as carbon and energy sources, or in the rescue of pyrimidine bases for nucleotide synthesis	-
Y_RS19110, Y_RS24800	4161047	4162365	56	56	36047	37365	y3742	Y_RS19110,Y_RS24800	The enzymes which catalyze the reversible phosphorolysis of pyrimidine nucleosides are involved in the degradation of these compounds and in their utilization as carbon and energy sources, or in the rescue of pyrimidine bases for nucleotide synthesis	discovery
Y_RS24800, Y_RS19120	4161823	4163283	56	56	36823	38283	y3743	Y_RS24800,deoC	Catalyzes a reversible aldol reaction between acetaldehyde and D-glyceraldehyde 3-phosphate to generate 2-deoxy- D-ribose 5-phosphate	discovery
Y_RS19140, Y_RS19145	4167867	4168809	56	56	42867	43809	y3747,y3748	Y_RS19140,osmY	UPF0391 membrane protein,bacterial OsmY and nodulation domain	discovery
Y_RS19155, Y_RS19160	4170904	4171729	56	56	45904	46729	y3751,y3752	rimI,Y_RS19160	This enzyme acetylates the N-terminal alanine of ribosomal protein S18,DNA polymerase III is a complex, multichain enzyme responsible for most of the replicative synthesis in bacteria. This DNA polymerase also exhibits 3' to 5' exonuclease activity. The exact function of the psi subunit is	discovery
Y_RS19165, Y_RS19170	4171842	4173228	56	56	46842	48228	y3753,yt070	rsmC,Y_RS19170	Specifically methylates the guanine in position 1207 of 16S rRNA in the 30S particle	discovery
Y_RS19190, Y_RS19195	4177095	4177912	56	56	52095	52912	y3758	Y_RS19190,Y_RS19195	Type VI secretion system effector, Hcp,hypothetical protein	discovery
Y_RS19265, Y_RS19270	4193116	4195066	56	56	68116	70066	y3772,y3773	lsrB,lsrF	Autoinducer 2-binding protein LsrB,Involved in the degradation of phospho-AI-2, thereby terminating induction of the lsr operon and closing the AI-2 signaling cycle. Catalyzes the transfer of an acetyl moiety from 3-hydroxy-5-phosphonooxypentane-2,4-dione to CoA to form glycerone phosphate and acetyl-CoA	confirmation
Y_RS19270, Y_RS19275	4194191	4195420	56	56	69191	70420	y3773,y3774	lsrF,lsrG	Involved in the degradation of phospho-AI-2, thereby terminating induction of the lsr operon and closing the AI-2 signaling cycle. Catalyzes the transfer of an acetyl moiety from 3-hydroxy-5-phosphonooxypentane-2,4-dione to CoA to form glycerone phosphate and acetyl-CoA,Involved in the degradation of phospho-AI-2, thereby terminating induction of the lsr operon and closing the AI-2 signaling cycl…	discovery
Y_RS19270, Y_RS19275, Y_RS19280	4194191	4196212	56	56	69191	71212	y3773,y3774,y3775	lsrF,lsrG,Y_RS19280	Involved in the degradation of phospho-AI-2, thereby terminating induction of the lsr operon and closing the AI-2 signaling cycle. Catalyzes the transfer of an acetyl moiety from 3-hydroxy-5-phosphonooxypentane-2,4-dione to CoA to form glycerone phosphate and acetyl-CoA,Involved in the degradation of phospho-AI-2, thereby terminating induction of the lsr operon and closing the AI-2 signaling cycl…	-
Y_RS19275, Y_RS19280	4195130	4196212	56	56	70130	71212	y3774,y3775	lsrG,Y_RS19280	Involved in the degradation of phospho-AI-2, thereby terminating induction of the lsr operon and closing the AI-2 signaling cycle. Catalyzes the conversion of (4S)-4-hydroxy-5- phosphonooxypentane-2,3-dione (P-DPD) to 3-hydroxy-5- phosphonooxypentane-2,4-dione (P-HPD),Protein of unknown function (DUF2501)	discovery
Y_RS19400, Y_RS19405	4219550	4220878	57	57	19550	20878	y3800,y3801	dtd,Y_RS19405	rejects L-amino acids rather than detecting D-amino acids in the active site. By recycling D-aminoacyl-tRNA to D-amino acids and free tRNA molecules, this enzyme counteracts the toxicity associated with the formation of D-aminoacyl-tRNA entities in vivo and helps enforce protein L-homochirality,UPF0761 membrane protein	confirmation
Y_RS19425, Y_RS19430	4224272	4226983	57	57	24272	26983	y3804,y3805	glnA,glnL	glutamine synthetase,nitrogen regulation protein	discovery
Y_RS19430, Y_RS19435	4225934	4228403	57	57	25934	28403	y3805,y3806	glnL,glnG	nitrogen regulation protein,nitrogen regulation protein	confirmation
Y_RS19470, Y_RS19475	4236383	4238020	57	57	36383	38020	y3812,y3813	dsbA,Y_RS19475	Thiol disulfide interchange protein,A protein kinase that phosphorylates Ser and Thr residues. Probably acts to suppress the effects of stress linked to accumulation of reactive oxygen species. Probably involved in the extracytoplasmic stress response	confirmation
Y_RS19475, Y_RS19480	4237034	4238380	57	57	37034	38380	y3813,y3814	Y_RS19475,Y_RS19480	A protein kinase that phosphorylates Ser and Thr residues. Probably acts to suppress the effects of stress linked to accumulation of reactive oxygen species. Probably involved in the extracytoplasmic stress response,Protein of unknown function (DUF1040)	confirmation
Y_RS19485, Y_RS19490	4238534	4239651	57	57	38534	39651	y3815,y3816	mobA,mobB	Transfers a GMP moiety from GTP to Mo-molybdopterin (Mo- MPT) cofactor (Moco or molybdenum cofactor) to form Mo- molybdopterin guanine dinucleotide (Mo-MGD) cofactor,molybdopterin-guanine dinucleotide biosynthesis protein B	confirmation
Y_RS19500, Y_RS19505	4241420	4244551	57	57	41420	44551	yr022,yr023	rrf,Y_RS19505	-	discovery
Y_RS19525, Y_RS19530	4247214	4249015	57	57	47214	49015	y3818,y3819	istA,istB	to Escherichia coli transposase for insertion sequence element IS21 IstA SW ISTA_ECOLI (P15025) (390 aa) fasta scores E() 3e-27, 33.1 id in 329 aa. Identical to the previously sequenced Yersinia pestis,Yersinia pseudotuberculosis and Escherichia coli pesticin plasmid insertion sequence transposase Y1055 TR P74993 (EMBL U59875) (340 aa) fasta scores E() 0, 100.0 id in 340 aa,MobA/MobL family	confirmation
Y_RS19585, Y_RS19590	4260532	4262790	57	57	60532	62790	y3830,y3831	dppF,bcsZ	dipeptide ABC transporter ATP-binding subunit DppF,Belongs to the ABC transporter superfamily	discovery
Y_RS19600, Y_RS19605, Y_RS19610	4265759	4269031	57	57	65759	69031	y3833,y3834,y3835	Y_RS19600,Y_RS19605,Y_RS19610	Oligogalacturonate-specific porin protein (KdgM),Periplasmic pectate lyase,F5/8 type C domain	-
Y_RS19775, Y_RS19780	4310971	4312848	58	58	35971	37848	y3869,y3870	Y_RS19775,Y_RS19780	Fructose-bisphosphate aldolase class-II,pfkB family carbohydrate kinase	confirmation
Y_RS19835, Y_RS19840	4320862	4322432	58	58	45862	47432	y3880	asd,Y_RS19840	Catalyzes the NADPH-dependent formation of L-aspartate- semialdehyde (L-ASA) by the reductive dephosphorylation of L- aspartyl-4-phosphate,-	discovery
Y_RS19925, Y_RS19930	4351766	4353395	59	59	1766	3395	y3897,y3898	Y_RS19925,glpG	DeoR C terminal sensor domain,Rhomboid-type serine protease that catalyzes intramembrane proteolysis	confirmation
Y_RS19930, Y_RS19935	4352559	4353742	59	59	2559	3742	y3898,y3899	glpG,glpE	Rhomboid-type serine protease that catalyzes intramembrane proteolysis,Catalyzes, although with low efficiency, the sulfur transfer reaction from thiosulfate to cyanide	confirmation
Y_RS19970, Y_RS19975	4363411	4364627	59	59	13411	14627	y3908,y3909	bioH,Y_RS19975	pimeloyl-ACP methyl ester esterase BioH,Protein of unknown function (DUF1471)	discovery
Y_RS20005, Y_RS20010	4371125	4372495	59	59	21125	22495	y3915,y3916	greB,ompR	Necessary for efficient RNA polymerase transcription elongation past template-encoded arresting sites. The arresting sites in DNA have the property of trapping a certain fraction of elongating RNA polymerases that pass through, resulting in locked ternary complexes. Cleavage of the nascent transcript by cleavage factors such as GreA or GreB allows the resumption of elongation from the new 3'termi…	confirmation
Y_RS20025, Y_RS20030	4375795	4377246	59	59	25795	27246	y3919,y3920	hslO,hslR	Redox regulated molecular chaperone. Protects both thermally unfolding and oxidatively damaged proteins from irreversible aggregation. Plays an important role in the bacterial defense system toward oxidative stress,Belongs to the HSP15 family	discovery
Y_RS20030, Y_RS20035	4376839	4377955	59	59	26839	27955	y3920,y3921	hslR,yrfG	Belongs to the HSP15 family,HAD-SF-IA-v3 HAD hydrolase, IA, variant 3 family protein	confirmation
Y_RS20090, Y_RS20095	4388558	4390224	59	59	38558	40224	y3933,y3934	aroK,aroB	Catalyzes the specific phosphorylation of the 3-hydroxyl group of shikimic acid using ATP as a cosubstrate,Catalyzes the conversion of 3-deoxy-D-arabino- heptulosonate 7-phosphate (DAHP) to dehydroquinate (DHQ)	confirmation
Y_RS20095, Y_RS20100	4389136	4391467	59	59	39136	41467	y3934,y3936	aroB,Y_RS20100	Catalyzes the conversion of 3-deoxy-D-arabino- heptulosonate 7-phosphate (DAHP) to dehydroquinate (DHQ),Cell division protein DamX	discovery
Y_RS20105, Y_RS20110	4391551	4393346	59	59	41551	43346	y3937,y3938	dam,rpe	Site-specific DNA-methyltransferase (adenine-specific),Ribulose-phosphate 3-epimerase	discovery
Y_RS20110, Y_RS20115	4392669	4394037	59	59	42669	44037	y3938,y3939	rpe,Y_RS20115	Ribulose-phosphate 3-epimerase,Phosphoglycolate phosphatase	confirmation
Y_RS20110, Y_RS20115, Y_RS20120	4392669	4395079	59	59	42669	45079	y3938,y3939,y3940	rpe,Y_RS20115,trpS	Ribulose-phosphate 3-epimerase,Phosphoglycolate phosphatase,Tryptophanyl-tRNA synthetase	-
Y_RS20115, Y_RS20120	4393339	4395079	59	59	43339	45079	y3939,y3940	Y_RS20115,trpS	Phosphoglycolate phosphatase,Tryptophanyl-tRNA synthetase	confirmation
Y_RS20125, Y_RS20130	4395216	4397504	59	59	45216	47504	y3941,y3942	cysG,nirC	Multifunctional enzyme that catalyzes the SAM-dependent methylations of uroporphyrinogen III at position C-2 and C-7 to form precorrin-2 via precorrin-1. Then it catalyzes the NAD- dependent ring dehydrogenation of precorrin-2 to yield sirohydrochlorin. Finally, it catalyzes the ferrochelation of sirohydrochlorin to yield siroheme,Nitrite transporter NirC	discovery
Y_RS20180, Y_RS20185	4411873	4413798	59	59	61873	63798	y3953,y3954	Y_RS20180,Y_RS20185	glutamine amidotransferase,Involved in both the arginine and lysine biosynthetic pathways	confirmation
Y_RS20200, Y_RS20205	4417198	4418108	59	59	67198	68108	y3957,y3958	Y_RS20200,Y_RS20205	OsmC-like protein,Protein of unknown function (DUF1240)	discovery
Y_RS20275, Y_RS20280	4431712	4432615	60	60	6712	7615	y3973,y3975	Y_RS20275,slyD	Probable metal-binding protein (DUF2387),peptidyl-prolyl cis-trans isomerase	discovery
Y_RS20295, Y_RS20300	4434423	4435540	60	60	9423	10540	y3978,y3979	Y_RS20295,tusD	HTH domain,Part of a sulfur-relay system required for 2-thiolation of 5-methylaminomethyl-2-thiouridine (mnm(5)s(2)U) at tRNA wobble positions. Accepts sulfur from TusA and transfers it in turn to TusE	confirmation
Y_RS20295, Y_RS20300, Y_RS20305	4434423	4435905	60	60	9423	10905	y3978,y3979,y3980	Y_RS20295,tusD,tusC	HTH domain,Part of a sulfur-relay system required for 2-thiolation of 5-methylaminomethyl-2-thiouridine (mnm(5)s(2)U) at tRNA wobble positions. Accepts sulfur from TusA and transfers it in turn to TusE,Part of a sulfur-relay system required for 2-thiolation of 5-methylaminomethyl-2-thiouridine (mnm(5)s(2)U) at tRNA wobble positions	-
Y_RS20300, Y_RS20305	4435145	4435905	60	60	10145	10905	y3979,y3980	tusD,tusC	Part of a sulfur-relay system required for 2-thiolation of 5-methylaminomethyl-2-thiouridine (mnm(5)s(2)U) at tRNA wobble positions. Accepts sulfur from TusA and transfers it in turn to TusE,Part of a sulfur-relay system required for 2-thiolation of 5-methylaminomethyl-2-thiouridine (mnm(5)s(2)U) at tRNA wobble positions	confirmation
Y_RS20300, Y_RS20305, Y_RS20310	4435145	4436212	60	60	10145	11212	y3979,y3980,y3981	tusD,tusC,tusB	Part of a sulfur-relay system required for 2-thiolation of 5-methylaminomethyl-2-thiouridine (mnm(5)s(2)U) at tRNA wobble positions. Accepts sulfur from TusA and transfers it in turn to TusE,Part of a sulfur-relay system required for 2-thiolation of 5-methylaminomethyl-2-thiouridine (mnm(5)s(2)U) at tRNA wobble positions,Part of a sulfur-relay system required for 2-thiolation of 5-methylaminometh…	-
Y_RS20305, Y_RS20310	4435540	4436212	60	60	10540	11212	y3980,y3981	tusC,tusB	Part of a sulfur-relay system required for 2-thiolation of 5-methylaminomethyl-2-thiouridine (mnm(5)s(2)U) at tRNA wobble positions,Part of a sulfur-relay system required for 2-thiolation of 5-methylaminomethyl-2-thiouridine (mnm(5)s(2)U) at tRNA wobble positions	confirmation
Y_RS20310, Y_RS20315	4435925	4436724	60	60	10925	11724	y3981,y3983	tusB,rpsL	Part of a sulfur-relay system required for 2-thiolation of 5-methylaminomethyl-2-thiouridine (mnm(5)s(2)U) at tRNA wobble positions,Interacts with and stabilizes bases of the 16S rRNA that are involved in tRNA selection in the A site and with the mRNA backbone. Located at the interface of the 30S and 50S subunits, it traverses the body of the 30S subunit contacting proteins on the other side and …	discovery
Y_RS20310, Y_RS20315, Y_RS20320	4435925	4437291	60	60	10925	12291	y3981,y3983,y3984	tusB,rpsL,rpsG	Part of a sulfur-relay system required for 2-thiolation of 5-methylaminomethyl-2-thiouridine (mnm(5)s(2)U) at tRNA wobble positions,Interacts with and stabilizes bases of the 16S rRNA that are involved in tRNA selection in the A site and with the mRNA backbone. Located at the interface of the 30S and 50S subunits, it traverses the body of the 30S subunit contacting proteins on the other side and …	-
Y_RS20315, Y_RS20320	4436350	4437291	60	60	11350	12291	y3983,y3984	rpsL,rpsG	Interacts with and stabilizes bases of the 16S rRNA that are involved in tRNA selection in the A site and with the mRNA backbone. Located at the interface of the 30S and 50S subunits, it traverses the body of the 30S subunit contacting proteins on the other side and probably holding the rRNA structure together. The combined cluster of proteins S8, S12 and S17 appears to hold together the shoulder…	confirmation
Y_RS20315, Y_RS20320, Y_RS20325	4436350	4439493	60	60	11350	14493	y3983,y3984,y3985	rpsL,rpsG,fusA	Interacts with and stabilizes bases of the 16S rRNA that are involved in tRNA selection in the A site and with the mRNA backbone. Located at the interface of the 30S and 50S subunits, it traverses the body of the 30S subunit contacting proteins on the other side and probably holding the rRNA structure together. The combined cluster of proteins S8, S12 and S17 appears to hold together the shoulder…	-
Y_RS20315, Y_RS20320, Y_RS20325, Y_RS20330	4436350	4440750	60	60	11350	15750	y3983,y3984,y3985,y3986	rpsL,rpsG,fusA,tuf	Interacts with and stabilizes bases of the 16S rRNA that are involved in tRNA selection in the A site and with the mRNA backbone. Located at the interface of the 30S and 50S subunits, it traverses the body of the 30S subunit contacting proteins on the other side and probably holding the rRNA structure together. The combined cluster of proteins S8, S12 and S17 appears to hold together the shoulder…	-
Y_RS20320, Y_RS20325	4436821	4439493	60	60	11821	14493	y3984,y3985	rpsG,fusA	One of the primary rRNA binding proteins, it binds directly to 16S rRNA where it nucleates assembly of the head domain of the 30S subunit. Is located at the subunit interface close to the decoding center, probably blocks exit of the E-site tRNA,Catalyzes the GTP-dependent ribosomal translocation step during translation elongation. During this step, the ribosome changes from the pre-translocationa…	confirmation
Y_RS20320, Y_RS20325, Y_RS20330	4436821	4440750	60	60	11821	15750	y3984,y3985,y3986	rpsG,fusA,tuf	One of the primary rRNA binding proteins, it binds directly to 16S rRNA where it nucleates assembly of the head domain of the 30S subunit. Is located at the subunit interface close to the decoding center, probably blocks exit of the E-site tRNA,Catalyzes the GTP-dependent ribosomal translocation step during translation elongation. During this step, the ribosome changes from the pre-translocationa…	-
Y_RS20325, Y_RS20330	4437385	4440750	60	60	12385	15750	y3985,y3986	fusA,tuf	Catalyzes the GTP-dependent ribosomal translocation step during translation elongation. During this step, the ribosome changes from the pre-translocational (PRE) to the post- translocational (POST) state as the newly formed A-site-bound peptidyl-tRNA and P-site-bound deacylated tRNA move to the P and E sites, respectively. Catalyzes the coordinated movement of the two tRNA molecules, the mRNA and…	confirmation
Y_RS20330, Y_RS20335	4439566	4441411	60	60	14566	16411	y3986,y3987	tuf,tnpA	This protein promotes the GTP-dependent binding of aminoacyl-tRNA to the A-site of ribosomes during protein biosynthesis,to Salmonella typhimurium, and Salmonella typhi transposase for insertion sequence IS200 TnpA SW T200_SALTY (Q57334) (152 aa) fasta scores E() 0, 94.1 id in 152 aa. Identical to the Yersinia pseudotuberculosis IS1541-like element transposase Tnp TR Q9X9F5 (EMBL AJ238014) (152 a…	discovery
Y_RS20335, Y_RS20340	4440953	4441793	60	60	15953	16793	y3987	tnpA,bfd	to Salmonella typhimurium, and Salmonella typhi transposase for insertion sequence IS200 TnpA SW T200_SALTY (Q57334) (152 aa) fasta scores E() 0, 94.1 id in 152 aa. Identical to the Yersinia pseudotuberculosis IS1541-like element transposase Tnp TR Q9X9F5 (EMBL AJ238014) (152 aa) fasta scores E() 0, 100.0 id in 152 aa,BFD-like [2Fe-2S] binding domain	discovery
Y_RS20350, Y_RS20355	4442759	4443732	60	60	17759	18732	y3989,y3990	rpsJ,rplC	Involved in the binding of tRNA to the ribosomes,One of the primary rRNA binding proteins, it binds directly near the 3'-end of the 23S rRNA, where it nucleates assembly of the 50S subunit	confirmation
Y_RS20350, Y_RS20355, Y_RS20360	4442759	4444354	60	60	17759	19354	y3989,y3990,y3991	rpsJ,rplC,rplD	Involved in the binding of tRNA to the ribosomes,One of the primary rRNA binding proteins, it binds directly near the 3'-end of the 23S rRNA, where it nucleates assembly of the 50S subunit,Forms part of the polypeptide exit tunnel	-
Y_RS20350, Y_RS20355, Y_RS20360, Y_RS20365	4442759	4444653	60	60	17759	19653	y3989,y3990,y3991,y3992	rpsJ,rplC,rplD,rplW	Involved in the binding of tRNA to the ribosomes,One of the primary rRNA binding proteins, it binds directly near the 3'-end of the 23S rRNA, where it nucleates assembly of the 50S subunit,Forms part of the polypeptide exit tunnel,One of the early assembly proteins it binds 23S rRNA. One of the proteins that surrounds the polypeptide exit tunnel on the outside of the ribosome. Forms the main dock…	-
Y_RS20350, Y_RS20355, Y_RS20360, Y_RS20365, Y_RS20370	4442759	4445494	60	60	17759	20494	y3989,y3990,y3991,y3992,y3993	rpsJ,rplC,rplD,rplW,rplB	Involved in the binding of tRNA to the ribosomes,One of the primary rRNA binding proteins, it binds directly near the 3'-end of the 23S rRNA, where it nucleates assembly of the 50S subunit,Forms part of the polypeptide exit tunnel,One of the early assembly proteins it binds 23S rRNA. One of the proteins that surrounds the polypeptide exit tunnel on the outside of the ribosome. Forms the main dock…	-
Y_RS20350, Y_RS20355, Y_RS20360, Y_RS20365, Y_RS20370, Y_RS20375	4442759	4445787	60	60	17759	20787	y3989,y3990,y3991,y3992,y3993,y5050	rpsJ,rplC,rplD,rplW,rplB,rpsS	Involved in the binding of tRNA to the ribosomes,One of the primary rRNA binding proteins, it binds directly near the 3'-end of the 23S rRNA, where it nucleates assembly of the 50S subunit,Forms part of the polypeptide exit tunnel,One of the early assembly proteins it binds 23S rRNA. One of the proteins that surrounds the polypeptide exit tunnel on the outside of the ribosome. Forms the main dock…	-
Y_RS20350, Y_RS20355, Y_RS20360, Y_RS20365, Y_RS20370, Y_RS20375, Y_RS20380	4442759	4446134	60	60	17759	21134	y3989,y3990,y3991,y3992,y3993,y5050,y3994	rpsJ,rplC,rplD,rplW,rplB,rpsS,rplV	Involved in the binding of tRNA to the ribosomes,One of the primary rRNA binding proteins, it binds directly near the 3'-end of the 23S rRNA, where it nucleates assembly of the 50S subunit,Forms part of the polypeptide exit tunnel,One of the early assembly proteins it binds 23S rRNA. One of the proteins that surrounds the polypeptide exit tunnel on the outside of the ribosome. Forms the main dock…	-
Y_RS20350, Y_RS20355, Y_RS20360, Y_RS20365, Y_RS20370, Y_RS20375, Y_RS20380, Y_RS20385	4442759	4446850	60	60	17759	21850	y3989,y3990,y3991,y3992,y3993,y5050,y3994,y3995	rpsJ,rplC,rplD,rplW,rplB,rpsS,rplV,rpsC	Involved in the binding of tRNA to the ribosomes,One of the primary rRNA binding proteins, it binds directly near the 3'-end of the 23S rRNA, where it nucleates assembly of the 50S subunit,Forms part of the polypeptide exit tunnel,One of the early assembly proteins it binds 23S rRNA. One of the proteins that surrounds the polypeptide exit tunnel on the outside of the ribosome. Forms the main dock…	-
Y_RS20350, Y_RS20355, Y_RS20360, Y_RS20365, Y_RS20370, Y_RS20375, Y_RS20380, Y_RS20385, Y_RS20390, Y_RS20395	4442759	4447464	60	60	17759	22464	y3989,y3990,y3991,y3992,y3993,y5050,y3994,y3995,y3996,y3998	rpsJ,rplC,rplD,rplW,rplB,rpsS,rplV,rpsC,rplP,rpmC	Involved in the binding of tRNA to the ribosomes,One of the primary rRNA binding proteins, it binds directly near the 3'-end of the 23S rRNA, where it nucleates assembly of the 50S subunit,Forms part of the polypeptide exit tunnel,One of the early assembly proteins it binds 23S rRNA. One of the proteins that surrounds the polypeptide exit tunnel on the outside of the ribosome. Forms the main dock…	-
Y_RS20350, Y_RS20355, Y_RS20360, Y_RS20365, Y_RS20370, Y_RS20375, Y_RS20380, Y_RS20385, Y_RS20390, Y_RS20395, Y_RS20400	4442759	4447718	60	60	17759	22718	y3989,y3990,y3991,y3992,y3993,y5050,y3994,y3995,y3996,y3998	rpsJ,rplC,rplD,rplW,rplB,rpsS,rplV,rpsC,rplP,rpmC,rpsQ	Involved in the binding of tRNA to the ribosomes,One of the primary rRNA binding proteins, it binds directly near the 3'-end of the 23S rRNA, where it nucleates assembly of the 50S subunit,Forms part of the polypeptide exit tunnel,One of the early assembly proteins it binds 23S rRNA. One of the proteins that surrounds the polypeptide exit tunnel on the outside of the ribosome. Forms the main dock…	-
Y_RS20355, Y_RS20360	4443103	4444354	60	60	18103	19354	y3990,y3991	rplC,rplD	One of the primary rRNA binding proteins, it binds directly near the 3'-end of the 23S rRNA, where it nucleates assembly of the 50S subunit,Forms part of the polypeptide exit tunnel	confirmation
Y_RS20355, Y_RS20360, Y_RS20365	4443103	4444653	60	60	18103	19653	y3990,y3991,y3992	rplC,rplD,rplW	One of the primary rRNA binding proteins, it binds directly near the 3'-end of the 23S rRNA, where it nucleates assembly of the 50S subunit,Forms part of the polypeptide exit tunnel,One of the early assembly proteins it binds 23S rRNA. One of the proteins that surrounds the polypeptide exit tunnel on the outside of the ribosome. Forms the main docking site for trigger factor binding to the riboso…	-
Y_RS20355, Y_RS20360, Y_RS20365, Y_RS20370	4443103	4445494	60	60	18103	20494	y3990,y3991,y3992,y3993	rplC,rplD,rplW,rplB	One of the primary rRNA binding proteins, it binds directly near the 3'-end of the 23S rRNA, where it nucleates assembly of the 50S subunit,Forms part of the polypeptide exit tunnel,One of the early assembly proteins it binds 23S rRNA. One of the proteins that surrounds the polypeptide exit tunnel on the outside of the ribosome. Forms the main docking site for trigger factor binding to the riboso…	-
Y_RS20355, Y_RS20360, Y_RS20365, Y_RS20370, Y_RS20375	4443103	4445787	60	60	18103	20787	y3990,y3991,y3992,y3993,y5050	rplC,rplD,rplW,rplB,rpsS	One of the primary rRNA binding proteins, it binds directly near the 3'-end of the 23S rRNA, where it nucleates assembly of the 50S subunit,Forms part of the polypeptide exit tunnel,One of the early assembly proteins it binds 23S rRNA. One of the proteins that surrounds the polypeptide exit tunnel on the outside of the ribosome. Forms the main docking site for trigger factor binding to the riboso…	-
Y_RS20355, Y_RS20360, Y_RS20365, Y_RS20370, Y_RS20375, Y_RS20380	4443103	4446134	60	60	18103	21134	y3990,y3991,y3992,y3993,y5050,y3994	rplC,rplD,rplW,rplB,rpsS,rplV	One of the primary rRNA binding proteins, it binds directly near the 3'-end of the 23S rRNA, where it nucleates assembly of the 50S subunit,Forms part of the polypeptide exit tunnel,One of the early assembly proteins it binds 23S rRNA. One of the proteins that surrounds the polypeptide exit tunnel on the outside of the ribosome. Forms the main docking site for trigger factor binding to the riboso…	-
Y_RS20355, Y_RS20360, Y_RS20365, Y_RS20370, Y_RS20375, Y_RS20380, Y_RS20385	4443103	4446850	60	60	18103	21850	y3990,y3991,y3992,y3993,y5050,y3994,y3995	rplC,rplD,rplW,rplB,rpsS,rplV,rpsC	One of the primary rRNA binding proteins, it binds directly near the 3'-end of the 23S rRNA, where it nucleates assembly of the 50S subunit,Forms part of the polypeptide exit tunnel,One of the early assembly proteins it binds 23S rRNA. One of the proteins that surrounds the polypeptide exit tunnel on the outside of the ribosome. Forms the main docking site for trigger factor binding to the riboso…	-
Y_RS20355, Y_RS20360, Y_RS20365, Y_RS20370, Y_RS20375, Y_RS20380, Y_RS20385, Y_RS20390, Y_RS20395, Y_RS20400	4443103	4447718	60	60	18103	22718	y3990,y3991,y3992,y3993,y5050,y3994,y3995,y3996,y3998	rplC,rplD,rplW,rplB,rpsS,rplV,rpsC,rplP,rpmC,rpsQ	One of the primary rRNA binding proteins, it binds directly near the 3'-end of the 23S rRNA, where it nucleates assembly of the 50S subunit,Forms part of the polypeptide exit tunnel,One of the early assembly proteins it binds 23S rRNA. One of the proteins that surrounds the polypeptide exit tunnel on the outside of the ribosome. Forms the main docking site for trigger factor binding to the riboso…	-
Y_RS20360, Y_RS20365	4443749	4444653	60	60	18749	19653	y3991,y3992	rplD,rplW	Forms part of the polypeptide exit tunnel,One of the early assembly proteins it binds 23S rRNA. One of the proteins that surrounds the polypeptide exit tunnel on the outside of the ribosome. Forms the main docking site for trigger factor binding to the ribosome	confirmation
Y_RS20360, Y_RS20365, Y_RS20370	4443749	4445494	60	60	18749	20494	y3991,y3992,y3993	rplD,rplW,rplB	Forms part of the polypeptide exit tunnel,One of the early assembly proteins it binds 23S rRNA. One of the proteins that surrounds the polypeptide exit tunnel on the outside of the ribosome. Forms the main docking site for trigger factor binding to the ribosome,One of the primary rRNA binding proteins. Required for association of the 30S and 50S subunits to form the 70S ribosome, for tRNA binding…	-
Y_RS20360, Y_RS20365, Y_RS20370, Y_RS20375	4443749	4445787	60	60	18749	20787	y3991,y3992,y3993,y5050	rplD,rplW,rplB,rpsS	Forms part of the polypeptide exit tunnel,One of the early assembly proteins it binds 23S rRNA. One of the proteins that surrounds the polypeptide exit tunnel on the outside of the ribosome. Forms the main docking site for trigger factor binding to the ribosome,One of the primary rRNA binding proteins. Required for association of the 30S and 50S subunits to form the 70S ribosome, for tRNA binding…	-
Y_RS20360, Y_RS20365, Y_RS20370, Y_RS20375, Y_RS20380	4443749	4446134	60	60	18749	21134	y3991,y3992,y3993,y5050,y3994	rplD,rplW,rplB,rpsS,rplV	Forms part of the polypeptide exit tunnel,One of the early assembly proteins it binds 23S rRNA. One of the proteins that surrounds the polypeptide exit tunnel on the outside of the ribosome. Forms the main docking site for trigger factor binding to the ribosome,One of the primary rRNA binding proteins. Required for association of the 30S and 50S subunits to form the 70S ribosome, for tRNA binding…	-
Y_RS20360, Y_RS20365, Y_RS20370, Y_RS20375, Y_RS20380, Y_RS20385	4443749	4446850	60	60	18749	21850	y3991,y3992,y3993,y5050,y3994,y3995	rplD,rplW,rplB,rpsS,rplV,rpsC	Forms part of the polypeptide exit tunnel,One of the early assembly proteins it binds 23S rRNA. One of the proteins that surrounds the polypeptide exit tunnel on the outside of the ribosome. Forms the main docking site for trigger factor binding to the ribosome,One of the primary rRNA binding proteins. Required for association of the 30S and 50S subunits to form the 70S ribosome, for tRNA binding…	-
Y_RS20360, Y_RS20365, Y_RS20370, Y_RS20375, Y_RS20380, Y_RS20385, Y_RS20390	4443749	4447273	60	60	18749	22273	y3991,y3992,y3993,y5050,y3994,y3995,y3996	rplD,rplW,rplB,rpsS,rplV,rpsC,rplP	Forms part of the polypeptide exit tunnel,One of the early assembly proteins it binds 23S rRNA. One of the proteins that surrounds the polypeptide exit tunnel on the outside of the ribosome. Forms the main docking site for trigger factor binding to the ribosome,One of the primary rRNA binding proteins. Required for association of the 30S and 50S subunits to form the 70S ribosome, for tRNA binding…	-
Y_RS20360, Y_RS20365, Y_RS20370, Y_RS20375, Y_RS20380, Y_RS20385, Y_RS20390, Y_RS20395	4443749	4447464	60	60	18749	22464	y3991,y3992,y3993,y5050,y3994,y3995,y3996,y3998	rplD,rplW,rplB,rpsS,rplV,rpsC,rplP,rpmC	Forms part of the polypeptide exit tunnel,One of the early assembly proteins it binds 23S rRNA. One of the proteins that surrounds the polypeptide exit tunnel on the outside of the ribosome. Forms the main docking site for trigger factor binding to the ribosome,One of the primary rRNA binding proteins. Required for association of the 30S and 50S subunits to form the 70S ribosome, for tRNA binding…	-
Y_RS20360, Y_RS20365, Y_RS20370, Y_RS20375, Y_RS20380, Y_RS20385, Y_RS20390, Y_RS20395, Y_RS20400	4443749	4447718	60	60	18749	22718	y3991,y3992,y3993,y5050,y3994,y3995,y3996,y3998	rplD,rplW,rplB,rpsS,rplV,rpsC,rplP,rpmC,rpsQ	Forms part of the polypeptide exit tunnel,One of the early assembly proteins it binds 23S rRNA. One of the proteins that surrounds the polypeptide exit tunnel on the outside of the ribosome. Forms the main docking site for trigger factor binding to the ribosome,One of the primary rRNA binding proteins. Required for association of the 30S and 50S subunits to form the 70S ribosome, for tRNA binding…	-
Y_RS20365, Y_RS20370	4444351	4445494	60	60	19351	20494	y3992,y3993	rplW,rplB	One of the early assembly proteins it binds 23S rRNA. One of the proteins that surrounds the polypeptide exit tunnel on the outside of the ribosome. Forms the main docking site for trigger factor binding to the ribosome,One of the primary rRNA binding proteins. Required for association of the 30S and 50S subunits to form the 70S ribosome, for tRNA binding and peptide bond formation. It has been s…	confirmation
Y_RS20365, Y_RS20370, Y_RS20375	4444351	4445787	60	60	19351	20787	y3992,y3993,y5050	rplW,rplB,rpsS	One of the early assembly proteins it binds 23S rRNA. One of the proteins that surrounds the polypeptide exit tunnel on the outside of the ribosome. Forms the main docking site for trigger factor binding to the ribosome,One of the primary rRNA binding proteins. Required for association of the 30S and 50S subunits to form the 70S ribosome, for tRNA binding and peptide bond formation. It has been s…	-
Y_RS20365, Y_RS20370, Y_RS20375, Y_RS20380	4444351	4446134	60	60	19351	21134	y3992,y3993,y5050,y3994	rplW,rplB,rpsS,rplV	One of the early assembly proteins it binds 23S rRNA. One of the proteins that surrounds the polypeptide exit tunnel on the outside of the ribosome. Forms the main docking site for trigger factor binding to the ribosome,One of the primary rRNA binding proteins. Required for association of the 30S and 50S subunits to form the 70S ribosome, for tRNA binding and peptide bond formation. It has been s…	-
Y_RS20365, Y_RS20370, Y_RS20375, Y_RS20380, Y_RS20385	4444351	4446850	60	60	19351	21850	y3992,y3993,y5050,y3994,y3995	rplW,rplB,rpsS,rplV,rpsC	One of the early assembly proteins it binds 23S rRNA. One of the proteins that surrounds the polypeptide exit tunnel on the outside of the ribosome. Forms the main docking site for trigger factor binding to the ribosome,One of the primary rRNA binding proteins. Required for association of the 30S and 50S subunits to form the 70S ribosome, for tRNA binding and peptide bond formation. It has been s…	-
Y_RS20365, Y_RS20370, Y_RS20375, Y_RS20380, Y_RS20385, Y_RS20390	4444351	4447273	60	60	19351	22273	y3992,y3993,y5050,y3994,y3995,y3996	rplW,rplB,rpsS,rplV,rpsC,rplP	One of the early assembly proteins it binds 23S rRNA. One of the proteins that surrounds the polypeptide exit tunnel on the outside of the ribosome. Forms the main docking site for trigger factor binding to the ribosome,One of the primary rRNA binding proteins. Required for association of the 30S and 50S subunits to form the 70S ribosome, for tRNA binding and peptide bond formation. It has been s…	-
Y_RS20365, Y_RS20370, Y_RS20375, Y_RS20380, Y_RS20385, Y_RS20390, Y_RS20395	4444351	4447464	60	60	19351	22464	y3992,y3993,y5050,y3994,y3995,y3996,y3998	rplW,rplB,rpsS,rplV,rpsC,rplP,rpmC	One of the early assembly proteins it binds 23S rRNA. One of the proteins that surrounds the polypeptide exit tunnel on the outside of the ribosome. Forms the main docking site for trigger factor binding to the ribosome,One of the primary rRNA binding proteins. Required for association of the 30S and 50S subunits to form the 70S ribosome, for tRNA binding and peptide bond formation. It has been s…	-
Y_RS20365, Y_RS20370, Y_RS20375, Y_RS20380, Y_RS20385, Y_RS20390, Y_RS20395, Y_RS20400	4444351	4447718	60	60	19351	22718	y3992,y3993,y5050,y3994,y3995,y3996,y3998	rplW,rplB,rpsS,rplV,rpsC,rplP,rpmC,rpsQ	One of the early assembly proteins it binds 23S rRNA. One of the proteins that surrounds the polypeptide exit tunnel on the outside of the ribosome. Forms the main docking site for trigger factor binding to the ribosome,One of the primary rRNA binding proteins. Required for association of the 30S and 50S subunits to form the 70S ribosome, for tRNA binding and peptide bond formation. It has been s…	-
Y_RS20370, Y_RS20375	4444670	4445787	60	60	19670	20787	y3993,y5050	rplB,rpsS	One of the primary rRNA binding proteins. Required for association of the 30S and 50S subunits to form the 70S ribosome, for tRNA binding and peptide bond formation. It has been suggested to have peptidyltransferase activity,Protein S19 forms a complex with S13 that binds strongly to the 16S ribosomal RNA	discovery
Y_RS20370, Y_RS20375, Y_RS20380	4444670	4446134	60	60	19670	21134	y3993,y5050,y3994	rplB,rpsS,rplV	One of the primary rRNA binding proteins. Required for association of the 30S and 50S subunits to form the 70S ribosome, for tRNA binding and peptide bond formation. It has been suggested to have peptidyltransferase activity,Protein S19 forms a complex with S13 that binds strongly to the 16S ribosomal RNA,The globular domain of the protein is located near the polypeptide exit tunnel on the outsid…	-
Y_RS20370, Y_RS20375, Y_RS20380, Y_RS20385	4444670	4446850	60	60	19670	21850	y3993,y5050,y3994,y3995	rplB,rpsS,rplV,rpsC	One of the primary rRNA binding proteins. Required for association of the 30S and 50S subunits to form the 70S ribosome, for tRNA binding and peptide bond formation. It has been suggested to have peptidyltransferase activity,Protein S19 forms a complex with S13 that binds strongly to the 16S ribosomal RNA,The globular domain of the protein is located near the polypeptide exit tunnel on the outsid…	-
Y_RS20370, Y_RS20375, Y_RS20380, Y_RS20385, Y_RS20390	4444670	4447273	60	60	19670	22273	y3993,y5050,y3994,y3995,y3996	rplB,rpsS,rplV,rpsC,rplP	One of the primary rRNA binding proteins. Required for association of the 30S and 50S subunits to form the 70S ribosome, for tRNA binding and peptide bond formation. It has been suggested to have peptidyltransferase activity,Protein S19 forms a complex with S13 that binds strongly to the 16S ribosomal RNA,The globular domain of the protein is located near the polypeptide exit tunnel on the outsid…	-
Y_RS20370, Y_RS20375, Y_RS20380, Y_RS20385, Y_RS20390, Y_RS20395	4444670	4447464	60	60	19670	22464	y3993,y5050,y3994,y3995,y3996,y3998	rplB,rpsS,rplV,rpsC,rplP,rpmC	One of the primary rRNA binding proteins. Required for association of the 30S and 50S subunits to form the 70S ribosome, for tRNA binding and peptide bond formation. It has been suggested to have peptidyltransferase activity,Protein S19 forms a complex with S13 that binds strongly to the 16S ribosomal RNA,The globular domain of the protein is located near the polypeptide exit tunnel on the outsid…	-
Y_RS20370, Y_RS20375, Y_RS20380, Y_RS20385, Y_RS20390, Y_RS20395, Y_RS20400	4444670	4447718	60	60	19670	22718	y3993,y5050,y3994,y3995,y3996,y3998	rplB,rpsS,rplV,rpsC,rplP,rpmC,rpsQ	One of the primary rRNA binding proteins. Required for association of the 30S and 50S subunits to form the 70S ribosome, for tRNA binding and peptide bond formation. It has been suggested to have peptidyltransferase activity,Protein S19 forms a complex with S13 that binds strongly to the 16S ribosomal RNA,The globular domain of the protein is located near the polypeptide exit tunnel on the outsid…	-
Y_RS20375, Y_RS20380	4445509	4446134	60	60	20509	21134	y5050,y3994	rpsS,rplV	Protein S19 forms a complex with S13 that binds strongly to the 16S ribosomal RNA,The globular domain of the protein is located near the polypeptide exit tunnel on the outside of the subunit, while an extended beta-hairpin is found that lines the wall of the exit tunnel in the center of the 70S ribosome	discovery
Y_RS20375, Y_RS20380, Y_RS20385	4445509	4446850	60	60	20509	21850	y5050,y3994,y3995	rpsS,rplV,rpsC	Protein S19 forms a complex with S13 that binds strongly to the 16S ribosomal RNA,The globular domain of the protein is located near the polypeptide exit tunnel on the outside of the subunit, while an extended beta-hairpin is found that lines the wall of the exit tunnel in the center of the 70S ribosome,Binds the lower part of the 30S subunit head. Binds mRNA in the 70S ribosome, positioning it f…	-
Y_RS20375, Y_RS20380, Y_RS20385, Y_RS20390	4445509	4447273	60	60	20509	22273	y5050,y3994,y3995,y3996	rpsS,rplV,rpsC,rplP	Protein S19 forms a complex with S13 that binds strongly to the 16S ribosomal RNA,The globular domain of the protein is located near the polypeptide exit tunnel on the outside of the subunit, while an extended beta-hairpin is found that lines the wall of the exit tunnel in the center of the 70S ribosome,Binds the lower part of the 30S subunit head. Binds mRNA in the 70S ribosome, positioning it f…	-
Y_RS20375, Y_RS20380, Y_RS20385, Y_RS20390, Y_RS20395	4445509	4447464	60	60	20509	22464	y5050,y3994,y3995,y3996,y3998	rpsS,rplV,rpsC,rplP,rpmC	Protein S19 forms a complex with S13 that binds strongly to the 16S ribosomal RNA,The globular domain of the protein is located near the polypeptide exit tunnel on the outside of the subunit, while an extended beta-hairpin is found that lines the wall of the exit tunnel in the center of the 70S ribosome,Binds the lower part of the 30S subunit head. Binds mRNA in the 70S ribosome, positioning it f…	-
Y_RS20375, Y_RS20380, Y_RS20385, Y_RS20390, Y_RS20395, Y_RS20400	4445509	4447718	60	60	20509	22718	y5050,y3994,y3995,y3996,y3998	rpsS,rplV,rpsC,rplP,rpmC,rpsQ	Protein S19 forms a complex with S13 that binds strongly to the 16S ribosomal RNA,The globular domain of the protein is located near the polypeptide exit tunnel on the outside of the subunit, while an extended beta-hairpin is found that lines the wall of the exit tunnel in the center of the 70S ribosome,Binds the lower part of the 30S subunit head. Binds mRNA in the 70S ribosome, positioning it f…	-
Y_RS20375, Y_RS20380, Y_RS20385, Y_RS20390, Y_RS20395, Y_RS20400, Y_RS20405	4445509	4448270	60	60	20509	23270	y5050,y3994,y3995,y3996,y3998,y3999	rpsS,rplV,rpsC,rplP,rpmC,rpsQ,rplN	Protein S19 forms a complex with S13 that binds strongly to the 16S ribosomal RNA,The globular domain of the protein is located near the polypeptide exit tunnel on the outside of the subunit, while an extended beta-hairpin is found that lines the wall of the exit tunnel in the center of the 70S ribosome,Binds the lower part of the 30S subunit head. Binds mRNA in the 70S ribosome, positioning it f…	-
Y_RS20375, Y_RS20380, Y_RS20385, Y_RS20390, Y_RS20395, Y_RS20400, Y_RS20405, Y_RS20410	4445509	4448595	60	60	20509	23595	y5050,y3994,y3995,y3996,y3998,y3999,y4000	rpsS,rplV,rpsC,rplP,rpmC,rpsQ,rplN,rplX	Protein S19 forms a complex with S13 that binds strongly to the 16S ribosomal RNA,The globular domain of the protein is located near the polypeptide exit tunnel on the outside of the subunit, while an extended beta-hairpin is found that lines the wall of the exit tunnel in the center of the 70S ribosome,Binds the lower part of the 30S subunit head. Binds mRNA in the 70S ribosome, positioning it f…	-
Y_RS20380, Y_RS20385	4445802	4446850	60	60	20802	21850	y3994,y3995	rplV,rpsC	The globular domain of the protein is located near the polypeptide exit tunnel on the outside of the subunit, while an extended beta-hairpin is found that lines the wall of the exit tunnel in the center of the 70S ribosome,Binds the lower part of the 30S subunit head. Binds mRNA in the 70S ribosome, positioning it for translation	confirmation
Y_RS20380, Y_RS20385, Y_RS20390	4445802	4447273	60	60	20802	22273	y3994,y3995,y3996	rplV,rpsC,rplP	The globular domain of the protein is located near the polypeptide exit tunnel on the outside of the subunit, while an extended beta-hairpin is found that lines the wall of the exit tunnel in the center of the 70S ribosome,Binds the lower part of the 30S subunit head. Binds mRNA in the 70S ribosome, positioning it for translation,Binds 23S rRNA and is also seen to make contacts with the A and pos…	-
Y_RS20380, Y_RS20385, Y_RS20390, Y_RS20395	4445802	4447464	60	60	20802	22464	y3994,y3995,y3996,y3998	rplV,rpsC,rplP,rpmC	The globular domain of the protein is located near the polypeptide exit tunnel on the outside of the subunit, while an extended beta-hairpin is found that lines the wall of the exit tunnel in the center of the 70S ribosome,Binds the lower part of the 30S subunit head. Binds mRNA in the 70S ribosome, positioning it for translation,Binds 23S rRNA and is also seen to make contacts with the A and pos…	-
Y_RS20380, Y_RS20385, Y_RS20390, Y_RS20395, Y_RS20400	4445802	4447718	60	60	20802	22718	y3994,y3995,y3996,y3998	rplV,rpsC,rplP,rpmC,rpsQ	The globular domain of the protein is located near the polypeptide exit tunnel on the outside of the subunit, while an extended beta-hairpin is found that lines the wall of the exit tunnel in the center of the 70S ribosome,Binds the lower part of the 30S subunit head. Binds mRNA in the 70S ribosome, positioning it for translation,Binds 23S rRNA and is also seen to make contacts with the A and pos…	-
Y_RS20380, Y_RS20385, Y_RS20390, Y_RS20395, Y_RS20400, Y_RS20405	4445802	4448270	60	60	20802	23270	y3994,y3995,y3996,y3998,y3999	rplV,rpsC,rplP,rpmC,rpsQ,rplN	The globular domain of the protein is located near the polypeptide exit tunnel on the outside of the subunit, while an extended beta-hairpin is found that lines the wall of the exit tunnel in the center of the 70S ribosome,Binds the lower part of the 30S subunit head. Binds mRNA in the 70S ribosome, positioning it for translation,Binds 23S rRNA and is also seen to make contacts with the A and pos…	-
Y_RS20380, Y_RS20385, Y_RS20390, Y_RS20395, Y_RS20400, Y_RS20405, Y_RS20410	4445802	4448595	60	60	20802	23595	y3994,y3995,y3996,y3998,y3999,y4000	rplV,rpsC,rplP,rpmC,rpsQ,rplN,rplX	The globular domain of the protein is located near the polypeptide exit tunnel on the outside of the subunit, while an extended beta-hairpin is found that lines the wall of the exit tunnel in the center of the 70S ribosome,Binds the lower part of the 30S subunit head. Binds mRNA in the 70S ribosome, positioning it for translation,Binds 23S rRNA and is also seen to make contacts with the A and pos…	-
Y_RS20385, Y_RS20390	4446152	4447273	60	60	21152	22273	y3995,y3996	rpsC,rplP	Binds the lower part of the 30S subunit head. Binds mRNA in the 70S ribosome, positioning it for translation,Binds 23S rRNA and is also seen to make contacts with the A and possibly P site tRNAs	confirmation
Y_RS20385, Y_RS20390, Y_RS20395	4446152	4447464	60	60	21152	22464	y3995,y3996,y3998	rpsC,rplP,rpmC	Binds the lower part of the 30S subunit head. Binds mRNA in the 70S ribosome, positioning it for translation,Binds 23S rRNA and is also seen to make contacts with the A and possibly P site tRNAs,One of the stabilizing components for the large ribosomal subunit	-
Y_RS20385, Y_RS20390, Y_RS20395, Y_RS20400	4446152	4447718	60	60	21152	22718	y3995,y3996,y3998	rpsC,rplP,rpmC,rpsQ	Binds the lower part of the 30S subunit head. Binds mRNA in the 70S ribosome, positioning it for translation,Binds 23S rRNA and is also seen to make contacts with the A and possibly P site tRNAs,One of the stabilizing components for the large ribosomal subunit,One of the primary rRNA binding proteins, it binds specifically to the 5'-end of 16S ribosomal RNA	-
Y_RS20385, Y_RS20390, Y_RS20395, Y_RS20400, Y_RS20405	4446152	4448270	60	60	21152	23270	y3995,y3996,y3998,y3999	rpsC,rplP,rpmC,rpsQ,rplN	Binds the lower part of the 30S subunit head. Binds mRNA in the 70S ribosome, positioning it for translation,Binds 23S rRNA and is also seen to make contacts with the A and possibly P site tRNAs,One of the stabilizing components for the large ribosomal subunit,One of the primary rRNA binding proteins, it binds specifically to the 5'-end of 16S ribosomal RNA,Binds to 23S rRNA. Forms part of two in…	-
Y_RS20385, Y_RS20390, Y_RS20395, Y_RS20400, Y_RS20405, Y_RS20410, Y_RS20415, Y_RS20420, Y_RS20425	4446152	4449894	60	60	21152	24894	y3995,y3996,y3998,y3999,y4000,y4001,y4002,y4003	rpsC,rplP,rpmC,rpsQ,rplN,rplX,rplE,rpsN,rpsH	Binds the lower part of the 30S subunit head. Binds mRNA in the 70S ribosome, positioning it for translation,Binds 23S rRNA and is also seen to make contacts with the A and possibly P site tRNAs,One of the stabilizing components for the large ribosomal subunit,One of the primary rRNA binding proteins, it binds specifically to the 5'-end of 16S ribosomal RNA,Binds to 23S rRNA. Forms part of two in…	-
Y_RS20390, Y_RS20395	4446863	4447464	60	60	21863	22464	y3996,y3998	rplP,rpmC	Binds 23S rRNA and is also seen to make contacts with the A and possibly P site tRNAs,One of the stabilizing components for the large ribosomal subunit	discovery
Y_RS20390, Y_RS20395, Y_RS20400	4446863	4447718	60	60	21863	22718	y3996,y3998	rplP,rpmC,rpsQ	Binds 23S rRNA and is also seen to make contacts with the A and possibly P site tRNAs,One of the stabilizing components for the large ribosomal subunit,One of the primary rRNA binding proteins, it binds specifically to the 5'-end of 16S ribosomal RNA	-
Y_RS20390, Y_RS20395, Y_RS20400, Y_RS20405	4446863	4448270	60	60	21863	23270	y3996,y3998,y3999	rplP,rpmC,rpsQ,rplN	Binds 23S rRNA and is also seen to make contacts with the A and possibly P site tRNAs,One of the stabilizing components for the large ribosomal subunit,One of the primary rRNA binding proteins, it binds specifically to the 5'-end of 16S ribosomal RNA,Binds to 23S rRNA. Forms part of two intersubunit bridges in the 70S ribosome	-
Y_RS20390, Y_RS20395, Y_RS20400, Y_RS20405, Y_RS20410	4446863	4448595	60	60	21863	23595	y3996,y3998,y3999,y4000	rplP,rpmC,rpsQ,rplN,rplX	Binds 23S rRNA and is also seen to make contacts with the A and possibly P site tRNAs,One of the stabilizing components for the large ribosomal subunit,One of the primary rRNA binding proteins, it binds specifically to the 5'-end of 16S ribosomal RNA,Binds to 23S rRNA. Forms part of two intersubunit bridges in the 70S ribosome,One of the proteins that surrounds the polypeptide exit tunnel on the …	-
Y_RS20390, Y_RS20395, Y_RS20400, Y_RS20405, Y_RS20410, Y_RS20415, Y_RS20420	4446863	4449468	60	60	21863	24468	y3996,y3998,y3999,y4000,y4001,y4002	rplP,rpmC,rpsQ,rplN,rplX,rplE,rpsN	Binds 23S rRNA and is also seen to make contacts with the A and possibly P site tRNAs,One of the stabilizing components for the large ribosomal subunit,One of the primary rRNA binding proteins, it binds specifically to the 5'-end of 16S ribosomal RNA,Binds to 23S rRNA. Forms part of two intersubunit bridges in the 70S ribosome,One of the proteins that surrounds the polypeptide exit tunnel on the …	-
Y_RS20390, Y_RS20395, Y_RS20400, Y_RS20405, Y_RS20410, Y_RS20415, Y_RS20420, Y_RS20425, Y_RS20430, Y_RS20435, Y_RS20440, Y_RS20445, Y_RS20450	4446863	4451943	60	60	21863	26943	y3996,y3998,y3999,y4000,y4001,y4002,y4003,y4004,y4006,y4007,y4008,y4009	rplP,rpmC,rpsQ,rplN,rplX,rplE,rpsN,rpsH,rplF,rplR,rpsE,rpmD,rplO	Binds 23S rRNA and is also seen to make contacts with the A and possibly P site tRNAs,One of the stabilizing components for the large ribosomal subunit,One of the primary rRNA binding proteins, it binds specifically to the 5'-end of 16S ribosomal RNA,Binds to 23S rRNA. Forms part of two intersubunit bridges in the 70S ribosome,One of the proteins that surrounds the polypeptide exit tunnel on the …	-
Y_RS20395, Y_RS20400	4447273	4447718	60	60	22273	22718	y3998	rpmC,rpsQ	One of the stabilizing components for the large ribosomal subunit,One of the primary rRNA binding proteins, it binds specifically to the 5'-end of 16S ribosomal RNA	discovery
Y_RS20395, Y_RS20400, Y_RS20405	4447273	4448270	60	60	22273	23270	y3998,y3999	rpmC,rpsQ,rplN	One of the stabilizing components for the large ribosomal subunit,One of the primary rRNA binding proteins, it binds specifically to the 5'-end of 16S ribosomal RNA,Binds to 23S rRNA. Forms part of two intersubunit bridges in the 70S ribosome	-
Y_RS20395, Y_RS20400, Y_RS20405, Y_RS20410	4447273	4448595	60	60	22273	23595	y3998,y3999,y4000	rpmC,rpsQ,rplN,rplX	One of the stabilizing components for the large ribosomal subunit,One of the primary rRNA binding proteins, it binds specifically to the 5'-end of 16S ribosomal RNA,Binds to 23S rRNA. Forms part of two intersubunit bridges in the 70S ribosome,One of the proteins that surrounds the polypeptide exit tunnel on the outside of the subunit	-
Y_RS20395, Y_RS20400, Y_RS20405, Y_RS20410, Y_RS20415	4447273	4449149	60	60	22273	24149	y3998,y3999,y4000,y4001	rpmC,rpsQ,rplN,rplX,rplE	One of the stabilizing components for the large ribosomal subunit,One of the primary rRNA binding proteins, it binds specifically to the 5'-end of 16S ribosomal RNA,Binds to 23S rRNA. Forms part of two intersubunit bridges in the 70S ribosome,One of the proteins that surrounds the polypeptide exit tunnel on the outside of the subunit,This is 1 of the proteins that binds and probably mediates the …	-
Y_RS20395, Y_RS20400, Y_RS20405, Y_RS20410, Y_RS20415, Y_RS20420	4447273	4449468	60	60	22273	24468	y3998,y3999,y4000,y4001,y4002	rpmC,rpsQ,rplN,rplX,rplE,rpsN	One of the stabilizing components for the large ribosomal subunit,One of the primary rRNA binding proteins, it binds specifically to the 5'-end of 16S ribosomal RNA,Binds to 23S rRNA. Forms part of two intersubunit bridges in the 70S ribosome,One of the proteins that surrounds the polypeptide exit tunnel on the outside of the subunit,This is 1 of the proteins that binds and probably mediates the …	-
Y_RS20395, Y_RS20400, Y_RS20405, Y_RS20410, Y_RS20415, Y_RS20420, Y_RS20425, Y_RS20430, Y_RS20435	4447273	4450805	60	60	22273	25805	y3998,y3999,y4000,y4001,y4002,y4003,y4004,y4006	rpmC,rpsQ,rplN,rplX,rplE,rpsN,rpsH,rplF,rplR	One of the stabilizing components for the large ribosomal subunit,One of the primary rRNA binding proteins, it binds specifically to the 5'-end of 16S ribosomal RNA,Binds to 23S rRNA. Forms part of two intersubunit bridges in the 70S ribosome,One of the proteins that surrounds the polypeptide exit tunnel on the outside of the subunit,This is 1 of the proteins that binds and probably mediates the …	-
Y_RS20395, Y_RS20400, Y_RS20405, Y_RS20410, Y_RS20415, Y_RS20420, Y_RS20425, Y_RS20430, Y_RS20435, Y_RS20440, Y_RS20445, Y_RS20450, Y_RS20455	4447273	4453282	60	60	22273	28282	y3998,y3999,y4000,y4001,y4002,y4003,y4004,y4006,y4007,y4008,y4009,y4010	rpmC,rpsQ,rplN,rplX,rplE,rpsN,rpsH,rplF,rplR,rpsE,rpmD,rplO,secY	One of the stabilizing components for the large ribosomal subunit,One of the primary rRNA binding proteins, it binds specifically to the 5'-end of 16S ribosomal RNA,Binds to 23S rRNA. Forms part of two intersubunit bridges in the 70S ribosome,One of the proteins that surrounds the polypeptide exit tunnel on the outside of the subunit,This is 1 of the proteins that binds and probably mediates the …	-
Y_RS20400, Y_RS20405	4447464	4448270	60	60	22464	23270	y3999	rpsQ,rplN	One of the primary rRNA binding proteins, it binds specifically to the 5'-end of 16S ribosomal RNA,Binds to 23S rRNA. Forms part of two intersubunit bridges in the 70S ribosome	discovery
Y_RS20400, Y_RS20405, Y_RS20410	4447464	4448595	60	60	22464	23595	y3999,y4000	rpsQ,rplN,rplX	One of the primary rRNA binding proteins, it binds specifically to the 5'-end of 16S ribosomal RNA,Binds to 23S rRNA. Forms part of two intersubunit bridges in the 70S ribosome,One of the proteins that surrounds the polypeptide exit tunnel on the outside of the subunit	-
Y_RS20405, Y_RS20410	4447899	4448595	60	60	22899	23595	y3999,y4000	rplN,rplX	Binds to 23S rRNA. Forms part of two intersubunit bridges in the 70S ribosome,One of the proteins that surrounds the polypeptide exit tunnel on the outside of the subunit	confirmation
Y_RS20405, Y_RS20410, Y_RS20415	4447899	4449149	60	60	22899	24149	y3999,y4000,y4001	rplN,rplX,rplE	Binds to 23S rRNA. Forms part of two intersubunit bridges in the 70S ribosome,One of the proteins that surrounds the polypeptide exit tunnel on the outside of the subunit,This is 1 of the proteins that binds and probably mediates the attachment of the 5S RNA into the large ribosomal subunit, where it forms part of the central protuberance. In the 70S ribosome it contacts protein S13 of the 30S su…	-
Y_RS20405, Y_RS20410, Y_RS20415, Y_RS20420	4447899	4449468	60	60	22899	24468	y3999,y4000,y4001,y4002	rplN,rplX,rplE,rpsN	Binds to 23S rRNA. Forms part of two intersubunit bridges in the 70S ribosome,One of the proteins that surrounds the polypeptide exit tunnel on the outside of the subunit,This is 1 of the proteins that binds and probably mediates the attachment of the 5S RNA into the large ribosomal subunit, where it forms part of the central protuberance. In the 70S ribosome it contacts protein S13 of the 30S su…	-
Y_RS20405, Y_RS20410, Y_RS20415, Y_RS20420, Y_RS20425	4447899	4449894	60	60	22899	24894	y3999,y4000,y4001,y4002,y4003	rplN,rplX,rplE,rpsN,rpsH	Binds to 23S rRNA. Forms part of two intersubunit bridges in the 70S ribosome,One of the proteins that surrounds the polypeptide exit tunnel on the outside of the subunit,This is 1 of the proteins that binds and probably mediates the attachment of the 5S RNA into the large ribosomal subunit, where it forms part of the central protuberance. In the 70S ribosome it contacts protein S13 of the 30S su…	-
Y_RS20405, Y_RS20410, Y_RS20415, Y_RS20420, Y_RS20425, Y_RS20430	4447899	4450442	60	60	22899	25442	y3999,y4000,y4001,y4002,y4003,y4004	rplN,rplX,rplE,rpsN,rpsH,rplF	Binds to 23S rRNA. Forms part of two intersubunit bridges in the 70S ribosome,One of the proteins that surrounds the polypeptide exit tunnel on the outside of the subunit,This is 1 of the proteins that binds and probably mediates the attachment of the 5S RNA into the large ribosomal subunit, where it forms part of the central protuberance. In the 70S ribosome it contacts protein S13 of the 30S su…	-
Y_RS20405, Y_RS20410, Y_RS20415, Y_RS20420, Y_RS20425, Y_RS20430, Y_RS20435	4447899	4450805	60	60	22899	25805	y3999,y4000,y4001,y4002,y4003,y4004,y4006	rplN,rplX,rplE,rpsN,rpsH,rplF,rplR	Binds to 23S rRNA. Forms part of two intersubunit bridges in the 70S ribosome,One of the proteins that surrounds the polypeptide exit tunnel on the outside of the subunit,This is 1 of the proteins that binds and probably mediates the attachment of the 5S RNA into the large ribosomal subunit, where it forms part of the central protuberance. In the 70S ribosome it contacts protein S13 of the 30S su…	-
Y_RS20405, Y_RS20410, Y_RS20415, Y_RS20420, Y_RS20425, Y_RS20430, Y_RS20435, Y_RS20440	4447899	4451323	60	60	22899	26323	y3999,y4000,y4001,y4002,y4003,y4004,y4006,y4007	rplN,rplX,rplE,rpsN,rpsH,rplF,rplR,rpsE	Binds to 23S rRNA. Forms part of two intersubunit bridges in the 70S ribosome,One of the proteins that surrounds the polypeptide exit tunnel on the outside of the subunit,This is 1 of the proteins that binds and probably mediates the attachment of the 5S RNA into the large ribosomal subunit, where it forms part of the central protuberance. In the 70S ribosome it contacts protein S13 of the 30S su…	-
Y_RS20405, Y_RS20410, Y_RS20415, Y_RS20420, Y_RS20425, Y_RS20430, Y_RS20435, Y_RS20440, Y_RS20445	4447899	4451505	60	60	22899	26505	y3999,y4000,y4001,y4002,y4003,y4004,y4006,y4007,y4008	rplN,rplX,rplE,rpsN,rpsH,rplF,rplR,rpsE,rpmD	Binds to 23S rRNA. Forms part of two intersubunit bridges in the 70S ribosome,One of the proteins that surrounds the polypeptide exit tunnel on the outside of the subunit,This is 1 of the proteins that binds and probably mediates the attachment of the 5S RNA into the large ribosomal subunit, where it forms part of the central protuberance. In the 70S ribosome it contacts protein S13 of the 30S su…	-
Y_RS20405, Y_RS20410, Y_RS20415, Y_RS20420, Y_RS20425, Y_RS20430, Y_RS20435, Y_RS20440, Y_RS20445, Y_RS20450	4447899	4451943	60	60	22899	26943	y3999,y4000,y4001,y4002,y4003,y4004,y4006,y4007,y4008,y4009	rplN,rplX,rplE,rpsN,rpsH,rplF,rplR,rpsE,rpmD,rplO	Binds to 23S rRNA. Forms part of two intersubunit bridges in the 70S ribosome,One of the proteins that surrounds the polypeptide exit tunnel on the outside of the subunit,This is 1 of the proteins that binds and probably mediates the attachment of the 5S RNA into the large ribosomal subunit, where it forms part of the central protuberance. In the 70S ribosome it contacts protein S13 of the 30S su…	-
Y_RS20405, Y_RS20410, Y_RS20415, Y_RS20420, Y_RS20425, Y_RS20430, Y_RS20435, Y_RS20440, Y_RS20445, Y_RS20450, Y_RS20455, Y_RS20460	4447899	4453432	60	60	22899	28432	y3999,y4000,y4001,y4002,y4003,y4004,y4006,y4007,y4008,y4009,y4010	rplN,rplX,rplE,rpsN,rpsH,rplF,rplR,rpsE,rpmD,rplO,secY,rpmJ	Binds to 23S rRNA. Forms part of two intersubunit bridges in the 70S ribosome,One of the proteins that surrounds the polypeptide exit tunnel on the outside of the subunit,This is 1 of the proteins that binds and probably mediates the attachment of the 5S RNA into the large ribosomal subunit, where it forms part of the central protuberance. In the 70S ribosome it contacts protein S13 of the 30S su…	-
Y_RS20405, Y_RS20410, Y_RS20415, Y_RS20420, Y_RS20425, Y_RS20430, Y_RS20435, Y_RS20440, Y_RS20445, Y_RS20450, Y_RS20455, Y_RS20460, Y_RS20465	4447899	4453936	60	60	22899	28936	y3999,y4000,y4001,y4002,y4003,y4004,y4006,y4007,y4008,y4009,y4010,y4012	rplN,rplX,rplE,rpsN,rpsH,rplF,rplR,rpsE,rpmD,rplO,secY,rpmJ,rpsM	Binds to 23S rRNA. Forms part of two intersubunit bridges in the 70S ribosome,One of the proteins that surrounds the polypeptide exit tunnel on the outside of the subunit,This is 1 of the proteins that binds and probably mediates the attachment of the 5S RNA into the large ribosomal subunit, where it forms part of the central protuberance. In the 70S ribosome it contacts protein S13 of the 30S su…	-
Y_RS20405, Y_RS20410, Y_RS20415, Y_RS20420, Y_RS20425, Y_RS20430, Y_RS20435, Y_RS20440, Y_RS20445, Y_RS20450, Y_RS20455, Y_RS20460, Y_RS20465, Y_RS20470, Y_RS20475	4447899	4454993	60	60	22899	29993	y3999,y4000,y4001,y4002,y4003,y4004,y4006,y4007,y4008,y4009,y4010,y4012,y4013,y4014	rplN,rplX,rplE,rpsN,rpsH,rplF,rplR,rpsE,rpmD,rplO,secY,rpmJ,rpsM,rpsK,rpsD	Binds to 23S rRNA. Forms part of two intersubunit bridges in the 70S ribosome,One of the proteins that surrounds the polypeptide exit tunnel on the outside of the subunit,This is 1 of the proteins that binds and probably mediates the attachment of the 5S RNA into the large ribosomal subunit, where it forms part of the central protuberance. In the 70S ribosome it contacts protein S13 of the 30S su…	-
Y_RS20405, Y_RS20410, Y_RS20415, Y_RS20420, Y_RS20425, Y_RS20430, Y_RS20435, Y_RS20440, Y_RS20445, Y_RS20450, Y_RS20455, Y_RS20460, Y_RS20465, Y_RS20470, Y_RS20475, Y_RS20480	4447899	4456008	60	60	22899	31008	y3999,y4000,y4001,y4002,y4003,y4004,y4006,y4007,y4008,y4009,y4010,y4012,y4013,y4014,y4015	rplN,rplX,rplE,rpsN,rpsH,rplF,rplR,rpsE,rpmD,rplO,secY,rpmJ,rpsM,rpsK,rpsD,rpoA	Binds to 23S rRNA. Forms part of two intersubunit bridges in the 70S ribosome,One of the proteins that surrounds the polypeptide exit tunnel on the outside of the subunit,This is 1 of the proteins that binds and probably mediates the attachment of the 5S RNA into the large ribosomal subunit, where it forms part of the central protuberance. In the 70S ribosome it contacts protein S13 of the 30S su…	-
Y_RS20410, Y_RS20415	4448281	4449149	60	60	23281	24149	y4000,y4001	rplX,rplE	One of the proteins that surrounds the polypeptide exit tunnel on the outside of the subunit,This is 1 of the proteins that binds and probably mediates the attachment of the 5S RNA into the large ribosomal subunit, where it forms part of the central protuberance. In the 70S ribosome it contacts protein S13 of the 30S subunit (bridge B1b), connecting the 2 subunits	confirmation
Y_RS20410, Y_RS20415, Y_RS20420	4448281	4449468	60	60	23281	24468	y4000,y4001,y4002	rplX,rplE,rpsN	One of the proteins that surrounds the polypeptide exit tunnel on the outside of the subunit,This is 1 of the proteins that binds and probably mediates the attachment of the 5S RNA into the large ribosomal subunit, where it forms part of the central protuberance. In the 70S ribosome it contacts protein S13 of the 30S subunit (bridge B1b), connecting the 2 subunits,Binds 16S rRNA, required for the…	-
Y_RS20410, Y_RS20415, Y_RS20420, Y_RS20425	4448281	4449894	60	60	23281	24894	y4000,y4001,y4002,y4003	rplX,rplE,rpsN,rpsH	One of the proteins that surrounds the polypeptide exit tunnel on the outside of the subunit,This is 1 of the proteins that binds and probably mediates the attachment of the 5S RNA into the large ribosomal subunit, where it forms part of the central protuberance. In the 70S ribosome it contacts protein S13 of the 30S subunit (bridge B1b), connecting the 2 subunits,Binds 16S rRNA, required for the…	-
Y_RS20410, Y_RS20415, Y_RS20420, Y_RS20425, Y_RS20430	4448281	4450442	60	60	23281	25442	y4000,y4001,y4002,y4003,y4004	rplX,rplE,rpsN,rpsH,rplF	One of the proteins that surrounds the polypeptide exit tunnel on the outside of the subunit,This is 1 of the proteins that binds and probably mediates the attachment of the 5S RNA into the large ribosomal subunit, where it forms part of the central protuberance. In the 70S ribosome it contacts protein S13 of the 30S subunit (bridge B1b), connecting the 2 subunits,Binds 16S rRNA, required for the…	-
Y_RS20410, Y_RS20415, Y_RS20420, Y_RS20425, Y_RS20430, Y_RS20435	4448281	4450805	60	60	23281	25805	y4000,y4001,y4002,y4003,y4004,y4006	rplX,rplE,rpsN,rpsH,rplF,rplR	One of the proteins that surrounds the polypeptide exit tunnel on the outside of the subunit,This is 1 of the proteins that binds and probably mediates the attachment of the 5S RNA into the large ribosomal subunit, where it forms part of the central protuberance. In the 70S ribosome it contacts protein S13 of the 30S subunit (bridge B1b), connecting the 2 subunits,Binds 16S rRNA, required for the…	-
Y_RS20410, Y_RS20415, Y_RS20420, Y_RS20425, Y_RS20430, Y_RS20435, Y_RS20440	4448281	4451323	60	60	23281	26323	y4000,y4001,y4002,y4003,y4004,y4006,y4007	rplX,rplE,rpsN,rpsH,rplF,rplR,rpsE	One of the proteins that surrounds the polypeptide exit tunnel on the outside of the subunit,This is 1 of the proteins that binds and probably mediates the attachment of the 5S RNA into the large ribosomal subunit, where it forms part of the central protuberance. In the 70S ribosome it contacts protein S13 of the 30S subunit (bridge B1b), connecting the 2 subunits,Binds 16S rRNA, required for the…	-
Y_RS20410, Y_RS20415, Y_RS20420, Y_RS20425, Y_RS20430, Y_RS20435, Y_RS20440, Y_RS20445	4448281	4451505	60	60	23281	26505	y4000,y4001,y4002,y4003,y4004,y4006,y4007,y4008	rplX,rplE,rpsN,rpsH,rplF,rplR,rpsE,rpmD	One of the proteins that surrounds the polypeptide exit tunnel on the outside of the subunit,This is 1 of the proteins that binds and probably mediates the attachment of the 5S RNA into the large ribosomal subunit, where it forms part of the central protuberance. In the 70S ribosome it contacts protein S13 of the 30S subunit (bridge B1b), connecting the 2 subunits,Binds 16S rRNA, required for the…	-
Y_RS20410, Y_RS20415, Y_RS20420, Y_RS20425, Y_RS20430, Y_RS20435, Y_RS20440, Y_RS20445, Y_RS20450	4448281	4451943	60	60	23281	26943	y4000,y4001,y4002,y4003,y4004,y4006,y4007,y4008,y4009	rplX,rplE,rpsN,rpsH,rplF,rplR,rpsE,rpmD,rplO	One of the proteins that surrounds the polypeptide exit tunnel on the outside of the subunit,This is 1 of the proteins that binds and probably mediates the attachment of the 5S RNA into the large ribosomal subunit, where it forms part of the central protuberance. In the 70S ribosome it contacts protein S13 of the 30S subunit (bridge B1b), connecting the 2 subunits,Binds 16S rRNA, required for the…	-
Y_RS20410, Y_RS20415, Y_RS20420, Y_RS20425, Y_RS20430, Y_RS20435, Y_RS20440, Y_RS20445, Y_RS20450, Y_RS20455, Y_RS20460	4448281	4453432	60	60	23281	28432	y4000,y4001,y4002,y4003,y4004,y4006,y4007,y4008,y4009,y4010	rplX,rplE,rpsN,rpsH,rplF,rplR,rpsE,rpmD,rplO,secY,rpmJ	One of the proteins that surrounds the polypeptide exit tunnel on the outside of the subunit,This is 1 of the proteins that binds and probably mediates the attachment of the 5S RNA into the large ribosomal subunit, where it forms part of the central protuberance. In the 70S ribosome it contacts protein S13 of the 30S subunit (bridge B1b), connecting the 2 subunits,Binds 16S rRNA, required for the…	-
Y_RS20415, Y_RS20420	4448610	4449468	60	60	23610	24468	y4001,y4002	rplE,rpsN	This is 1 of the proteins that binds and probably mediates the attachment of the 5S RNA into the large ribosomal subunit, where it forms part of the central protuberance. In the 70S ribosome it contacts protein S13 of the 30S subunit (bridge B1b), connecting the 2 subunits,Binds 16S rRNA, required for the assembly of 30S particles and may also be responsible for determining the conformation of th…	confirmation
Y_RS20415, Y_RS20420, Y_RS20425	4448610	4449894	60	60	23610	24894	y4001,y4002,y4003	rplE,rpsN,rpsH	This is 1 of the proteins that binds and probably mediates the attachment of the 5S RNA into the large ribosomal subunit, where it forms part of the central protuberance. In the 70S ribosome it contacts protein S13 of the 30S subunit (bridge B1b), connecting the 2 subunits,Binds 16S rRNA, required for the assembly of 30S particles and may also be responsible for determining the conformation of th…	-
Y_RS20415, Y_RS20420, Y_RS20425, Y_RS20430	4448610	4450442	60	60	23610	25442	y4001,y4002,y4003,y4004	rplE,rpsN,rpsH,rplF	This is 1 of the proteins that binds and probably mediates the attachment of the 5S RNA into the large ribosomal subunit, where it forms part of the central protuberance. In the 70S ribosome it contacts protein S13 of the 30S subunit (bridge B1b), connecting the 2 subunits,Binds 16S rRNA, required for the assembly of 30S particles and may also be responsible for determining the conformation of th…	-
Y_RS20415, Y_RS20420, Y_RS20425, Y_RS20430, Y_RS20435	4448610	4450805	60	60	23610	25805	y4001,y4002,y4003,y4004,y4006	rplE,rpsN,rpsH,rplF,rplR	This is 1 of the proteins that binds and probably mediates the attachment of the 5S RNA into the large ribosomal subunit, where it forms part of the central protuberance. In the 70S ribosome it contacts protein S13 of the 30S subunit (bridge B1b), connecting the 2 subunits,Binds 16S rRNA, required for the assembly of 30S particles and may also be responsible for determining the conformation of th…	-
Y_RS20415, Y_RS20420, Y_RS20425, Y_RS20430, Y_RS20435, Y_RS20440	4448610	4451323	60	60	23610	26323	y4001,y4002,y4003,y4004,y4006,y4007	rplE,rpsN,rpsH,rplF,rplR,rpsE	This is 1 of the proteins that binds and probably mediates the attachment of the 5S RNA into the large ribosomal subunit, where it forms part of the central protuberance. In the 70S ribosome it contacts protein S13 of the 30S subunit (bridge B1b), connecting the 2 subunits,Binds 16S rRNA, required for the assembly of 30S particles and may also be responsible for determining the conformation of th…	-
Y_RS20415, Y_RS20420, Y_RS20425, Y_RS20430, Y_RS20435, Y_RS20440, Y_RS20445	4448610	4451505	60	60	23610	26505	y4001,y4002,y4003,y4004,y4006,y4007,y4008	rplE,rpsN,rpsH,rplF,rplR,rpsE,rpmD	This is 1 of the proteins that binds and probably mediates the attachment of the 5S RNA into the large ribosomal subunit, where it forms part of the central protuberance. In the 70S ribosome it contacts protein S13 of the 30S subunit (bridge B1b), connecting the 2 subunits,Binds 16S rRNA, required for the assembly of 30S particles and may also be responsible for determining the conformation of th…	-
Y_RS20415, Y_RS20420, Y_RS20425, Y_RS20430, Y_RS20435, Y_RS20440, Y_RS20445, Y_RS20450	4448610	4451943	60	60	23610	26943	y4001,y4002,y4003,y4004,y4006,y4007,y4008,y4009	rplE,rpsN,rpsH,rplF,rplR,rpsE,rpmD,rplO	This is 1 of the proteins that binds and probably mediates the attachment of the 5S RNA into the large ribosomal subunit, where it forms part of the central protuberance. In the 70S ribosome it contacts protein S13 of the 30S subunit (bridge B1b), connecting the 2 subunits,Binds 16S rRNA, required for the assembly of 30S particles and may also be responsible for determining the conformation of th…	-
Y_RS20415, Y_RS20420, Y_RS20425, Y_RS20430, Y_RS20435, Y_RS20440, Y_RS20445, Y_RS20450, Y_RS20455, Y_RS20460	4448610	4453432	60	60	23610	28432	y4001,y4002,y4003,y4004,y4006,y4007,y4008,y4009,y4010	rplE,rpsN,rpsH,rplF,rplR,rpsE,rpmD,rplO,secY,rpmJ	This is 1 of the proteins that binds and probably mediates the attachment of the 5S RNA into the large ribosomal subunit, where it forms part of the central protuberance. In the 70S ribosome it contacts protein S13 of the 30S subunit (bridge B1b), connecting the 2 subunits,Binds 16S rRNA, required for the assembly of 30S particles and may also be responsible for determining the conformation of th…	-
Y_RS20415, Y_RS20420, Y_RS20425, Y_RS20430, Y_RS20435, Y_RS20440, Y_RS20445, Y_RS20450, Y_RS20455, Y_RS20460, Y_RS20465, Y_RS20470, Y_RS20475, Y_RS20480	4448610	4456008	60	60	23610	31008	y4001,y4002,y4003,y4004,y4006,y4007,y4008,y4009,y4010,y4012,y4013,y4014,y4015	rplE,rpsN,rpsH,rplF,rplR,rpsE,rpmD,rplO,secY,rpmJ,rpsM,rpsK,rpsD,rpoA	This is 1 of the proteins that binds and probably mediates the attachment of the 5S RNA into the large ribosomal subunit, where it forms part of the central protuberance. In the 70S ribosome it contacts protein S13 of the 30S subunit (bridge B1b), connecting the 2 subunits,Binds 16S rRNA, required for the assembly of 30S particles and may also be responsible for determining the conformation of th…	-
Y_RS20420, Y_RS20425	4449163	4449894	60	60	24163	24894	y4002,y4003	rpsN,rpsH	Binds 16S rRNA, required for the assembly of 30S particles and may also be responsible for determining the conformation of the 16S rRNA at the A site,One of the primary rRNA binding proteins, it binds directly to 16S rRNA central domain where it helps coordinate assembly of the platform of the 30S subunit	confirmation
Y_RS20420, Y_RS20425, Y_RS20430	4449163	4450442	60	60	24163	25442	y4002,y4003,y4004	rpsN,rpsH,rplF	Binds 16S rRNA, required for the assembly of 30S particles and may also be responsible for determining the conformation of the 16S rRNA at the A site,One of the primary rRNA binding proteins, it binds directly to 16S rRNA central domain where it helps coordinate assembly of the platform of the 30S subunit,This protein binds to the 23S rRNA, and is important in its secondary structure. It is locat…	-
Y_RS20420, Y_RS20425, Y_RS20430, Y_RS20435	4449163	4450805	60	60	24163	25805	y4002,y4003,y4004,y4006	rpsN,rpsH,rplF,rplR	Binds 16S rRNA, required for the assembly of 30S particles and may also be responsible for determining the conformation of the 16S rRNA at the A site,One of the primary rRNA binding proteins, it binds directly to 16S rRNA central domain where it helps coordinate assembly of the platform of the 30S subunit,This protein binds to the 23S rRNA, and is important in its secondary structure. It is locat…	-
Y_RS20420, Y_RS20425, Y_RS20430, Y_RS20435, Y_RS20440	4449163	4451323	60	60	24163	26323	y4002,y4003,y4004,y4006,y4007	rpsN,rpsH,rplF,rplR,rpsE	Binds 16S rRNA, required for the assembly of 30S particles and may also be responsible for determining the conformation of the 16S rRNA at the A site,One of the primary rRNA binding proteins, it binds directly to 16S rRNA central domain where it helps coordinate assembly of the platform of the 30S subunit,This protein binds to the 23S rRNA, and is important in its secondary structure. It is locat…	-
Y_RS20420, Y_RS20425, Y_RS20430, Y_RS20435, Y_RS20440, Y_RS20445	4449163	4451505	60	60	24163	26505	y4002,y4003,y4004,y4006,y4007,y4008	rpsN,rpsH,rplF,rplR,rpsE,rpmD	Binds 16S rRNA, required for the assembly of 30S particles and may also be responsible for determining the conformation of the 16S rRNA at the A site,One of the primary rRNA binding proteins, it binds directly to 16S rRNA central domain where it helps coordinate assembly of the platform of the 30S subunit,This protein binds to the 23S rRNA, and is important in its secondary structure. It is locat…	-
Y_RS20420, Y_RS20425, Y_RS20430, Y_RS20435, Y_RS20440, Y_RS20445, Y_RS20450	4449163	4451943	60	60	24163	26943	y4002,y4003,y4004,y4006,y4007,y4008,y4009	rpsN,rpsH,rplF,rplR,rpsE,rpmD,rplO	Binds 16S rRNA, required for the assembly of 30S particles and may also be responsible for determining the conformation of the 16S rRNA at the A site,One of the primary rRNA binding proteins, it binds directly to 16S rRNA central domain where it helps coordinate assembly of the platform of the 30S subunit,This protein binds to the 23S rRNA, and is important in its secondary structure. It is locat…	-
Y_RS20420, Y_RS20425, Y_RS20430, Y_RS20435, Y_RS20440, Y_RS20445, Y_RS20450, Y_RS20455	4449163	4453282	60	60	24163	28282	y4002,y4003,y4004,y4006,y4007,y4008,y4009,y4010	rpsN,rpsH,rplF,rplR,rpsE,rpmD,rplO,secY	Binds 16S rRNA, required for the assembly of 30S particles and may also be responsible for determining the conformation of the 16S rRNA at the A site,One of the primary rRNA binding proteins, it binds directly to 16S rRNA central domain where it helps coordinate assembly of the platform of the 30S subunit,This protein binds to the 23S rRNA, and is important in its secondary structure. It is locat…	-
Y_RS20420, Y_RS20425, Y_RS20430, Y_RS20435, Y_RS20440, Y_RS20445, Y_RS20450, Y_RS20455, Y_RS20460	4449163	4453432	60	60	24163	28432	y4002,y4003,y4004,y4006,y4007,y4008,y4009,y4010	rpsN,rpsH,rplF,rplR,rpsE,rpmD,rplO,secY,rpmJ	Binds 16S rRNA, required for the assembly of 30S particles and may also be responsible for determining the conformation of the 16S rRNA at the A site,One of the primary rRNA binding proteins, it binds directly to 16S rRNA central domain where it helps coordinate assembly of the platform of the 30S subunit,This protein binds to the 23S rRNA, and is important in its secondary structure. It is locat…	-
Y_RS20420, Y_RS20425, Y_RS20430, Y_RS20435, Y_RS20440, Y_RS20445, Y_RS20450, Y_RS20455, Y_RS20460, Y_RS20465	4449163	4453936	60	60	24163	28936	y4002,y4003,y4004,y4006,y4007,y4008,y4009,y4010,y4012	rpsN,rpsH,rplF,rplR,rpsE,rpmD,rplO,secY,rpmJ,rpsM	Binds 16S rRNA, required for the assembly of 30S particles and may also be responsible for determining the conformation of the 16S rRNA at the A site,One of the primary rRNA binding proteins, it binds directly to 16S rRNA central domain where it helps coordinate assembly of the platform of the 30S subunit,This protein binds to the 23S rRNA, and is important in its secondary structure. It is locat…	-
Y_RS20425, Y_RS20430	4449502	4450442	60	60	24502	25442	y4003,y4004	rpsH,rplF	One of the primary rRNA binding proteins, it binds directly to 16S rRNA central domain where it helps coordinate assembly of the platform of the 30S subunit,This protein binds to the 23S rRNA, and is important in its secondary structure. It is located near the subunit interface in the base of the L7 L12 stalk, and near the tRNA binding site of the peptidyltransferase center	confirmation
Y_RS20425, Y_RS20430, Y_RS20435	4449502	4450805	60	60	24502	25805	y4003,y4004,y4006	rpsH,rplF,rplR	One of the primary rRNA binding proteins, it binds directly to 16S rRNA central domain where it helps coordinate assembly of the platform of the 30S subunit,This protein binds to the 23S rRNA, and is important in its secondary structure. It is located near the subunit interface in the base of the L7 L12 stalk, and near the tRNA binding site of the peptidyltransferase center,This is one of the pro…	-
Y_RS20425, Y_RS20430, Y_RS20435, Y_RS20440	4449502	4451323	60	60	24502	26323	y4003,y4004,y4006,y4007	rpsH,rplF,rplR,rpsE	One of the primary rRNA binding proteins, it binds directly to 16S rRNA central domain where it helps coordinate assembly of the platform of the 30S subunit,This protein binds to the 23S rRNA, and is important in its secondary structure. It is located near the subunit interface in the base of the L7 L12 stalk, and near the tRNA binding site of the peptidyltransferase center,This is one of the pro…	-
Y_RS20425, Y_RS20430, Y_RS20435, Y_RS20440, Y_RS20445	4449502	4451505	60	60	24502	26505	y4003,y4004,y4006,y4007,y4008	rpsH,rplF,rplR,rpsE,rpmD	One of the primary rRNA binding proteins, it binds directly to 16S rRNA central domain where it helps coordinate assembly of the platform of the 30S subunit,This protein binds to the 23S rRNA, and is important in its secondary structure. It is located near the subunit interface in the base of the L7 L12 stalk, and near the tRNA binding site of the peptidyltransferase center,This is one of the pro…	-
Y_RS20425, Y_RS20430, Y_RS20435, Y_RS20440, Y_RS20445, Y_RS20450	4449502	4451943	60	60	24502	26943	y4003,y4004,y4006,y4007,y4008,y4009	rpsH,rplF,rplR,rpsE,rpmD,rplO	One of the primary rRNA binding proteins, it binds directly to 16S rRNA central domain where it helps coordinate assembly of the platform of the 30S subunit,This protein binds to the 23S rRNA, and is important in its secondary structure. It is located near the subunit interface in the base of the L7 L12 stalk, and near the tRNA binding site of the peptidyltransferase center,This is one of the pro…	-
Y_RS20425, Y_RS20430, Y_RS20435, Y_RS20440, Y_RS20445, Y_RS20450, Y_RS20455, Y_RS20460	4449502	4453432	60	60	24502	28432	y4003,y4004,y4006,y4007,y4008,y4009,y4010	rpsH,rplF,rplR,rpsE,rpmD,rplO,secY,rpmJ	One of the primary rRNA binding proteins, it binds directly to 16S rRNA central domain where it helps coordinate assembly of the platform of the 30S subunit,This protein binds to the 23S rRNA, and is important in its secondary structure. It is located near the subunit interface in the base of the L7 L12 stalk, and near the tRNA binding site of the peptidyltransferase center,This is one of the pro…	-
Y_RS20425, Y_RS20430, Y_RS20435, Y_RS20440, Y_RS20445, Y_RS20450, Y_RS20455, Y_RS20460, Y_RS20465, Y_RS20470	4449502	4454342	60	60	24502	29342	y4003,y4004,y4006,y4007,y4008,y4009,y4010,y4012,y4013	rpsH,rplF,rplR,rpsE,rpmD,rplO,secY,rpmJ,rpsM,rpsK	One of the primary rRNA binding proteins, it binds directly to 16S rRNA central domain where it helps coordinate assembly of the platform of the 30S subunit,This protein binds to the 23S rRNA, and is important in its secondary structure. It is located near the subunit interface in the base of the L7 L12 stalk, and near the tRNA binding site of the peptidyltransferase center,This is one of the pro…	-
Y_RS20425, Y_RS20430, Y_RS20435, Y_RS20440, Y_RS20445, Y_RS20450, Y_RS20455, Y_RS20460, Y_RS20465, Y_RS20470, Y_RS20475	4449502	4454993	60	60	24502	29993	y4003,y4004,y4006,y4007,y4008,y4009,y4010,y4012,y4013,y4014	rpsH,rplF,rplR,rpsE,rpmD,rplO,secY,rpmJ,rpsM,rpsK,rpsD	One of the primary rRNA binding proteins, it binds directly to 16S rRNA central domain where it helps coordinate assembly of the platform of the 30S subunit,This protein binds to the 23S rRNA, and is important in its secondary structure. It is located near the subunit interface in the base of the L7 L12 stalk, and near the tRNA binding site of the peptidyltransferase center,This is one of the pro…	-
Y_RS20430, Y_RS20435	4449909	4450805	60	60	24909	25805	y4004,y4006	rplF,rplR	This protein binds to the 23S rRNA, and is important in its secondary structure. It is located near the subunit interface in the base of the L7 L12 stalk, and near the tRNA binding site of the peptidyltransferase center,This is one of the proteins that binds and probably mediates the attachment of the 5S RNA into the large ribosomal subunit, where it forms part of the central protuberance	discovery
Y_RS20430, Y_RS20435, Y_RS20440	4449909	4451323	60	60	24909	26323	y4004,y4006,y4007	rplF,rplR,rpsE	This protein binds to the 23S rRNA, and is important in its secondary structure. It is located near the subunit interface in the base of the L7 L12 stalk, and near the tRNA binding site of the peptidyltransferase center,This is one of the proteins that binds and probably mediates the attachment of the 5S RNA into the large ribosomal subunit, where it forms part of the central protuberance,Located…	-
Y_RS20430, Y_RS20435, Y_RS20440, Y_RS20445	4449909	4451505	60	60	24909	26505	y4004,y4006,y4007,y4008	rplF,rplR,rpsE,rpmD	This protein binds to the 23S rRNA, and is important in its secondary structure. It is located near the subunit interface in the base of the L7 L12 stalk, and near the tRNA binding site of the peptidyltransferase center,This is one of the proteins that binds and probably mediates the attachment of the 5S RNA into the large ribosomal subunit, where it forms part of the central protuberance,Located…	-
Y_RS20430, Y_RS20435, Y_RS20440, Y_RS20445, Y_RS20450	4449909	4451943	60	60	24909	26943	y4004,y4006,y4007,y4008,y4009	rplF,rplR,rpsE,rpmD,rplO	This protein binds to the 23S rRNA, and is important in its secondary structure. It is located near the subunit interface in the base of the L7 L12 stalk, and near the tRNA binding site of the peptidyltransferase center,This is one of the proteins that binds and probably mediates the attachment of the 5S RNA into the large ribosomal subunit, where it forms part of the central protuberance,Located…	-
Y_RS20430, Y_RS20435, Y_RS20440, Y_RS20445, Y_RS20450, Y_RS20455	4449909	4453282	60	60	24909	28282	y4004,y4006,y4007,y4008,y4009,y4010	rplF,rplR,rpsE,rpmD,rplO,secY	This protein binds to the 23S rRNA, and is important in its secondary structure. It is located near the subunit interface in the base of the L7 L12 stalk, and near the tRNA binding site of the peptidyltransferase center,This is one of the proteins that binds and probably mediates the attachment of the 5S RNA into the large ribosomal subunit, where it forms part of the central protuberance,Located…	-
Y_RS20430, Y_RS20435, Y_RS20440, Y_RS20445, Y_RS20450, Y_RS20455, Y_RS20460	4449909	4453432	60	60	24909	28432	y4004,y4006,y4007,y4008,y4009,y4010	rplF,rplR,rpsE,rpmD,rplO,secY,rpmJ	This protein binds to the 23S rRNA, and is important in its secondary structure. It is located near the subunit interface in the base of the L7 L12 stalk, and near the tRNA binding site of the peptidyltransferase center,This is one of the proteins that binds and probably mediates the attachment of the 5S RNA into the large ribosomal subunit, where it forms part of the central protuberance,Located…	-
Y_RS20430, Y_RS20435, Y_RS20440, Y_RS20445, Y_RS20450, Y_RS20455, Y_RS20460, Y_RS20465, Y_RS20470, Y_RS20475	4449909	4454993	60	60	24909	29993	y4004,y4006,y4007,y4008,y4009,y4010,y4012,y4013,y4014	rplF,rplR,rpsE,rpmD,rplO,secY,rpmJ,rpsM,rpsK,rpsD	This protein binds to the 23S rRNA, and is important in its secondary structure. It is located near the subunit interface in the base of the L7 L12 stalk, and near the tRNA binding site of the peptidyltransferase center,This is one of the proteins that binds and probably mediates the attachment of the 5S RNA into the large ribosomal subunit, where it forms part of the central protuberance,Located…	-
Y_RS20435, Y_RS20440	4450452	4451323	60	60	25452	26323	y4006,y4007	rplR,rpsE	This is one of the proteins that binds and probably mediates the attachment of the 5S RNA into the large ribosomal subunit, where it forms part of the central protuberance,Located at the back of the 30S subunit body where it stabilizes the conformation of the head with respect to the body	confirmation
Y_RS20435, Y_RS20440, Y_RS20445	4450452	4451505	60	60	25452	26505	y4006,y4007,y4008	rplR,rpsE,rpmD	This is one of the proteins that binds and probably mediates the attachment of the 5S RNA into the large ribosomal subunit, where it forms part of the central protuberance,Located at the back of the 30S subunit body where it stabilizes the conformation of the head with respect to the body,ribosomal protein L30	-
Y_RS20435, Y_RS20440, Y_RS20445, Y_RS20450	4450452	4451943	60	60	25452	26943	y4006,y4007,y4008,y4009	rplR,rpsE,rpmD,rplO	This is one of the proteins that binds and probably mediates the attachment of the 5S RNA into the large ribosomal subunit, where it forms part of the central protuberance,Located at the back of the 30S subunit body where it stabilizes the conformation of the head with respect to the body,ribosomal protein L30,Binds to the 23S rRNA	-
Y_RS20435, Y_RS20440, Y_RS20445, Y_RS20450, Y_RS20455	4450452	4453282	60	60	25452	28282	y4006,y4007,y4008,y4009,y4010	rplR,rpsE,rpmD,rplO,secY	This is one of the proteins that binds and probably mediates the attachment of the 5S RNA into the large ribosomal subunit, where it forms part of the central protuberance,Located at the back of the 30S subunit body where it stabilizes the conformation of the head with respect to the body,ribosomal protein L30,Binds to the 23S rRNA,The central subunit of the protein translocation channel SecYEG. …	-
Y_RS20435, Y_RS20440, Y_RS20445, Y_RS20450, Y_RS20455, Y_RS20460	4450452	4453432	60	60	25452	28432	y4006,y4007,y4008,y4009,y4010	rplR,rpsE,rpmD,rplO,secY,rpmJ	This is one of the proteins that binds and probably mediates the attachment of the 5S RNA into the large ribosomal subunit, where it forms part of the central protuberance,Located at the back of the 30S subunit body where it stabilizes the conformation of the head with respect to the body,ribosomal protein L30,Binds to the 23S rRNA,The central subunit of the protein translocation channel SecYEG. …	-
Y_RS20435, Y_RS20440, Y_RS20445, Y_RS20450, Y_RS20455, Y_RS20460, Y_RS20465	4450452	4453936	60	60	25452	28936	y4006,y4007,y4008,y4009,y4010,y4012	rplR,rpsE,rpmD,rplO,secY,rpmJ,rpsM	This is one of the proteins that binds and probably mediates the attachment of the 5S RNA into the large ribosomal subunit, where it forms part of the central protuberance,Located at the back of the 30S subunit body where it stabilizes the conformation of the head with respect to the body,ribosomal protein L30,Binds to the 23S rRNA,The central subunit of the protein translocation channel SecYEG. …	-
Y_RS20435, Y_RS20440, Y_RS20445, Y_RS20450, Y_RS20455, Y_RS20460, Y_RS20465, Y_RS20470	4450452	4454342	60	60	25452	29342	y4006,y4007,y4008,y4009,y4010,y4012,y4013	rplR,rpsE,rpmD,rplO,secY,rpmJ,rpsM,rpsK	This is one of the proteins that binds and probably mediates the attachment of the 5S RNA into the large ribosomal subunit, where it forms part of the central protuberance,Located at the back of the 30S subunit body where it stabilizes the conformation of the head with respect to the body,ribosomal protein L30,Binds to the 23S rRNA,The central subunit of the protein translocation channel SecYEG. …	-
Y_RS20435, Y_RS20440, Y_RS20445, Y_RS20450, Y_RS20455, Y_RS20460, Y_RS20465, Y_RS20470, Y_RS20475	4450452	4454993	60	60	25452	29993	y4006,y4007,y4008,y4009,y4010,y4012,y4013,y4014	rplR,rpsE,rpmD,rplO,secY,rpmJ,rpsM,rpsK,rpsD	This is one of the proteins that binds and probably mediates the attachment of the 5S RNA into the large ribosomal subunit, where it forms part of the central protuberance,Located at the back of the 30S subunit body where it stabilizes the conformation of the head with respect to the body,ribosomal protein L30,Binds to the 23S rRNA,The central subunit of the protein translocation channel SecYEG. …	-
Y_RS20435, Y_RS20440, Y_RS20445, Y_RS20450, Y_RS20455, Y_RS20460, Y_RS20465, Y_RS20470, Y_RS20475, Y_RS20480	4450452	4456008	60	60	25452	31008	y4006,y4007,y4008,y4009,y4010,y4012,y4013,y4014,y4015	rplR,rpsE,rpmD,rplO,secY,rpmJ,rpsM,rpsK,rpsD,rpoA	This is one of the proteins that binds and probably mediates the attachment of the 5S RNA into the large ribosomal subunit, where it forms part of the central protuberance,Located at the back of the 30S subunit body where it stabilizes the conformation of the head with respect to the body,ribosomal protein L30,Binds to the 23S rRNA,The central subunit of the protein translocation channel SecYEG. …	-
Y_RS20435, Y_RS20440, Y_RS20445, Y_RS20450, Y_RS20455, Y_RS20460, Y_RS20465, Y_RS20470, Y_RS20475, Y_RS20480, Y_RS20485	4450452	4456438	60	60	25452	31438	y4006,y4007,y4008,y4009,y4010,y4012,y4013,y4014,y4015,y4016	rplR,rpsE,rpmD,rplO,secY,rpmJ,rpsM,rpsK,rpsD,rpoA,rplQ	This is one of the proteins that binds and probably mediates the attachment of the 5S RNA into the large ribosomal subunit, where it forms part of the central protuberance,Located at the back of the 30S subunit body where it stabilizes the conformation of the head with respect to the body,ribosomal protein L30,Binds to the 23S rRNA,The central subunit of the protein translocation channel SecYEG. …	-
Y_RS20440, Y_RS20445	4450820	4451505	60	60	25820	26505	y4007,y4008	rpsE,rpmD	Located at the back of the 30S subunit body where it stabilizes the conformation of the head with respect to the body,ribosomal protein L30	confirmation
Y_RS20440, Y_RS20445, Y_RS20450	4450820	4451943	60	60	25820	26943	y4007,y4008,y4009	rpsE,rpmD,rplO	Located at the back of the 30S subunit body where it stabilizes the conformation of the head with respect to the body,ribosomal protein L30,Binds to the 23S rRNA	-
Y_RS20440, Y_RS20445, Y_RS20450, Y_RS20455	4450820	4453282	60	60	25820	28282	y4007,y4008,y4009,y4010	rpsE,rpmD,rplO,secY	Located at the back of the 30S subunit body where it stabilizes the conformation of the head with respect to the body,ribosomal protein L30,Binds to the 23S rRNA,The central subunit of the protein translocation channel SecYEG. Consists of two halves formed by TMs 1-5 and 6-10. These two domains form a lateral gate at the front which open onto the bilayer between TMs 2 and 7, and are clamped toget…	-
Y_RS20440, Y_RS20445, Y_RS20450, Y_RS20455, Y_RS20460	4450820	4453432	60	60	25820	28432	y4007,y4008,y4009,y4010	rpsE,rpmD,rplO,secY,rpmJ	Located at the back of the 30S subunit body where it stabilizes the conformation of the head with respect to the body,ribosomal protein L30,Binds to the 23S rRNA,The central subunit of the protein translocation channel SecYEG. Consists of two halves formed by TMs 1-5 and 6-10. These two domains form a lateral gate at the front which open onto the bilayer between TMs 2 and 7, and are clamped toget…	-
Y_RS20440, Y_RS20445, Y_RS20450, Y_RS20455, Y_RS20460, Y_RS20465	4450820	4453936	60	60	25820	28936	y4007,y4008,y4009,y4010,y4012	rpsE,rpmD,rplO,secY,rpmJ,rpsM	Located at the back of the 30S subunit body where it stabilizes the conformation of the head with respect to the body,ribosomal protein L30,Binds to the 23S rRNA,The central subunit of the protein translocation channel SecYEG. Consists of two halves formed by TMs 1-5 and 6-10. These two domains form a lateral gate at the front which open onto the bilayer between TMs 2 and 7, and are clamped toget…	-
Y_RS20440, Y_RS20445, Y_RS20450, Y_RS20455, Y_RS20460, Y_RS20465, Y_RS20470	4450820	4454342	60	60	25820	29342	y4007,y4008,y4009,y4010,y4012,y4013	rpsE,rpmD,rplO,secY,rpmJ,rpsM,rpsK	Located at the back of the 30S subunit body where it stabilizes the conformation of the head with respect to the body,ribosomal protein L30,Binds to the 23S rRNA,The central subunit of the protein translocation channel SecYEG. Consists of two halves formed by TMs 1-5 and 6-10. These two domains form a lateral gate at the front which open onto the bilayer between TMs 2 and 7, and are clamped toget…	-
Y_RS20440, Y_RS20445, Y_RS20450, Y_RS20455, Y_RS20460, Y_RS20465, Y_RS20470, Y_RS20475	4450820	4454993	60	60	25820	29993	y4007,y4008,y4009,y4010,y4012,y4013,y4014	rpsE,rpmD,rplO,secY,rpmJ,rpsM,rpsK,rpsD	Located at the back of the 30S subunit body where it stabilizes the conformation of the head with respect to the body,ribosomal protein L30,Binds to the 23S rRNA,The central subunit of the protein translocation channel SecYEG. Consists of two halves formed by TMs 1-5 and 6-10. These two domains form a lateral gate at the front which open onto the bilayer between TMs 2 and 7, and are clamped toget…	-
Y_RS20440, Y_RS20445, Y_RS20450, Y_RS20455, Y_RS20460, Y_RS20465, Y_RS20470, Y_RS20475, Y_RS20480	4450820	4456008	60	60	25820	31008	y4007,y4008,y4009,y4010,y4012,y4013,y4014,y4015	rpsE,rpmD,rplO,secY,rpmJ,rpsM,rpsK,rpsD,rpoA	Located at the back of the 30S subunit body where it stabilizes the conformation of the head with respect to the body,ribosomal protein L30,Binds to the 23S rRNA,The central subunit of the protein translocation channel SecYEG. Consists of two halves formed by TMs 1-5 and 6-10. These two domains form a lateral gate at the front which open onto the bilayer between TMs 2 and 7, and are clamped toget…	-
Y_RS20445, Y_RS20450	4451326	4451943	60	60	26326	26943	y4008,y4009	rpmD,rplO	ribosomal protein L30,Binds to the 23S rRNA	confirmation
Y_RS20445, Y_RS20450, Y_RS20455	4451326	4453282	60	60	26326	28282	y4008,y4009,y4010	rpmD,rplO,secY	ribosomal protein L30,Binds to the 23S rRNA,The central subunit of the protein translocation channel SecYEG. Consists of two halves formed by TMs 1-5 and 6-10. These two domains form a lateral gate at the front which open onto the bilayer between TMs 2 and 7, and are clamped together by SecE at the back. The channel is closed by both a pore ring composed of hydrophobic SecY resides and a short he…	-
Y_RS20445, Y_RS20450, Y_RS20455, Y_RS20460	4451326	4453432	60	60	26326	28432	y4008,y4009,y4010	rpmD,rplO,secY,rpmJ	ribosomal protein L30,Binds to the 23S rRNA,The central subunit of the protein translocation channel SecYEG. Consists of two halves formed by TMs 1-5 and 6-10. These two domains form a lateral gate at the front which open onto the bilayer between TMs 2 and 7, and are clamped together by SecE at the back. The channel is closed by both a pore ring composed of hydrophobic SecY resides and a short he…	-
Y_RS20445, Y_RS20450, Y_RS20455, Y_RS20460, Y_RS20465	4451326	4453936	60	60	26326	28936	y4008,y4009,y4010,y4012	rpmD,rplO,secY,rpmJ,rpsM	ribosomal protein L30,Binds to the 23S rRNA,The central subunit of the protein translocation channel SecYEG. Consists of two halves formed by TMs 1-5 and 6-10. These two domains form a lateral gate at the front which open onto the bilayer between TMs 2 and 7, and are clamped together by SecE at the back. The channel is closed by both a pore ring composed of hydrophobic SecY resides and a short he…	-
Y_RS20445, Y_RS20450, Y_RS20455, Y_RS20460, Y_RS20465, Y_RS20470	4451326	4454342	60	60	26326	29342	y4008,y4009,y4010,y4012,y4013	rpmD,rplO,secY,rpmJ,rpsM,rpsK	ribosomal protein L30,Binds to the 23S rRNA,The central subunit of the protein translocation channel SecYEG. Consists of two halves formed by TMs 1-5 and 6-10. These two domains form a lateral gate at the front which open onto the bilayer between TMs 2 and 7, and are clamped together by SecE at the back. The channel is closed by both a pore ring composed of hydrophobic SecY resides and a short he…	-
Y_RS20445, Y_RS20450, Y_RS20455, Y_RS20460, Y_RS20465, Y_RS20470, Y_RS20475	4451326	4454993	60	60	26326	29993	y4008,y4009,y4010,y4012,y4013,y4014	rpmD,rplO,secY,rpmJ,rpsM,rpsK,rpsD	ribosomal protein L30,Binds to the 23S rRNA,The central subunit of the protein translocation channel SecYEG. Consists of two halves formed by TMs 1-5 and 6-10. These two domains form a lateral gate at the front which open onto the bilayer between TMs 2 and 7, and are clamped together by SecE at the back. The channel is closed by both a pore ring composed of hydrophobic SecY resides and a short he…	-
Y_RS20445, Y_RS20450, Y_RS20455, Y_RS20460, Y_RS20465, Y_RS20470, Y_RS20475, Y_RS20480	4451326	4456008	60	60	26326	31008	y4008,y4009,y4010,y4012,y4013,y4014,y4015	rpmD,rplO,secY,rpmJ,rpsM,rpsK,rpsD,rpoA	ribosomal protein L30,Binds to the 23S rRNA,The central subunit of the protein translocation channel SecYEG. Consists of two halves formed by TMs 1-5 and 6-10. These two domains form a lateral gate at the front which open onto the bilayer between TMs 2 and 7, and are clamped together by SecE at the back. The channel is closed by both a pore ring composed of hydrophobic SecY resides and a short he…	-
Y_RS20445, Y_RS20450, Y_RS20455, Y_RS20460, Y_RS20465, Y_RS20470, Y_RS20475, Y_RS20480, Y_RS20485	4451326	4456438	60	60	26326	31438	y4008,y4009,y4010,y4012,y4013,y4014,y4015,y4016	rpmD,rplO,secY,rpmJ,rpsM,rpsK,rpsD,rpoA,rplQ	ribosomal protein L30,Binds to the 23S rRNA,The central subunit of the protein translocation channel SecYEG. Consists of two halves formed by TMs 1-5 and 6-10. These two domains form a lateral gate at the front which open onto the bilayer between TMs 2 and 7, and are clamped together by SecE at the back. The channel is closed by both a pore ring composed of hydrophobic SecY resides and a short he…	-
Y_RS20450, Y_RS20455	4451509	4453282	60	60	26509	28282	y4009,y4010	rplO,secY	Binds to the 23S rRNA,The central subunit of the protein translocation channel SecYEG. Consists of two halves formed by TMs 1-5 and 6-10. These two domains form a lateral gate at the front which open onto the bilayer between TMs 2 and 7, and are clamped together by SecE at the back. The channel is closed by both a pore ring composed of hydrophobic SecY resides and a short helix (helix 2A) on the …	confirmation
Y_RS20450, Y_RS20455, Y_RS20460	4451509	4453432	60	60	26509	28432	y4009,y4010	rplO,secY,rpmJ	Binds to the 23S rRNA,The central subunit of the protein translocation channel SecYEG. Consists of two halves formed by TMs 1-5 and 6-10. These two domains form a lateral gate at the front which open onto the bilayer between TMs 2 and 7, and are clamped together by SecE at the back. The channel is closed by both a pore ring composed of hydrophobic SecY resides and a short helix (helix 2A) on the …	-
Y_RS20450, Y_RS20455, Y_RS20460, Y_RS20465	4451509	4453936	60	60	26509	28936	y4009,y4010,y4012	rplO,secY,rpmJ,rpsM	Binds to the 23S rRNA,The central subunit of the protein translocation channel SecYEG. Consists of two halves formed by TMs 1-5 and 6-10. These two domains form a lateral gate at the front which open onto the bilayer between TMs 2 and 7, and are clamped together by SecE at the back. The channel is closed by both a pore ring composed of hydrophobic SecY resides and a short helix (helix 2A) on the …	-
Y_RS20450, Y_RS20455, Y_RS20460, Y_RS20465, Y_RS20470	4451509	4454342	60	60	26509	29342	y4009,y4010,y4012,y4013	rplO,secY,rpmJ,rpsM,rpsK	Binds to the 23S rRNA,The central subunit of the protein translocation channel SecYEG. Consists of two halves formed by TMs 1-5 and 6-10. These two domains form a lateral gate at the front which open onto the bilayer between TMs 2 and 7, and are clamped together by SecE at the back. The channel is closed by both a pore ring composed of hydrophobic SecY resides and a short helix (helix 2A) on the …	-
Y_RS20450, Y_RS20455, Y_RS20460, Y_RS20465, Y_RS20470, Y_RS20475	4451509	4454993	60	60	26509	29993	y4009,y4010,y4012,y4013,y4014	rplO,secY,rpmJ,rpsM,rpsK,rpsD	Binds to the 23S rRNA,The central subunit of the protein translocation channel SecYEG. Consists of two halves formed by TMs 1-5 and 6-10. These two domains form a lateral gate at the front which open onto the bilayer between TMs 2 and 7, and are clamped together by SecE at the back. The channel is closed by both a pore ring composed of hydrophobic SecY resides and a short helix (helix 2A) on the …	-
Y_RS20450, Y_RS20455, Y_RS20460, Y_RS20465, Y_RS20470, Y_RS20475, Y_RS20480	4451509	4456008	60	60	26509	31008	y4009,y4010,y4012,y4013,y4014,y4015	rplO,secY,rpmJ,rpsM,rpsK,rpsD,rpoA	Binds to the 23S rRNA,The central subunit of the protein translocation channel SecYEG. Consists of two halves formed by TMs 1-5 and 6-10. These two domains form a lateral gate at the front which open onto the bilayer between TMs 2 and 7, and are clamped together by SecE at the back. The channel is closed by both a pore ring composed of hydrophobic SecY resides and a short helix (helix 2A) on the …	-
Y_RS20455, Y_RS20460	4451951	4453432	60	60	26951	28432	y4010	secY,rpmJ	The central subunit of the protein translocation channel SecYEG. Consists of two halves formed by TMs 1-5 and 6-10. These two domains form a lateral gate at the front which open onto the bilayer between TMs 2 and 7, and are clamped together by SecE at the back. The channel is closed by both a pore ring composed of hydrophobic SecY resides and a short helix (helix 2A) on the extracellular side of …	discovery
Y_RS20455, Y_RS20460, Y_RS20465	4451951	4453936	60	60	26951	28936	y4010,y4012	secY,rpmJ,rpsM	The central subunit of the protein translocation channel SecYEG. Consists of two halves formed by TMs 1-5 and 6-10. These two domains form a lateral gate at the front which open onto the bilayer between TMs 2 and 7, and are clamped together by SecE at the back. The channel is closed by both a pore ring composed of hydrophobic SecY resides and a short helix (helix 2A) on the extracellular side of …	-
Y_RS20455, Y_RS20460, Y_RS20465, Y_RS20470	4451951	4454342	60	60	26951	29342	y4010,y4012,y4013	secY,rpmJ,rpsM,rpsK	The central subunit of the protein translocation channel SecYEG. Consists of two halves formed by TMs 1-5 and 6-10. These two domains form a lateral gate at the front which open onto the bilayer between TMs 2 and 7, and are clamped together by SecE at the back. The channel is closed by both a pore ring composed of hydrophobic SecY resides and a short helix (helix 2A) on the extracellular side of …	-
Y_RS20455, Y_RS20460, Y_RS20465, Y_RS20470, Y_RS20475	4451951	4454993	60	60	26951	29993	y4010,y4012,y4013,y4014	secY,rpmJ,rpsM,rpsK,rpsD	The central subunit of the protein translocation channel SecYEG. Consists of two halves formed by TMs 1-5 and 6-10. These two domains form a lateral gate at the front which open onto the bilayer between TMs 2 and 7, and are clamped together by SecE at the back. The channel is closed by both a pore ring composed of hydrophobic SecY resides and a short helix (helix 2A) on the extracellular side of …	-
Y_RS20455, Y_RS20460, Y_RS20465, Y_RS20470, Y_RS20475, Y_RS20480	4451951	4456008	60	60	26951	31008	y4010,y4012,y4013,y4014,y4015	secY,rpmJ,rpsM,rpsK,rpsD,rpoA	The central subunit of the protein translocation channel SecYEG. Consists of two halves formed by TMs 1-5 and 6-10. These two domains form a lateral gate at the front which open onto the bilayer between TMs 2 and 7, and are clamped together by SecE at the back. The channel is closed by both a pore ring composed of hydrophobic SecY resides and a short helix (helix 2A) on the extracellular side of …	-
Y_RS20455, Y_RS20460, Y_RS20465, Y_RS20470, Y_RS20475, Y_RS20480, Y_RS20485	4451951	4456438	60	60	26951	31438	y4010,y4012,y4013,y4014,y4015,y4016	secY,rpmJ,rpsM,rpsK,rpsD,rpoA,rplQ	The central subunit of the protein translocation channel SecYEG. Consists of two halves formed by TMs 1-5 and 6-10. These two domains form a lateral gate at the front which open onto the bilayer between TMs 2 and 7, and are clamped together by SecE at the back. The channel is closed by both a pore ring composed of hydrophobic SecY resides and a short helix (helix 2A) on the extracellular side of …	-
Y_RS20460, Y_RS20465	4453316	4453936	60	60	28316	28936	y4012	rpmJ,rpsM	Belongs to the bacterial ribosomal protein bL36 family,Located at the top of the head of the 30S subunit, it contacts several helices of the 16S rRNA. In the 70S ribosome it contacts the 23S rRNA (bridge B1a) and protein L5 of the 50S subunit (bridge B1b), connecting the 2 subunits	discovery
Y_RS20460, Y_RS20465, Y_RS20470	4453316	4454342	60	60	28316	29342	y4012,y4013	rpmJ,rpsM,rpsK	Belongs to the bacterial ribosomal protein bL36 family,Located at the top of the head of the 30S subunit, it contacts several helices of the 16S rRNA. In the 70S ribosome it contacts the 23S rRNA (bridge B1a) and protein L5 of the 50S subunit (bridge B1b), connecting the 2 subunits,Located on the platform of the 30S subunit, it bridges several disparate RNA helices of the 16S rRNA. Forms part of …	-
Y_RS20460, Y_RS20465, Y_RS20470, Y_RS20475	4453316	4454993	60	60	28316	29993	y4012,y4013,y4014	rpmJ,rpsM,rpsK,rpsD	Belongs to the bacterial ribosomal protein bL36 family,Located at the top of the head of the 30S subunit, it contacts several helices of the 16S rRNA. In the 70S ribosome it contacts the 23S rRNA (bridge B1a) and protein L5 of the 50S subunit (bridge B1b), connecting the 2 subunits,Located on the platform of the 30S subunit, it bridges several disparate RNA helices of the 16S rRNA. Forms part of …	-
Y_RS20460, Y_RS20465, Y_RS20470, Y_RS20475, Y_RS20480	4453316	4456008	60	60	28316	31008	y4012,y4013,y4014,y4015	rpmJ,rpsM,rpsK,rpsD,rpoA	Belongs to the bacterial ribosomal protein bL36 family,Located at the top of the head of the 30S subunit, it contacts several helices of the 16S rRNA. In the 70S ribosome it contacts the 23S rRNA (bridge B1a) and protein L5 of the 50S subunit (bridge B1b), connecting the 2 subunits,Located on the platform of the 30S subunit, it bridges several disparate RNA helices of the 16S rRNA. Forms part of …	-
Y_RS20460, Y_RS20465, Y_RS20470, Y_RS20475, Y_RS20480, Y_RS20485	4453316	4456438	60	60	28316	31438	y4012,y4013,y4014,y4015,y4016	rpmJ,rpsM,rpsK,rpsD,rpoA,rplQ	Belongs to the bacterial ribosomal protein bL36 family,Located at the top of the head of the 30S subunit, it contacts several helices of the 16S rRNA. In the 70S ribosome it contacts the 23S rRNA (bridge B1a) and protein L5 of the 50S subunit (bridge B1b), connecting the 2 subunits,Located on the platform of the 30S subunit, it bridges several disparate RNA helices of the 16S rRNA. Forms part of …	-
Y_RS20465, Y_RS20470	4453580	4454342	60	60	28580	29342	y4012,y4013	rpsM,rpsK	Located at the top of the head of the 30S subunit, it contacts several helices of the 16S rRNA. In the 70S ribosome it contacts the 23S rRNA (bridge B1a) and protein L5 of the 50S subunit (bridge B1b), connecting the 2 subunits,Located on the platform of the 30S subunit, it bridges several disparate RNA helices of the 16S rRNA. Forms part of the Shine-Dalgarno cleft in the 70S ribosome	confirmation
Y_RS20465, Y_RS20470, Y_RS20475	4453580	4454993	60	60	28580	29993	y4012,y4013,y4014	rpsM,rpsK,rpsD	Located at the top of the head of the 30S subunit, it contacts several helices of the 16S rRNA. In the 70S ribosome it contacts the 23S rRNA (bridge B1a) and protein L5 of the 50S subunit (bridge B1b), connecting the 2 subunits,Located on the platform of the 30S subunit, it bridges several disparate RNA helices of the 16S rRNA. Forms part of the Shine-Dalgarno cleft in the 70S ribosome,One of the…	-
Y_RS20465, Y_RS20470, Y_RS20475, Y_RS20480	4453580	4456008	60	60	28580	31008	y4012,y4013,y4014,y4015	rpsM,rpsK,rpsD,rpoA	Located at the top of the head of the 30S subunit, it contacts several helices of the 16S rRNA. In the 70S ribosome it contacts the 23S rRNA (bridge B1a) and protein L5 of the 50S subunit (bridge B1b), connecting the 2 subunits,Located on the platform of the 30S subunit, it bridges several disparate RNA helices of the 16S rRNA. Forms part of the Shine-Dalgarno cleft in the 70S ribosome,One of the…	-
Y_RS20465, Y_RS20470, Y_RS20475, Y_RS20480, Y_RS20485	4453580	4456438	60	60	28580	31438	y4012,y4013,y4014,y4015,y4016	rpsM,rpsK,rpsD,rpoA,rplQ	Located at the top of the head of the 30S subunit, it contacts several helices of the 16S rRNA. In the 70S ribosome it contacts the 23S rRNA (bridge B1a) and protein L5 of the 50S subunit (bridge B1b), connecting the 2 subunits,Located on the platform of the 30S subunit, it bridges several disparate RNA helices of the 16S rRNA. Forms part of the Shine-Dalgarno cleft in the 70S ribosome,One of the…	-
Y_RS20470, Y_RS20475	4453953	4454993	60	60	28953	29993	y4013,y4014	rpsK,rpsD	Located on the platform of the 30S subunit, it bridges several disparate RNA helices of the 16S rRNA. Forms part of the Shine-Dalgarno cleft in the 70S ribosome,One of the primary rRNA binding proteins, it binds directly to 16S rRNA where it nucleates assembly of the body of the 30S subunit	confirmation
Y_RS20470, Y_RS20475, Y_RS20480	4453953	4456008	60	60	28953	31008	y4013,y4014,y4015	rpsK,rpsD,rpoA	Located on the platform of the 30S subunit, it bridges several disparate RNA helices of the 16S rRNA. Forms part of the Shine-Dalgarno cleft in the 70S ribosome,One of the primary rRNA binding proteins, it binds directly to 16S rRNA where it nucleates assembly of the body of the 30S subunit,DNA-dependent RNA polymerase catalyzes the transcription of DNA into RNA using the four ribonucleoside trip…	-
Y_RS20470, Y_RS20475, Y_RS20480, Y_RS20485	4453953	4456438	60	60	28953	31438	y4013,y4014,y4015,y4016	rpsK,rpsD,rpoA,rplQ	Located on the platform of the 30S subunit, it bridges several disparate RNA helices of the 16S rRNA. Forms part of the Shine-Dalgarno cleft in the 70S ribosome,One of the primary rRNA binding proteins, it binds directly to 16S rRNA where it nucleates assembly of the body of the 30S subunit,DNA-dependent RNA polymerase catalyzes the transcription of DNA into RNA using the four ribonucleoside trip…	-
Y_RS20475, Y_RS20480	4454373	4456008	60	60	29373	31008	y4014,y4015	rpsD,rpoA	One of the primary rRNA binding proteins, it binds directly to 16S rRNA where it nucleates assembly of the body of the 30S subunit,DNA-dependent RNA polymerase catalyzes the transcription of DNA into RNA using the four ribonucleoside triphosphates as substrates	confirmation
Y_RS20475, Y_RS20480, Y_RS20485	4454373	4456438	60	60	29373	31438	y4014,y4015,y4016	rpsD,rpoA,rplQ	One of the primary rRNA binding proteins, it binds directly to 16S rRNA where it nucleates assembly of the body of the 30S subunit,DNA-dependent RNA polymerase catalyzes the transcription of DNA into RNA using the four ribonucleoside triphosphates as substrates,ribosomal protein L17	-
Y_RS20480, Y_RS20485	4455019	4456438	60	60	30019	31438	y4015,y4016	rpoA,rplQ	DNA-dependent RNA polymerase catalyzes the transcription of DNA into RNA using the four ribonucleoside triphosphates as substrates,ribosomal protein L17	confirmation
Y_RS20490, Y_RS20495	4456885	4457598	60	60	31885	32598	y4017,y4018	zntR,Y_RS20495	Transcriptional regulator,Domain of unknown function	confirmation
Y_RS20500, Y_RS20505	4457708	4459636	60	60	32708	34636	y4019,y4020	mscL,trkA	Channel that opens in response to stretch forces in the membrane lipid bilayer. May participate in the regulation of osmotic pressure changes within the cell,Trk system potassium uptake protein TrkA	discovery
Y_RS20500, Y_RS20505, Y_RS20510, Y_RS20515	4457708	4462022	60	60	32708	37022	y4019,y4020,y4021,y4022	mscL,trkA,rsmB,fmt	Channel that opens in response to stretch forces in the membrane lipid bilayer. May participate in the regulation of osmotic pressure changes within the cell,Trk system potassium uptake protein TrkA,Specifically methylates the cytosine at position 967 (m5C967) of 16S rRNA,Attaches a formyl group to the free amino group of methionyl-tRNA(fMet). The formyl group appears to play a dual role in the i…	-
Y_RS20505, Y_RS20510	4458260	4460981	60	60	33260	35981	y4020,y4021	trkA,rsmB	Trk system potassium uptake protein TrkA,Specifically methylates the cytosine at position 967 (m5C967) of 16S rRNA	discovery
Y_RS20510, Y_RS20515	4459692	4462022	60	60	34692	37022	y4021,y4022	rsmB,fmt	Specifically methylates the cytosine at position 967 (m5C967) of 16S rRNA,Attaches a formyl group to the free amino group of methionyl-tRNA(fMet). The formyl group appears to play a dual role in the initiator identity of N-formylmethionyl-tRNA by promoting its recognition by IF2 and preventing the misappropriation of this tRNA by the elongation apparatus	confirmation
Y_RS20515, Y_RS20520	4461075	4462559	60	60	36075	37559	y4022,y4023	fmt,def	Attaches a formyl group to the free amino group of methionyl-tRNA(fMet). The formyl group appears to play a dual role in the initiator identity of N-formylmethionyl-tRNA by promoting its recognition by IF2 and preventing the misappropriation of this tRNA by the elongation apparatus,Removes the formyl group from the N-terminal Met of newly synthesized proteins. Requires at least a dipeptide for an…	confirmation
Y_RS20530, Y_RS20535	4463787	4464840	60	60	38787	39840	y4025,y4026	Y_RS20530,Y_RS20535	Belongs to the Smg family,Topoisomerase DNA binding C4 zinc finger	confirmation
Y_RS20530, Y_RS20535, Y_RS20540	4463787	4465414	60	60	38787	40414	y4025,y4026,y4027	Y_RS20530,Y_RS20535,tsaC	Belongs to the Smg family,Topoisomerase DNA binding C4 zinc finger,Required for the formation of a threonylcarbamoyl group on adenosine at position 37 (t(6)A37) in tRNAs that read codons beginning with adenine. Catalyzes the conversion of L-threonine, HCO(3)(-) CO(2) and ATP to give threonylcarbamoyl-AMP (TC-AMP) as the acyladenylate intermediate, with the release of diphosphate	-
Y_RS20530, Y_RS20535, Y_RS20540, Y_RS20545	4463787	4466244	60	60	38787	41244	y4025,y4026,y4027,y4028	Y_RS20530,Y_RS20535,tsaC,aroE	Belongs to the Smg family,Topoisomerase DNA binding C4 zinc finger,Required for the formation of a threonylcarbamoyl group on adenosine at position 37 (t(6)A37) in tRNAs that read codons beginning with adenine. Catalyzes the conversion of L-threonine, HCO(3)(-) CO(2) and ATP to give threonylcarbamoyl-AMP (TC-AMP) as the acyladenylate intermediate, with the release of diphosphate,Involved in the b…	-
Y_RS20535, Y_RS20540	4464301	4465414	60	60	39301	40414	y4026,y4027	Y_RS20535,tsaC	Topoisomerase DNA binding C4 zinc finger,Required for the formation of a threonylcarbamoyl group on adenosine at position 37 (t(6)A37) in tRNAs that read codons beginning with adenine. Catalyzes the conversion of L-threonine, HCO(3)(-) CO(2) and ATP to give threonylcarbamoyl-AMP (TC-AMP) as the acyladenylate intermediate, with the release of diphosphate	confirmation
Y_RS20535, Y_RS20540, Y_RS20545	4464301	4466244	60	60	39301	41244	y4026,y4027,y4028	Y_RS20535,tsaC,aroE	Topoisomerase DNA binding C4 zinc finger,Required for the formation of a threonylcarbamoyl group on adenosine at position 37 (t(6)A37) in tRNAs that read codons beginning with adenine. Catalyzes the conversion of L-threonine, HCO(3)(-) CO(2) and ATP to give threonylcarbamoyl-AMP (TC-AMP) as the acyladenylate intermediate, with the release of diphosphate,Involved in the biosynthesis of the chorism…	-
Y_RS20540, Y_RS20545	4464842	4466244	60	60	39842	41244	y4027,y4028	tsaC,aroE	Required for the formation of a threonylcarbamoyl group on adenosine at position 37 (t(6)A37) in tRNAs that read codons beginning with adenine. Catalyzes the conversion of L-threonine, HCO(3)(-) CO(2) and ATP to give threonylcarbamoyl-AMP (TC-AMP) as the acyladenylate intermediate, with the release of diphosphate,Involved in the biosynthesis of the chorismate, which leads to the biosynthesis of a…	confirmation
Y_RS20560, Y_RS20565	4467675	4469579	60	60	42675	44579	y4031,y4032	istA,Y_RS20565	to Escherichia coli transposase for insertion sequence element IS21 IstA SW ISTA_ECOLI (P15025) (390 aa) fasta scores E() 3e-27, 33.1 id in 329 aa. Identical to the previously sequenced Yersinia pestis,Yersinia pseudotuberculosis and Escherichia coli pesticin plasmid insertion sequence transposase Y1055 TR P74993 (EMBL U59875) (340 aa) fasta scores E() 0, 100.0 id in 340 aa,MASE1	discovery
Y_RS20625, Y_RS20630	4484490	4486412	60	60	59490	61412	y4043,y4044	Y_RS20625,Y_RS20630	Periplasmic binding protein,Belongs to the binding-protein-dependent transport system permease family. FecCD subfamily	confirmation
Y_RS20645, Y_RS20650, Y_RS24005	4488176	4489252	60	60	63176	64252	y4047,y4048	rhuM,Y_RS20650,Y_RS24005	sequence-specific DNA binding	-
Y_RS20650, Y_RS24005	4488897	4489252	60	60	63897	64252	y4048	Y_RS20650,Y_RS24005	sequence-specific DNA binding	discovery
Y_RS20795, Y_RS20800	4518293	4520794	61	61	18293	20794	y4074,y4075	selA,fdhE	Converts seryl-tRNA(Sec) to selenocysteinyl-tRNA(Sec) required for selenoprotein biosynthesis,Necessary for formate dehydrogenase activity	discovery
Y_RS20855, Y_RS20860	4532173	4534097	61	61	32173	34097	y4085,y4086	Y_RS20855,Y_RS20860	Mannitol repressor,mannitol-1-phosphate 5-dehydrogenase activity	confirmation
Y_RS20860, Y_RS20865	4532934	4536165	61	61	32934	36165	y4086,y4087	Y_RS20860,Y_RS20865	mannitol-1-phosphate 5-dehydrogenase activity,PTS system, Lactose/Cellobiose specific IIB subunit	confirmation
Y_RS20875, Y_RS20880	4538007	4541000	61	61	38007	41000	y4089,y4090	glyS,glyQ	Beta subunit,glycyl-tRNA synthetase alpha subunit	confirmation
Y_RS20930, Y_RS20935	4552717	4553875	61	61	52717	53875	y4101,y4102	ibpB,ibpA	Associates with aggregated proteins, together with IbpA, to stabilize and protect them from irreversible denaturation and extensive proteolysis during heat shock and oxidative stress. Aggregated proteins bound to the IbpAB complex are more efficiently refolded and reactivated by the ATP-dependent chaperone systems ClpB and DnaK DnaJ GrpE. Its activity is ATP- independent,Associates with aggregate…	discovery
Y_RS20955, Y_RS20960	4555444	4557353	61	61	55444	57353	y4105,y4106	Y_RS20955,Y_RS20960	Pyridoxal-phosphate dependent enzyme,Ornithine cyclodeaminase/mu-crystallin family	confirmation
Y_RS21005, Y_RS21010	4567217	4567735	61	61	67217	67735	y4114,y4115	rpmH,rnpA	Belongs to the bacterial ribosomal protein bL34 family,RNaseP catalyzes the removal of the 5'-leader sequence from pre-tRNA to produce the mature 5'-terminus. It can also cleave other RNA substrates such as 4.5S RNA. The protein component plays an auxiliary but essential role in vivo by binding to the 5'-leader sequence and broadening the substrate specificity of the ribozyme	confirmation
Y_RS21005, Y_RS21010, Y_RS23115	4567217	4567956	61	61	67217	67956	y4114,y4115	rpmH,rnpA,yidD	Belongs to the bacterial ribosomal protein bL34 family,RNaseP catalyzes the removal of the 5'-leader sequence from pre-tRNA to produce the mature 5'-terminus. It can also cleave other RNA substrates such as 4.5S RNA. The protein component plays an auxiliary but essential role in vivo by binding to the 5'-leader sequence and broadening the substrate specificity of the ribozyme,Could be involved in…	-
Y_RS21005, Y_RS21010, Y_RS23115, Y_RS21015	4567217	4569599	61	61	67217	69599	y4114,y4115,y4117	rpmH,rnpA,yidD,yidC	Belongs to the bacterial ribosomal protein bL34 family,RNaseP catalyzes the removal of the 5'-leader sequence from pre-tRNA to produce the mature 5'-terminus. It can also cleave other RNA substrates such as 4.5S RNA. The protein component plays an auxiliary but essential role in vivo by binding to the 5'-leader sequence and broadening the substrate specificity of the ribozyme,Could be involved in…	-
Y_RS21010, Y_RS23115	4567376	4567956	61	61	67376	67956	y4115	rnpA,yidD	RNaseP catalyzes the removal of the 5'-leader sequence from pre-tRNA to produce the mature 5'-terminus. It can also cleave other RNA substrates such as 4.5S RNA. The protein component plays an auxiliary but essential role in vivo by binding to the 5'-leader sequence and broadening the substrate specificity of the ribozyme,Could be involved in insertion of integral membrane proteins into the membr…	discovery
Y_RS21010, Y_RS23115, Y_RS21015	4567376	4569599	61	61	67376	69599	y4115,y4117	rnpA,yidD,yidC	RNaseP catalyzes the removal of the 5'-leader sequence from pre-tRNA to produce the mature 5'-terminus. It can also cleave other RNA substrates such as 4.5S RNA. The protein component plays an auxiliary but essential role in vivo by binding to the 5'-leader sequence and broadening the substrate specificity of the ribozyme,Could be involved in insertion of integral membrane proteins into the membr…	-
Y_RS23115, Y_RS21015	4567699	4569599	61	61	67699	69599	y4117	yidD,yidC	Could be involved in insertion of integral membrane proteins into the membrane,Required for the insertion and or proper folding and or complex formation of integral membrane proteins into the membrane. Involved in integration of membrane proteins that insert both dependently and independently of the Sec translocase complex, as well as at least some lipoproteins. Aids folding of multispanning memb…	discovery
Y_RS23120, Y_RS21030	4572574	4573240	61	61	72574	73240		Y_RS23120,Y_RS21030	Protein of unknown function (DUF1240),hypothetical protein	discovery
Y_RS21055, Y_RS21060, Y_RS21065	4577748	4580413	62	62	2748	5413	y4124,y4125,y4126	Y_RS21055,Y_RS21060,Y_RS21065	HEQRo_perm_3TM amino ABC transporter, permease , 3-TM region, His Glu Gln Arg opine family domain protein,to Extracellular solute-binding protein, family 3 of Proteobacteria UniRef RepID A7C8K7_BURPI,Polymer-forming cytoskeletal	-
Y_RS21060, Y_RS21065	4578668	4580413	62	62	3668	5413	y4125,y4126	Y_RS21060,Y_RS21065	to Extracellular solute-binding protein, family 3 of Proteobacteria UniRef RepID A7C8K7_BURPI,Polymer-forming cytoskeletal	discovery
Y_RS21070, Y_RS21075	4580709	4582295	62	62	5709	7295	y4127,y4128	phoU,pstB	Part of the phosphate (Pho) regulon, which plays a key role in phosphate homeostasis. PhoU is essential for the repression of the Pho regulon at high phosphate conditions,Part of the ABC transporter complex PstSACB involved in phosphate import. Responsible for energy coupling to the transport system	confirmation
Y_RS21085, Y_RS21090	4583265	4585490	62	62	8265	10490	y4130,y4131	pstC,pstS	probably responsible for the translocation of the substrate across the membrane,Part of the ABC transporter complex PstSACB involved in phosphate import	confirmation
Y_RS21105, Y_RS21110	4589994	4591820	62	62	14994	16820	y4134,y4135	Y_RS21105,atpD	Produces ATP from ADP in the presence of a proton gradient across the membrane,Produces ATP from ADP in the presence of a proton gradient across the membrane. The catalytic sites are hosted primarily by the beta subunits	confirmation
Y_RS21105, Y_RS21110, Y_RS21115	4589994	4592839	62	62	14994	17839	y4134,y4135,y4136	Y_RS21105,atpD,atpG	Produces ATP from ADP in the presence of a proton gradient across the membrane,Produces ATP from ADP in the presence of a proton gradient across the membrane. The catalytic sites are hosted primarily by the beta subunits,Produces ATP from ADP in the presence of a proton gradient across the membrane. The gamma chain is believed to be important in regulating ATPase activity and the flow of protons …	-
Y_RS21105, Y_RS21110, Y_RS21115, Y_RS21120	4589994	4594442	62	62	14994	19442	y4134,y4135,y4136,y4137	Y_RS21105,atpD,atpG,atpA	Produces ATP from ADP in the presence of a proton gradient across the membrane,Produces ATP from ADP in the presence of a proton gradient across the membrane. The catalytic sites are hosted primarily by the beta subunits,Produces ATP from ADP in the presence of a proton gradient across the membrane. The gamma chain is believed to be important in regulating ATPase activity and the flow of protons …	-
Y_RS21105, Y_RS21110, Y_RS21115, Y_RS21120, Y_RS21125, Y_RS21130, Y_RS21135	4589994	4595776	62	62	14994	20776	y4134,y4135,y4136,y4137,y4138,y4139,y4140	Y_RS21105,atpD,atpG,atpA,atpH,atpF,atpE	Produces ATP from ADP in the presence of a proton gradient across the membrane,Produces ATP from ADP in the presence of a proton gradient across the membrane. The catalytic sites are hosted primarily by the beta subunits,Produces ATP from ADP in the presence of a proton gradient across the membrane. The gamma chain is believed to be important in regulating ATPase activity and the flow of protons …	-
Y_RS21110, Y_RS21115	4590438	4592839	62	62	15438	17839	y4135,y4136	atpD,atpG	Produces ATP from ADP in the presence of a proton gradient across the membrane. The catalytic sites are hosted primarily by the beta subunits,Produces ATP from ADP in the presence of a proton gradient across the membrane. The gamma chain is believed to be important in regulating ATPase activity and the flow of protons through the CF(0) complex	confirmation
[truncated: 19 more rows]
