# Supplementary material for: Exploring temperature-dependent transcriptomic adaptations in Yersinia pestis using direct cDNA sequencing by Oxford Nanopore Technologies
Source: Sci Rep. 2025 Jul 1;15:20564. doi: 10.1038/s41598-025-05662-1 (PMC12218796; doi:10.1038/s41598-025-05662-1)
Supplement: Supplementary file 2 — Supplementary Material 2 [file 41598_2025_5662_MOESM2_ESM.xlsx]

## Sheet: SuppTable_DGE_Minimap2_KIM6+
Differentially expressed genes in Y. pestis at 37 °C compared to 21 °C
This table lists all genes found to be significantly differentially expressed (adjusted p-value < 0.05). The top 10 genes, ranked by p-value and absolute log₂ fold-change, are highlighted in light grey, and the top 50 are shaded in dark grey. Font color indicates the direction and magnitude of expression change; red (log₂ fold-change > 1), dark red (> 2), blue (< –1), and dark blue (< –2). Genes …
Locus_tag	Log2_Fold-Change	p-value	BH_adjusted_p-value	-log10(p-value)	Old_locus_tag	CO92_homolog_locus_tag	Name	Preferred_name	Product	Description	COG_category	COG_name	GOs	EC	KEGG_ko	KEGG_Pathway	KEGG_Module	KEGG_Reaction	KEGG_rclass	BRITE	KEGG_TC	CAZy	BiGG_Reaction	PFAMs
Y_RS21525	8.5	3.5e-51	2.5e-48	47.6021	-	-	Y_RS21525	-	Rpn family recombination-promoting nuclease/putative transposase	pMT1	-	NA	-	-	-	-	-	-	-	-	-	-	-	-
Y_RS21540	8.2	3.8e-47	2.2e-44	43.6576	-	-	Y_RS21540	-	type II toxin-antitoxin system Phd/YefM family antitoxin	pMT1	-	NA	-	-	-	-	-	-	-	-	-	-	-	-
Y_RS10905	6.7	1.1e-38	3.8e-36	35.4202	y2118	-	Y_RS10905	-	ABC transporter ATP-binding protein	ATPase family associated with various cellular activities (AAA)	P	Inorganic ion transport and metabolism	-	-	ko:K02049,ko:K15555,ko:K15578	ko00910,ko00920,ko02010,map00910,map00920,map02010	M00188,M00436,M00438	-	-	ko00000,ko00001,ko00002,ko01000,ko02000	3.A.1.16,3.A.1.16.1,3.A.1.17,3.A.1.17.2	-	-	ABC_tran
Y_RS04490	5.6	2.6e-42	1e-39	39	y0864	YPO3325	dmsA	dmsA	dimethylsulfoxide reductase subunit A	Belongs to the prokaryotic molybdopterin-containing oxidoreductase family	C	Energy production and conversion	GO:0003674,GO:0003824,GO:0005488,GO:0005575,GO:0005623,GO:0005886,GO:0006091,GO:0008150,GO:0008152,GO:0009055,GO:0009061,GO:0009390,GO:0009897,GO:0009986,GO:0009987,GO:0015980,GO:0016020,GO:0016491,GO:0022900,GO:0031224,GO:0031226,GO:0031233,GO:0031237,GO:0032991,GO:0044237,GO:0044425,GO:0044459,GO:0044464,GO:0045333,GO:0048037,GO:0051536,GO:0051539,GO:0051540,GO:0055114,GO:0071944,GO:0098552,GO:…	1.8.5.3	ko:K07306,ko:K08351	ko00780,ko00920,ko01100,map00780,map00920,map01100	-	R09501,R10127	RC02555,RC03056	ko00000,ko00001,ko01000,ko02000	5.A.3.3,5.A.3.4	-	iECSE_1348.ECSE_0952,iZ_1308.Z1240	Molybdop_Fe4S4,Molybdopterin,Molydop_binding
Y_RS04495	5.6	1.1e-132	1.9e-129	128.721	y0865	YPO3324	dmsB	dmsB	DMSO/selenate family reductase complex B subunit	reductase chain B	C	Energy production and conversion	-	-	ko:K07307	ko00920,map00920	-	R09501	RC02555	ko00000,ko00001,ko02000	5.A.3.3	-	iPC815.YPO3324	Fer4_11,Fer4_3,Fer4_4
Y_RS04500	5.3	8.6e-186	3e-182	181.523	y0866	YPO3323	Y_RS04500	dmsC	dimethyl sulfoxide reductase anchor subunit family protein	anaerobic dimethyl sulfoxide reductase chain C	S	Function unknown	GO:0005575,GO:0005623,GO:0005886,GO:0016020,GO:0044464,GO:0071944	-	ko:K07308,ko:K07312	ko00920,map00920	-	R09501	RC02555	ko00000,ko00001,ko02000	5.A.3.3	-	iE2348C_1286.E2348C_1674,iECNA114_1301.ECNA114_1636,iECO103_1326.ECO103_1729,iECSF_1327.ECSF_1450	DmsC
Y_RS04505	5	6.9e-115	8.1e-112	111.092	y0867	YPO3322	dmsD	dmsD	Tat proofreading chaperone DmsD	Required for biogenesis assembly of DMSO reductase, but not for the interaction of the DmsA signal peptide with the Tat system. May be part of a chaperone cascade complex that facilitates a folding-maturation pathway for the substrate protein	S	Function unknown	-	-	-	-	-	-	-	-	-	-	-	Nitrate_red_del
Y_RS02370	3.4	3.9e-46	2e-43	42.699	y0463	YPO3767	fadA	fadA	acetyl-CoA C-acyltransferase FadA	Catalyzes the final step of fatty acid oxidation in which acetyl-CoA is released and the CoA ester of a fatty acid two carbons shorter is formed	I	Lipid transport and metabolism	GO:0003674,GO:0003824,GO:0003988,GO:0005575,GO:0005622,GO:0005623,GO:0005737,GO:0006082,GO:0006629,GO:0006631,GO:0006635,GO:0008150,GO:0008152,GO:0009056,GO:0009062,GO:0009987,GO:0016042,GO:0016054,GO:0016408,GO:0016740,GO:0016746,GO:0016747,GO:0019395,GO:0019752,GO:0030258,GO:0032787,GO:0034440,GO:0043436,GO:0044237,GO:0044238,GO:0044242,GO:0044248,GO:0044255,GO:0044281,GO:0044282,GO:0044424,GO:…	2.3.1.16	ko:K00632	ko00071,ko00280,ko00281,ko00362,ko00592,ko00642,ko01100,ko01110,ko01120,ko01130,ko01212,map00071,map00280,map00281,map00362,map00592,map00642,map01100,map01110,map01120,map01130,map01212	M00087,M00113	R00829,R00927,R01177,R03778,R03858,R03991,R04546,R04742,R04747,R05506,R05586,R07891,R07895,R07899,R08091,R08095	RC00004,RC00326,RC00405,RC01702,RC02728,RC02898,RC02955	ko00000,ko00001,ko00002,ko01000	-	-	iAPECO1_1312.APECO1_2612,iECNA114_1301.ECNA114_4154,iECOK1_1307.ECOK1_4314,iECP_1309.ECP_4058,iECS88_1305.ECS88_4293,iECSF_1327.ECSF_3702,iEcE24377_1341.EcE24377A_4364,iLF82_1304.LF82_0613,iNRG857_1313.NRG857_19195,iPC815.YPO3767	Thiolase_C,Thiolase_N
Y_RS03435	2.6	2.8e-44	1.2e-41	40.9208	y0653	YPO3530	Y_RS03435	cpdB	bifunctional 2',3'-cyclic-nucleotide 2'-phosphodiesterase/3'-nucleotidase	Belongs to the 5'-nucleotidase family	F	Nucleotide transport and metabolism	GO:0003674,GO:0003824,GO:0004112,GO:0005575,GO:0005623,GO:0006139,GO:0006725,GO:0006753,GO:0006793,GO:0006796,GO:0006807,GO:0006950,GO:0006974,GO:0008081,GO:0008150,GO:0008152,GO:0008252,GO:0008254,GO:0008663,GO:0009056,GO:0009058,GO:0009117,GO:0009166,GO:0009987,GO:0016311,GO:0016787,GO:0016788,GO:0016791,GO:0018130,GO:0019438,GO:0019439,GO:0019637,GO:0030288,GO:0030313,GO:0031975,GO:0033554,GO:…	3.1.3.6,3.1.4.16	ko:K01119	ko00230,ko00240,map00230,map00240	-	R01562,R01877,R02148,R02370,R03537,R03538,R03929,R05135	RC00078,RC00296	ko00000,ko00001,ko01000	-	-	iEC55989_1330.EC55989_4773,iECH74115_1262.ECH74115_5730,iECNA114_1301.ECNA114_4436,iECSP_1301.ECSP_5315,iECW_1372.ECW_m4577,iECs_1301.ECs5191,iEKO11_1354.EKO11_4095,iEcE24377_1341.EcE24377A_4783,iG2583_1286.G2583_5043,iWFL_1372.ECW_m4577,iZ_1308.Z5824	5_nucleotid_C,Metallophos
Y_RS15520	-4.3	8.5e-54	7.4e-51	50.1308	y3031	YPO1151	bioB	bioB	biotin synthase BioB	Catalyzes the conversion of dethiobiotin (DTB) to biotin by the insertion of a sulfur atom into dethiobiotin via a radical- based mechanism	H	Coenzyme transport and metabolism	GO:0003674,GO:0003824,GO:0004076,GO:0005488,GO:0006082,GO:0006732,GO:0006766,GO:0006767,GO:0006768,GO:0006790,GO:0006807,GO:0008150,GO:0008152,GO:0009058,GO:0009102,GO:0009108,GO:0009110,GO:0009987,GO:0016053,GO:0016740,GO:0016782,GO:0016783,GO:0017144,GO:0018130,GO:0019752,GO:0032787,GO:0034641,GO:0042364,GO:0043436,GO:0043603,GO:0043604,GO:0044237,GO:0044249,GO:0044271,GO:0044272,GO:0044281,GO:…	2.8.1.6	ko:K01012	ko00780,ko01100,map00780,map01100	M00123,M00573,M00577	R01078	RC00441	ko00000,ko00001,ko00002,ko01000	-	-	iZ_1308.Z0994	BATS,Radical_SAM
Y_RS21520	9.2	4.6e-20	5.4e-18	17.2676	-	-	Y_RS21520	-	hypothetical protein	pMT1	-	NA	-	-	-	-	-	-	-	-	-	-	-	-
Y_RS19415	9.1	9.9e-22	1.3e-19	18.8861	y3803	YPO0026	typA	typA	ribosome-dependent GTPase TypA	GTP-binding protein typA bipA	T	Signal transduction mechanisms	GO:0000027,GO:0005575,GO:0005622,GO:0005623,GO:0005737,GO:0005829,GO:0006950,GO:0006996,GO:0008150,GO:0009266,GO:0009408,GO:0009409,GO:0009628,GO:0009987,GO:0016043,GO:0022607,GO:0022613,GO:0022618,GO:0034622,GO:0042254,GO:0042255,GO:0042273,GO:0043933,GO:0044085,GO:0044424,GO:0044444,GO:0044464,GO:0050896,GO:0065003,GO:0070925,GO:0071826,GO:0071840	-	ko:K06207	-	-	-	-	ko00000	-	-	-	EFG_C,GTP_EFTU,GTP_EFTU_D2
Y_RS21535	8.6	5.2e-35	1.5e-32	31.8239	-	-	Y_RS21535	-	type II toxin-antitoxin system RelE/ParE family toxin	pMT1	-	NA	-	-	-	-	-	-	-	-	-	-	-	-
Y_RS15840	7.4	3e-06	3.6e-05	4.4437	y3087	YPO1090	Y_RS15840	-	toprim domain-containing protein	Zinc-binding domain of primase-helicase	L	Replication, recombination and repair	-	-	-	-	-	-	-	-	-	-	-	Prim_Zn_Ribbon,Toprim_3
Y_RS21545	7.4	6.7e-30	1.4e-27	26.8539	-	-	Y_RS21545	-	AAA family ATPase	pMT1	-	NA	-	-	-	-	-	-	-	-	-	-	-	-
Y_RS12505	7.3	1.4e-08	2.8e-07	6.55284	y2422	YPO1887	Y_RS12505	-	hypothetical protein	-	-	NA	-	-	-	-	-	-	-	-	-	-	-	-
Y_RS14740	6.8	9.6e-29	1.9e-26	25.7212	y2872	YPO1313	Y_RS14740	cirA	ligand-gated channel protein	TonB dependent receptor	P	Inorganic ion transport and metabolism	-	-	ko:K16089	-	-	-	-	ko00000,ko02000	1.B.14.1,1.B.14.10	-	-	Plug,TonB_dep_Rec
Y_RS21515	6.4	6.3e-11	2.1e-09	8.67778	-	-	Y_RS21515	-	phospholipase D family protein	pMT1	-	NA	-	-	-	-	-	-	-	-	-	-	-	-
Y_RS14305	6.1	7.9e-10	2.1e-08	7.67778	y2777	YPO1395	msbA	msbA	lipid A ABC transporter ATP-binding protein/permease MsbA	Involved in lipid A export and possibly also in glycerophospholipid export and for biogenesis of the outer membrane. Transmembrane domains (TMD) form a pore in the inner membrane and the ATP-binding domain (NBD) is responsible for energy generation	V	Defense mechanisms	GO:0000166,GO:0003674,GO:0003824,GO:0005215,GO:0005319,GO:0005488,GO:0005515,GO:0005524,GO:0005575,GO:0005623,GO:0005886,GO:0005887,GO:0006810,GO:0006855,GO:0006869,GO:0008144,GO:0008150,GO:0008289,GO:0008559,GO:0009987,GO:0010876,GO:0015221,GO:0015238,GO:0015399,GO:0015405,GO:0015437,GO:0015893,GO:0015920,GO:0016020,GO:0016021,GO:0016043,GO:0016462,GO:0016787,GO:0016817,GO:0016818,GO:0016887,GO:…	-	ko:K11085	ko02010,map02010	-	-	-	ko00000,ko00001,ko01000,ko02000	3.A.1.106	-	iJN746.PP_4935,iPC815.YPO1395,iUMN146_1321.UM146_12980	ABC_membrane,ABC_tran
Y_RS11895	5.4	1.1e-19	1.2e-17	16.9208	y2304	YPO2004	Y_RS11895	Z012_01650	DUF4405 domain-containing protein	Domain of unknown function (DUF4405)	S	Function unknown	-	-	-	-	-	-	-	-	-	-	-	DUF4405
Y_RS11900	4.9	5.2e-26	8.7e-24	23.0605	y2305	YPO2003	Y_RS11900	mdaB2	flavodoxin	Flavodoxin	C	Energy production and conversion	-	-	-	-	-	-	-	-	-	-	-	Flavodoxin_4
Y_RS09465	4.6	2.6e-33	6.5e-31	30.1871	y1836	YPO1674	Y_RS09465	-	hypothetical protein	-	-	NA	-	-	-	-	-	-	-	-	-	-	-	-
Y_RS06760	3.7	8.7e-19	8.7e-17	16.0605	y1285	YPO2707	Y_RS06760	phlB	ankyrin repeat domain-containing protein	to Phospholipase A accessory protein of Yersinia UniRef RepID A4TKY9_YERPP	S	Function unknown	-	-	ko:K06867	-	-	-	-	ko00000	-	-	-	Ank_2,Ank_4
Y_RS20860	3.6	6.9e-19	7.2e-17	16.1427	y4086	YPO4067	Y_RS20860	mtlD	mannitol-1-phosphate 5-dehydrogenase	mannitol-1-phosphate 5-dehydrogenase activity	G	Carbohydrate transport and metabolism	GO:0003674,GO:0003824,GO:0005575,GO:0005622,GO:0005623,GO:0005737,GO:0005829,GO:0005975,GO:0006059,GO:0006066,GO:0008150,GO:0008152,GO:0008926,GO:0009056,GO:0009987,GO:0016052,GO:0016491,GO:0016614,GO:0016616,GO:0019400,GO:0019405,GO:0019407,GO:0019592,GO:0019594,GO:0019751,GO:0044237,GO:0044238,GO:0044248,GO:0044262,GO:0044275,GO:0044281,GO:0044282,GO:0044424,GO:0044444,GO:0044464,GO:0046164,GO:…	1.1.1.17	ko:K00009	ko00051,map00051	-	R02703	RC00085	ko00000,ko00001,ko01000	-	-	iSBO_1134.SBO_3598,iSbBS512_1146.SbBS512_E4017	Mannitol_dh,Mannitol_dh_C
Y_RS09305	3.4	2.1e-17	1.7e-15	14.7696	y1802	YPO1641	icd	icd	NADP-dependent isocitrate dehydrogenase	Isocitrate dehydrogenase	C	Energy production and conversion	GO:0003674,GO:0003824,GO:0004448,GO:0004450,GO:0005575,GO:0005622,GO:0005623,GO:0005737,GO:0005829,GO:0006091,GO:0006950,GO:0006979,GO:0008150,GO:0008152,GO:0009987,GO:0016491,GO:0016614,GO:0016616,GO:0022900,GO:0044237,GO:0044424,GO:0044444,GO:0044464,GO:0050896,GO:0055114	1.1.1.42	ko:K00031	ko00020,ko00480,ko00720,ko01100,ko01110,ko01120,ko01130,ko01200,ko01210,ko01230,ko04146,map00020,map00480,map00720,map01100,map01110,map01120,map01130,map01200,map01210,map01230,map04146	M00009,M00010,M00173,M00740	R00267,R00268,R01899	RC00001,RC00084,RC00114,RC00626,RC02801	br01601,ko00000,ko00001,ko00002,ko01000	-	-	e_coli_core.b1136,iAF1260.b1136,iECDH1ME8569_1439.ECDH1ME8569_1071,iEcDH1_1363.EcDH1_2511,iJN746.PP_4011,iJO1366.b1136,iJR904.b1136,iY75_1357.Y75_RS05930,iYL1228.KPN_01144	Iso_dh
Y_RS07180	2.9	6.5e-18	5.7e-16	15.2441	y1369	YPO2864	Y_RS07180	-	DUF1240 domain-containing protein	Protein of unknown function (DUF1240)	S	Function unknown	-	-	-	-	-	-	-	-	-	-	-	DUF1240
Y_RS04185	2.8	5.4e-20	6.1e-18	17.2147	y0805	YPO3384	mtnN	mtnN	5'-methylthioadenosine/S-adenosylhomocysteine nucleosidase	Catalyzes the irreversible cleavage of the glycosidic bond in both 5'-methylthioadenosine (MTA) and S- adenosylhomocysteine (SAH AdoHcy) to adenine and the corresponding thioribose, 5'-methylthioribose and S-ribosylhomocysteine, respectively	F	Nucleotide transport and metabolism	GO:0000096,GO:0000097,GO:0003674,GO:0003824,GO:0005488,GO:0005515,GO:0005575,GO:0005622,GO:0005623,GO:0005737,GO:0005829,GO:0006082,GO:0006139,GO:0006520,GO:0006534,GO:0006555,GO:0006575,GO:0006725,GO:0006732,GO:0006790,GO:0006807,GO:0008150,GO:0008152,GO:0008477,GO:0008652,GO:0008782,GO:0008930,GO:0009058,GO:0009066,GO:0009067,GO:0009069,GO:0009086,GO:0009116,GO:0009119,GO:0009987,GO:0016053,GO:…	3.2.2.9	ko:K01243	ko00270,ko01100,ko01230,map00270,map01100,map01230	M00034,M00609	R00194,R01401	RC00063,RC00318	ko00000,ko00001,ko00002,ko01000	-	-	iPC815.YPO3384,iSBO_1134.SBO_0148	PNP_UDP_1
Y_RS03150	2.7	3e-27	5.6e-25	24.2518	y0603	YPO0345	Y_RS03150	dsbD	protein-disulfide reductase DsbD	Required to facilitate the formation of correct disulfide bonds in some periplasmic proteins and for the assembly of the periplasmic c-type cytochromes. Acts by transferring electrons from cytoplasmic thioredoxin to the periplasm. This transfer involves a cascade of disulfide bond formation and reduction steps	CO	Energy production and conversion+Posttranslational modification, protein turnover, chaperones	GO:0003674,GO:0003756,GO:0003824,GO:0005575,GO:0005623,GO:0005886,GO:0005887,GO:0008150,GO:0008152,GO:0009266,GO:0009628,GO:0009898,GO:0009987,GO:0015035,GO:0015036,GO:0016020,GO:0016021,GO:0016043,GO:0016491,GO:0016667,GO:0016853,GO:0016860,GO:0016864,GO:0017004,GO:0019725,GO:0022607,GO:0031224,GO:0031226,GO:0034622,GO:0042221,GO:0042493,GO:0042592,GO:0043933,GO:0044085,GO:0044425,GO:0044459,GO:…	1.8.1.8	ko:K04084	-	-	-	-	ko00000,ko01000,ko03110	5.A.1.1	-	iECSE_1348.ECSE_4435	DsbC,DsbD,Thioredoxin_2,Thioredoxin_7
Y_RS03155	2.7	1e-21	1.3e-19	18.8861	y0604	YPO0346	cutA	cutA	divalent cation tolerance protein CutA	Involved in resistance toward heavy metals	P	Inorganic ion transport and metabolism	GO:0003674,GO:0005488,GO:0005507,GO:0008150,GO:0009987,GO:0010035,GO:0010038,GO:0016043,GO:0022607,GO:0042221,GO:0043167,GO:0043169,GO:0043933,GO:0044085,GO:0046688,GO:0046872,GO:0046914,GO:0050896,GO:0051259,GO:0051260,GO:0065003,GO:0071840	-	ko:K03926	-	-	-	-	ko00000	-	-	-	CutA1
Y_RS03160	2.7	2.9e-18	2.8e-16	15.5528	y0605	YPO0347	Y_RS03160	dcuA	anaerobic C4-dicarboxylate transporter	Responsible for the transport of C4-dicarboxylates from the periplasm across the inner membrane	U	Intracellular trafficking, secretion, and vesicular transport	GO:0003674,GO:0005215,GO:0005310,GO:0005342,GO:0005469,GO:0005575,GO:0005623,GO:0005886,GO:0005887,GO:0006810,GO:0006811,GO:0006820,GO:0006835,GO:0006855,GO:0008150,GO:0008509,GO:0008514,GO:0015075,GO:0015138,GO:0015141,GO:0015238,GO:0015291,GO:0015297,GO:0015318,GO:0015556,GO:0015711,GO:0015740,GO:0015741,GO:0015744,GO:0015849,GO:0015893,GO:0016020,GO:0016021,GO:0022804,GO:0022857,GO:0031224,GO:…	-	ko:K07791	-	-	-	-	ko00000,ko02000	2.A.13.1	-	iECDH1ME8569_1439.ECDH1ME8569_3996,iEcDH1_1363.EcDH1_3854	DcuA_DcuB
Y_RS06035	2.7	1.7e-32	4e-30	29.3979	y1143	YPO2573	Y_RS06035	-	alpha-2-macroglobulin	Alpha-2-Macroglobulin	S	Function unknown	-	-	ko:K06894	-	-	-	-	ko00000	-	-	-	A2M,A2M_N,A2M_N_2,MG1,Thiol-ester_cl
Y_RS07055	2.6	7.2e-23	1e-20	20	y1345	-	yapB	yaiT	autotransporter YapB	Autotrans_barl outer membrane autotransporter barrel domain protein	MU	Cell wall/membrane/envelope biogenesis+Intracellular trafficking, secretion, and vesicular transport	-	-	-	-	-	-	-	-	-	-	-	Autotransporter,Pertactin
Y_RS02365	2.5	2.5e-26	4.3e-24	23.3665	y0462	YPO3768	fre	fre	NAD(P)H-flavin reductase	Oxidoreductase NAD-binding domain	C	Energy production and conversion	GO:0003674,GO:0003824,GO:0005575,GO:0005622,GO:0005623,GO:0005737,GO:0005829,GO:0006807,GO:0006950,GO:0006979,GO:0008047,GO:0008150,GO:0008152,GO:0009987,GO:0016491,GO:0016645,GO:0016646,GO:0019538,GO:0030091,GO:0030234,GO:0042602,GO:0043085,GO:0043170,GO:0044093,GO:0044237,GO:0044238,GO:0044260,GO:0044267,GO:0044424,GO:0044444,GO:0044464,GO:0050790,GO:0050896,GO:0052875,GO:0055114,GO:0065007,GO:…	1.16.1.3,1.17.1.1,1.5.1.41	ko:K00523,ko:K05368,ko:K20256	ko00520,ko00740,ko00860,ko01100,ko02024,map00520,map00740,map00860,map01100,map02024	-	R00097,R03391,R03392,R05705	RC00126,RC00220,RC00230	ko00000,ko00001,ko01000	-	-	iSF_1195.SF3920,iSFxv_1172.SFxv_4273,iS_1188.S3832	FAD_binding_6,Fer2,NAD_binding_1
Y_RS08210	2.5	1.5e-20	1.8e-18	17.7447	y1576	YPO2743	mlaA	vacJ	phospholipid-binding lipoprotein MlaA	MlaA lipoprotein	M	Cell wall/membrane/envelope biogenesis	GO:0006810,GO:0006811,GO:0006820,GO:0006869,GO:0008150,GO:0009987,GO:0010876,GO:0015711,GO:0015748,GO:0015914,GO:0016043,GO:0033036,GO:0051179,GO:0051234,GO:0061024,GO:0071702,GO:0071840,GO:0120009,GO:0120010	-	ko:K04754	-	-	-	-	ko00000	-	-	-	MlaA
Y_RS18280	2	1.2e-20	1.5e-18	17.8239	y3579	YPO0599	cdiA	fhaB	contact-dependent inhibition toxin CdiA	adhes_NPXG filamentous hemagglutinin family N-terminal domain protein	U	Intracellular trafficking, secretion, and vesicular transport	-	-	ko:K15125	ko05133,map05133	-	-	-	ko00000,ko00001,ko00536	-	-	-	ESPR,Fil_haemagg,Fil_haemagg_2,Haemagg_act,PT-VENN
Y_RS08500	1.6	5.4e-24	8.2e-22	21.0862	y1632	YPO2553	nuoC	nuoC	NADH-quinone oxidoreductase subunit C/D	NDH-1 shuttles electrons from NADH, via FMN and iron- sulfur (Fe-S) centers, to quinones in the respiratory chain. The immediate electron acceptor for the enzyme in this species is believed to be ubiquinone. Couples the redox reaction to proton translocation (for every two electrons transferred, four hydrogen ions are translocated across the cytoplasmic membrane), and thus conserves the redox ene…	C	Energy production and conversion	GO:0003674,GO:0003824,GO:0003954,GO:0005575,GO:0005623,GO:0005886,GO:0006091,GO:0006119,GO:0006120,GO:0006139,GO:0006163,GO:0006725,GO:0006753,GO:0006793,GO:0006796,GO:0006807,GO:0008137,GO:0008150,GO:0008152,GO:0009117,GO:0009123,GO:0009126,GO:0009141,GO:0009144,GO:0009150,GO:0009161,GO:0009167,GO:0009199,GO:0009205,GO:0009259,GO:0009987,GO:0015980,GO:0016020,GO:0016310,GO:0016491,GO:0016651,GO:…	1.6.5.3	ko:K13378	ko00190,ko01100,map00190,map01100	M00144	R11945	RC00061	ko00000,ko00001,ko00002,ko01000	3.D.1	-	iECDH10B_1368.ECDH10B_2448,iECDH1ME8569_1439.ECDH1ME8569_2223,iETEC_1333.ETEC_2421,iEcDH1_1363.EcDH1_1371,iPC815.YPO2553,iUMNK88_1353.UMNK88_2836	Complex1_30kDa,Complex1_49kDa
Y_RS00760	1.3	1e-19	1.1e-17	16.9586	y0154	YPO3582	rpoN	rpoN	RNA polymerase factor sigma-54	Sigma factors are initiation factors that promote the attachment of RNA polymerase to specific initiation sites and are then released	K	Transcription	GO:0000976,GO:0001067,GO:0001130,GO:0001216,GO:0003674,GO:0003676,GO:0003677,GO:0003690,GO:0003700,GO:0005488,GO:0005515,GO:0005575,GO:0006355,GO:0008150,GO:0009889,GO:0009891,GO:0009893,GO:0010468,GO:0010556,GO:0010557,GO:0010604,GO:0010628,GO:0019219,GO:0019222,GO:0031323,GO:0031325,GO:0031326,GO:0031328,GO:0032991,GO:0032993,GO:0042802,GO:0043565,GO:0044212,GO:0045893,GO:0045935,GO:0048518,GO:…	-	ko:K03092	ko02020,ko05111,map02020,map05111	-	-	-	ko00000,ko00001,ko03021	-	-	-	Sigma54_AID,Sigma54_CBD,Sigma54_DBD
Y_RS08485	1.2	6.2e-18	5.6e-16	15.2518	y1629	YPO2556	rovM	lrhA	virulence transcriptional regulator RovM	LysR substrate binding domain	K	Transcription	GO:0000976,GO:0000984,GO:0000986,GO:0000987,GO:0001017,GO:0001067,GO:0003674,GO:0003676,GO:0003677,GO:0003690,GO:0003700,GO:0005488,GO:0006139,GO:0006351,GO:0006355,GO:0006725,GO:0006807,GO:0008150,GO:0008152,GO:0009058,GO:0009059,GO:0009889,GO:0009890,GO:0009891,GO:0009892,GO:0009893,GO:0009987,GO:0010467,GO:0010468,GO:0010556,GO:0010557,GO:0010558,GO:0010604,GO:0010605,GO:0010628,GO:0010629,GO:…	-	-	-	-	-	-	-	-	-	-	HTH_1,LysR_substrate
Y_RS02605	-1.7	3.1e-18	2.9e-16	15.5376	y0497	YPO3733	nfi	nfi	deoxyribonuclease V	DNA repair enzyme involved in the repair of deaminated bases. Selectively cleaves double-stranded DNA at the second phosphodiester bond 3' to a deoxyinosine leaving behind the intact lesion on the nicked DNA	L	Replication, recombination and repair	GO:0003674,GO:0003824,GO:0004518,GO:0004519,GO:0004520,GO:0004536,GO:0005575,GO:0005622,GO:0005623,GO:0005737,GO:0006139,GO:0006259,GO:0006725,GO:0006807,GO:0008150,GO:0008152,GO:0009987,GO:0016787,GO:0016788,GO:0016888,GO:0016893,GO:0034641,GO:0043170,GO:0043737,GO:0044237,GO:0044238,GO:0044260,GO:0044424,GO:0044464,GO:0046483,GO:0071704,GO:0090304,GO:0090305,GO:0140097,GO:1901360	3.1.21.7	ko:K05982	-	-	-	-	ko00000,ko01000,ko03400	-	-	-	Endonuclease_5
Y_RS03500	-2.3	1e-31	2.2e-29	28.6576	y0666	YPO3518	yhcN	bhsA_1	peroxide/acid stress response protein YhcN	Protein of unknown function (DUF1471)	S	Function unknown	-	-	-	-	-	-	-	-	-	-	-	DUF1471
Y_RS00260	-3.5	6.8e-24	9.9e-22	21.0044	y0047	-	glpK	glpK	glycerol kinase GlpK	Key enzyme in the regulation of glycerol uptake and metabolism. Catalyzes the phosphorylation of glycerol to yield sn- glycerol 3-phosphate	F	Nucleotide transport and metabolism	GO:0003674,GO:0003824,GO:0004370,GO:0005488,GO:0005515,GO:0005575,GO:0005622,GO:0005623,GO:0005737,GO:0005829,GO:0005975,GO:0006066,GO:0006071,GO:0006793,GO:0006796,GO:0006950,GO:0006974,GO:0008150,GO:0008152,GO:0008270,GO:0009056,GO:0009987,GO:0016052,GO:0016301,GO:0016310,GO:0016740,GO:0016772,GO:0016773,GO:0019400,GO:0019405,GO:0019563,GO:0019751,GO:0033554,GO:0042802,GO:0043167,GO:0043169,GO:…	2.7.1.30	ko:K00864	ko00561,ko01100,ko03320,ko04626,map00561,map01100,map03320,map04626	-	R00847	RC00002,RC00017	ko00000,ko00001,ko01000,ko04147	-	-	iE2348C_1286.E2348C_4230,iECNA114_1301.ECNA114_4065,iECSF_1327.ECSF_3786	FGGY_C,FGGY_N
Y_RS09265	-3.6	6.7e-18	5.8e-16	15.2366	y1794	YPO1634	phoP	phoP	two-component system response regulator PhoP	Transcriptional regulatory protein, C terminal	K	Transcription	GO:0000976,GO:0001067,GO:0001130,GO:0001216,GO:0003674,GO:0003676,GO:0003677,GO:0003690,GO:0003700,GO:0005488,GO:0005515,GO:0005575,GO:0005622,GO:0005623,GO:0005737,GO:0005829,GO:0006355,GO:0008150,GO:0009889,GO:0009891,GO:0009893,GO:0010468,GO:0010556,GO:0010557,GO:0010604,GO:0010628,GO:0019219,GO:0019222,GO:0031323,GO:0031325,GO:0031326,GO:0031328,GO:0032991,GO:0032993,GO:0042802,GO:0043565,GO:…	-	ko:K07660	ko01503,ko02020,map01503,map02020	M00444,M00709,M00721,M00723,M00724,M00744	-	-	ko00000,ko00001,ko00002,ko01504,ko02022	-	-	-	Response_reg,Trans_reg_C
Y_RS00255	-4	2.6e-18	2.5e-16	15.6021	y0046	YPO0091	Y_RS00255	glpF	aquaporin family protein involved in the transport of glycerol into the cell	Belongs to the MIP aquaporin (TC 1.A.8) family	U	Intracellular trafficking, secretion, and vesicular transport	GO:0003674,GO:0005215,GO:0005575,GO:0005623,GO:0005886,GO:0006810,GO:0008150,GO:0008643,GO:0009987,GO:0010035,GO:0010038,GO:0015144,GO:0015166,GO:0015168,GO:0015254,GO:0015267,GO:0015318,GO:0015791,GO:0015793,GO:0015850,GO:0016020,GO:0022803,GO:0022857,GO:0034219,GO:0042221,GO:0044464,GO:0046689,GO:0050896,GO:0051179,GO:0051234,GO:0051716,GO:0055085,GO:0070887,GO:0071241,GO:0071248,GO:0071288,GO:…	-	ko:K02440	-	-	-	-	ko00000,ko02000	1.A.8.1,1.A.8.2	-	iAF1260.b3927,iAPECO1_1312.APECO1_2542,iB21_1397.B21_03761,iBWG_1329.BWG_3596,iEC042_1314.EC042_4301,iEC55989_1330.EC55989_4405,iECABU_c1320.ECABU_c44330,iECBD_1354.ECBD_4097,iECB_1328.ECB_03812,iECDH10B_1368.ECDH10B_4116,iECDH1ME8569_1439.ECDH1ME8569_3796,iECD_1391.ECD_03812,iECED1_1282.ECED1_4629,iECH74115_1262.ECH74115_5382,iECIAI1_1343.ECIAI1_4132,iECNA114_1301.ECNA114_4066,iECO103_1326.ECO10…	MIP
Y_RS22240	-4.1	3.8e-25	6e-23	22.2218	-	-	Y_RS22240	-	helix-turn-helix domain-containing protein	-	-	NA	-	-	-	-	-	-	-	-	-	-	-	-
Y_RS15515	-4.4	4.5e-37	1.4e-34	33.8539	y3030	YPO1152	bioF	bioF	8-amino-7-oxononanoate synthase	Catalyzes the decarboxylative condensation of pimeloyl- acyl-carrier protein and L-alanine to produce 8-amino-7- oxononanoate (AON), acyl-carrier protein , and carbon dioxide	H	Coenzyme transport and metabolism	GO:0003674,GO:0003824,GO:0005488,GO:0006082,GO:0006732,GO:0006766,GO:0006767,GO:0006768,GO:0006790,GO:0006807,GO:0008144,GO:0008150,GO:0008152,GO:0008710,GO:0009058,GO:0009102,GO:0009108,GO:0009110,GO:0009987,GO:0016053,GO:0016740,GO:0016746,GO:0016747,GO:0017144,GO:0018130,GO:0019752,GO:0019842,GO:0030170,GO:0032787,GO:0034641,GO:0036094,GO:0042364,GO:0043167,GO:0043168,GO:0043436,GO:0043603,GO:…	2.3.1.47	ko:K00652	ko00780,ko01100,map00780,map01100	M00123,M00573,M00577	R03210,R10124	RC00004,RC00039,RC02725	ko00000,ko00001,ko00002,ko01000,ko01007	-	-	iEC55989_1330.EC55989_0819,iECO111_1330.ECO111_0837,iECO26_1355.ECO26_0902,iSDY_1059.SDY_0830	Aminotran_1_2
Y_RS10050	-5	1e-34	2.7e-32	31.5686	y1952	YPO2385	Y_RS10050	ydhO	C40 family peptidase	NlpC/P60 family	M	Cell wall/membrane/envelope biogenesis	GO:0000270,GO:0003674,GO:0003824,GO:0004175,GO:0006022,GO:0006508,GO:0006807,GO:0008150,GO:0008152,GO:0008233,GO:0009254,GO:0016787,GO:0019538,GO:0030203,GO:0043170,GO:0044238,GO:0070011,GO:0071704,GO:0140096,GO:1901135,GO:1901564	3.2.1.14	ko:K01183,ko:K19303	ko00520,ko01100,map00520,map01100	-	R01206,R02334	RC00467	ko00000,ko00001,ko01000,ko01002,ko01011	-	GH18	-	NLPC_P60
Y_RS21800	-5.1	1.5e-12	6.7e-11	10.1739	ys001	-	rnpB	-	RNase P RNA component class A	-	-	NA	-	-	-	-	-	-	-	-	-	-	-	-
Y_RS09355	-6.1	3.6e-07	5.2e-06	5.284	y1813	YPO1651	Y_RS09355	lrpC	Lrp/AsnC family transcriptional regulator	helix_turn_helix ASNC type	K	Transcription	-	-	ko:K03719	-	-	-	-	ko00000,ko03000,ko03036	-	-	-	AsnC_trans_reg,HTH_24,HTH_AsnC-type
Y_RS19445	-6.2	4.9e-14	2.7e-12	11.5686	y3808	YPO0020	yihI	yihI	Der GTPase-activating protein YihI	A GTPase-activating protein (GAP) that modifies Der EngA GTPase function. May play a role in ribosome biogenesis	S	Function unknown	GO:0003674,GO:0005096,GO:0005575,GO:0005622,GO:0005623,GO:0005737,GO:0005829,GO:0008047,GO:0008150,GO:0030234,GO:0030695,GO:0043085,GO:0043087,GO:0043547,GO:0044087,GO:0044093,GO:0044424,GO:0044444,GO:0044464,GO:0048519,GO:0048523,GO:0050789,GO:0050790,GO:0050794,GO:0051336,GO:0051345,GO:0060589,GO:0065007,GO:0065009,GO:0090069,GO:0090071,GO:0098772	-	ko:K09894	-	-	-	-	ko00000	-	-	-	YihI
Y_RS13180	-6.5	8.3e-11	2.8e-09	8.55284	y2552	YPO1757	Y_RS13180	manY	PTS mannose/fructose/sorbose transporter subunit IIC	IIC component	G	Carbohydrate transport and metabolism	GO:0003674,GO:0003824,GO:0005215,GO:0005575,GO:0005623,GO:0005886,GO:0005887,GO:0006810,GO:0008150,GO:0008643,GO:0008645,GO:0008982,GO:0009401,GO:0015144,GO:0015145,GO:0015149,GO:0015578,GO:0015749,GO:0015761,GO:0016020,GO:0016021,GO:0016740,GO:0016772,GO:0016773,GO:0022804,GO:0022857,GO:0022870,GO:0031224,GO:0031226,GO:0034219,GO:0044425,GO:0044459,GO:0044464,GO:0046323,GO:0051119,GO:0051179,GO:…	-	ko:K02746,ko:K02795	ko00051,ko00052,ko00520,ko01100,ko02060,map00051,map00052,map00520,map01100,map02060	M00276,M00277	R02630,R08366	RC00017,RC03206	ko00000,ko00001,ko00002,ko02000	4.A.6.1,4.A.6.1.4	-	e_coli_core.b1818,iAF1260.b1818,iAPECO1_1312.APECO1_875,iB21_1397.B21_01776,iBWG_1329.BWG_1631,iE2348C_1286.E2348C_1942,iEC55989_1330.EC55989_1991,iECABU_c1320.ECABU_c20770,iECBD_1354.ECBD_1823,iECB_1328.ECB_01788,iECDH10B_1368.ECDH10B_1956,iECDH1ME8569_1439.ECDH1ME8569_1763,iECD_1391.ECD_01788,iECED1_1282.ECED1_2021,iECH74115_1262.ECH74115_2547,iECIAI1_1343.ECIAI1_1887,iECIAI39_1322.ECIAI39_1234…	EII-Sor
Y_RS14745	5.8	4.3e-09	9.8e-08	7.00877	y2873	YPO1312	Y_RS14745	fhuC_2	ABC transporter ATP-binding protein	AAA domain, putative AbiEii toxin, Type IV TA system	HP	Coenzyme transport and metabolism+Inorganic ion transport and metabolism	-	3.6.3.34	ko:K02013	ko02010,map02010	M00240	-	-	ko00000,ko00001,ko00002,ko01000,ko02000	3.A.1.14	-	-	ABC_tran
Y_RS04765	5.4	1.4e-11	5.2e-10	9.284	y0912	YPO3277	rluD	rluD	23S rRNA pseudouridine(1911/1915/1917) synthase RluD	Responsible for synthesis of pseudouridine from uracil	J	Translation, ribosomal structure and biogenesis	GO:0000027,GO:0000154,GO:0000455,GO:0001522,GO:0003674,GO:0003824,GO:0005575,GO:0005622,GO:0005623,GO:0005737,GO:0005829,GO:0006139,GO:0006364,GO:0006396,GO:0006725,GO:0006807,GO:0006996,GO:0008150,GO:0008152,GO:0009451,GO:0009982,GO:0009987,GO:0010467,GO:0016043,GO:0016070,GO:0016072,GO:0016853,GO:0016866,GO:0022607,GO:0022613,GO:0022618,GO:0031118,GO:0034470,GO:0034622,GO:0034641,GO:0034660,GO:…	5.4.99.23	ko:K06180	-	-	-	-	ko00000,ko01000,ko03009	-	-	iE2348C_1286.E2348C_2868,iECED1_1282.ECED1_3035,iECSF_1327.ECSF_2432	PseudoU_synth_2,S4
Y_RS11230	5.3	6.7e-10	1.8e-08	7.74473	y2184	-	Y_RS11230	-	IS256 family transposase	Previously sequenced Yersinia pestis transposase Y1062 or Ypmt1.80C TR O68779 (EMBL AF053947) (402 aa) fasta scores E() 0, 100.0 id in 402 aa	L	Replication, recombination and repair	-	-	ko:K07493	-	-	-	-	ko00000	-	-	-	Transposase_mut
Y_RS21550	5.3	1.2e-08	2.5e-07	6.60206	-	-	Y_RS21550	-	ParB family protein	pMT1	-	NA	-	-	-	-	-	-	-	-	-	-	-	-
Y_RS17670	5	6.1e-05	0.00049	3.3098	y3455	YPO0723	flgC	flgC	flagellar basal body rod protein FlgC	flagellar basal-body rod protein FlgC	N	Cell motility	-	-	ko:K02388	ko02040,map02040	-	-	-	ko00000,ko00001,ko02035	-	-	-	Flg_bb_rod,Flg_bbr_C
Y_RS14915	4.9	9.5e-08	1.6e-06	5.79588	y2908	YPO1275	mepS	spr	bifunctional murein DD-endopeptidase/murein LD-carboxypeptidase	NlpC/P60 family	M	Cell wall/membrane/envelope biogenesis	GO:0000270,GO:0003674,GO:0003824,GO:0004175,GO:0006022,GO:0006508,GO:0006807,GO:0008150,GO:0008152,GO:0008233,GO:0009254,GO:0016787,GO:0019538,GO:0030203,GO:0043170,GO:0044238,GO:0070011,GO:0071704,GO:0140096,GO:1901135,GO:1901564	3.4.17.13	ko:K13694	-	-	-	-	ko00000,ko01000,ko01002,ko01011	-	-	-	NLPC_P60
Y_RS11890	4.8	1.2e-12	5.3e-11	10.2757	y2303	YPO2005	Y_RS11890	-	DUF4087 domain-containing protein	Protein of unknown function (DUF4087)	S	Function unknown	-	-	-	-	-	-	-	-	-	-	-	DUF4087
Y_RS23775	4.8	9.2e-05	0.00068	3.16749	-	-	Y_RS23775	-	YnhF family membrane protein	-	-	NA	-	-	-	-	-	-	-	-	-	-	-	-
Y_RS24435	4.8	6.8e-06	7.5e-05	4.12494	-	-	Y_RS24435	-	YnfU family zinc-binding protein	-	-	NA	-	-	-	-	-	-	-	-	-	-	-	-
Y_RS07040	4.7	5.1e-06	5.7e-05	4.24413	y1342	YPO2889	pepB	pepB	aminopeptidase PepB	Probably plays an important role in intracellular peptide degradation	E	Amino acid transport and metabolism	GO:0003674,GO:0003824,GO:0004177,GO:0005488,GO:0005515,GO:0005575,GO:0005622,GO:0005623,GO:0005737,GO:0005829,GO:0006508,GO:0006518,GO:0006807,GO:0008150,GO:0008152,GO:0008233,GO:0008238,GO:0009056,GO:0009987,GO:0016787,GO:0019538,GO:0034641,GO:0042802,GO:0043170,GO:0043171,GO:0043603,GO:0044237,GO:0044238,GO:0044248,GO:0044424,GO:0044444,GO:0044464,GO:0070011,GO:0071704,GO:0140096,GO:1901564,GO:…	3.4.11.23	ko:K07751	ko00480,ko01100,map00480,map01100	-	R00899,R04951	RC00096,RC00141	ko00000,ko00001,ko01000,ko01002	-	-	iAF1260.b2523,iBWG_1329.BWG_2287,iECDH10B_1368.ECDH10B_2690,iECDH1ME8569_1439.ECDH1ME8569_2450,iEcDH1_1363.EcDH1_1145,iJO1366.b2523,iY75_1357.Y75_RS13170	DUF3663,Peptidase_M17
Y_RS21110	4.6	5.2e-05	0.00043	3.36653	y4135	YPO4121	atpD	atpD	F0F1 ATP synthase subunit beta	Produces ATP from ADP in the presence of a proton gradient across the membrane. The catalytic sites are hosted primarily by the beta subunits	F	Nucleotide transport and metabolism	GO:0003674,GO:0003824,GO:0005215,GO:0005575,GO:0005622,GO:0005623,GO:0005886,GO:0006139,GO:0006163,GO:0006164,GO:0006725,GO:0006753,GO:0006754,GO:0006793,GO:0006796,GO:0006807,GO:0006810,GO:0006811,GO:0006812,GO:0008150,GO:0008152,GO:0008324,GO:0009058,GO:0009117,GO:0009123,GO:0009124,GO:0009126,GO:0009127,GO:0009141,GO:0009142,GO:0009144,GO:0009145,GO:0009150,GO:0009152,GO:0009156,GO:0009161,GO:…	3.6.3.14	ko:K02112	ko00190,ko00195,ko01100,map00190,map00195,map01100	M00157	-	-	ko00000,ko00001,ko00002,ko00194,ko01000	3.A.2.1	-	e_coli_core.b3732,iAF1260.b3732,iAPECO1_1312.APECO1_2729,iB21_1397.B21_03560,iBWG_1329.BWG_3423,iE2348C_1286.E2348C_4042,iEC042_1314.EC042_4119,iEC55989_1330.EC55989_4207,iECABU_c1320.ECABU_c42160,iECBD_1354.ECBD_4300,iECB_1328.ECB_03616,iECDH10B_1368.ECDH10B_3919,iECDH1ME8569_1439.ECDH1ME8569_3620,iECD_1391.ECD_03616,iECED1_1282.ECED1_4422,iECH74115_1262.ECH74115_5168,iECIAI1_1343.ECIAI1_3916,iE…	ATP-synt_ab,ATP-synt_ab_N
Y_RS15120	4.5	6.7e-08	1.2e-06	5.92082	y2951	YPO1236	Y_RS15120	ygbL	aldolase	Class II Aldolase and Adducin N-terminal domain protein	G	Carbohydrate transport and metabolism	GO:0003674,GO:0003824,GO:0005575,GO:0005622,GO:0005623,GO:0005737,GO:0005829,GO:0005975,GO:0005996,GO:0008150,GO:0008152,GO:0009056,GO:0016052,GO:0016829,GO:0016830,GO:0016832,GO:0019321,GO:0019323,GO:0044238,GO:0044281,GO:0044282,GO:0044424,GO:0044444,GO:0044464,GO:0046365,GO:0071704,GO:1901575	4.1.1.104	ko:K22130	-	-	-	-	ko00000,ko01000	-	-	iECED1_1282.ECED1_3191	Aldolase_II
Y_RS23700	4.5	6.3e-08	1.1e-06	5.95861	-	-	Y_RS23700	-	gluconate 5-dehydrogenase	-	-	NA	-	-	-	-	-	-	-	-	-	-	-	-
Y_RS04240	4.4	8.2e-09	1.8e-07	6.74473	y0817	YPO3373	queD	queD	6-carboxytetrahydropterin synthase QueD	Metal-Dependent Radical SAM Enzyme	H	Coenzyme transport and metabolism	GO:0003674,GO:0003824,GO:0005488,GO:0005515,GO:0006139,GO:0006725,GO:0006807,GO:0008150,GO:0008152,GO:0008270,GO:0008616,GO:0009058,GO:0009116,GO:0009119,GO:0009163,GO:0009987,GO:0016829,GO:0016835,GO:0016836,GO:0018130,GO:0019438,GO:0034404,GO:0034641,GO:0034654,GO:0042455,GO:0042802,GO:0043167,GO:0043169,GO:0044237,GO:0044238,GO:0044249,GO:0044271,GO:0044281,GO:0044283,GO:0046116,GO:0046483,GO:…	4.1.2.50,4.2.3.12	ko:K01737	ko00790,ko01100,map00790,map01100	M00842,M00843	R04286,R09959	RC01117,RC02846,RC02847	ko00000,ko00001,ko00002,ko01000,ko03016	-	-	iECIAI39_1322.ECIAI39_2947,iUTI89_1310.UTI89_C3129,ic_1306.c3324	PTPS
Y_RS13340	4.3	5.6e-05	0.00046	3.33724	y2581	-	Y_RS13340	lacY	MFS transporter	LacY proton/sugar symporter	P	Inorganic ion transport and metabolism	GO:0003674,GO:0005215,GO:0005351,GO:0005402,GO:0005488,GO:0005575,GO:0005623,GO:0005886,GO:0005887,GO:0006810,GO:0006811,GO:0006812,GO:0008150,GO:0008324,GO:0008643,GO:0015075,GO:0015077,GO:0015078,GO:0015144,GO:0015154,GO:0015155,GO:0015157,GO:0015291,GO:0015293,GO:0015294,GO:0015295,GO:0015318,GO:0015528,GO:0015672,GO:0015766,GO:0015767,GO:0015772,GO:0016020,GO:0016021,GO:0022804,GO:0022857,GO:…	-	ko:K02532	-	-	-	-	ko00000,ko02000	2.A.1.5	-	iAF1260.b0343,iAPECO1_1312.APECO1_1650,iB21_1397.B21_00301,iBWG_1329.BWG_3743,iE2348C_1286.E2348C_0298,iECABU_c1320.ECABU_c04330,iECBD_1354.ECBD_3314,iECB_1328.ECB_00297,iECDH10B_1368.ECDH10B_1356,iECDH1ME8569_1439.ECDH1ME8569_0330,iECD_1391.ECD_00297,iECED1_1282.ECED1_0371,iECO103_1326.ECO103_0325,iECO111_1330.ECO111_0379,iECO26_1355.ECO26_0379,iECOK1_1307.ECOK1_0335,iECP_1309.ECP_0416,iECS88_13…	LacY_symp
Y_RS17665	4.3	0.00026	0.0017	2.76955	y3453	YPO0724	flgD	flgD	flagellar hook assembly protein FlgD	Flagellar hook capping - N-terminal region family protein	N	Cell motility	-	-	ko:K02389	ko02040,map02040	-	-	-	ko00000,ko00001,ko02035	-	-	-	FLgD_tudor,FlgD,FlgD_ig
Y_RS13355	4.2	0.00031	0.0019	2.72125	y2584	YPO1580	Y_RS13355	entD	4'-phosphopantetheinyl transferase	Phosphopantetheinyl transferase	Q	Secondary metabolites biosynthesis, transport and catabolism	-	-	-	-	-	-	-	-	-	-	-	ACPS
Y_RS16445	4.2	0.00031	0.002	2.69897	y3200	YPO0812	Y_RS16445	-	hypothetical protein	Prokaryotic N-terminal methylation motif	U	Intracellular trafficking, secretion, and vesicular transport	-	-	ko:K02457	ko03070,ko05111,map03070,map05111	M00331	-	-	ko00000,ko00001,ko00002,ko02044	3.A.15	-	-	N_methyl
Y_RS09495	4.1	0.0012	0.0058	2.23657	y1843	YPO1681	cheZ	cheZ	protein phosphatase CheZ	Plays an important role in bacterial chemotaxis signal transduction pathway by accelerating the dephosphorylation of phosphorylated CheY (CheY-P)	NT	Cell motility+Signal transduction mechanisms	GO:0001539,GO:0003674,GO:0003824,GO:0004721,GO:0005488,GO:0005515,GO:0005575,GO:0005622,GO:0005623,GO:0005737,GO:0005829,GO:0005886,GO:0006464,GO:0006470,GO:0006793,GO:0006796,GO:0006807,GO:0006928,GO:0008150,GO:0008152,GO:0009987,GO:0016020,GO:0016311,GO:0016787,GO:0016788,GO:0016791,GO:0019538,GO:0032991,GO:0036211,GO:0040011,GO:0042578,GO:0042802,GO:0043170,GO:0043412,GO:0044237,GO:0044238,GO:…	-	ko:K03414	ko02030,map02030	-	-	-	ko00000,ko00001,ko02035	-	-	-	CheZ
Y_RS09630	4.1	0.00042	0.0025	2.60206	y1869	YPO1707	Y_RS09630	fimA	fimbrial protein	Type-1 fimbrial protein, A	NU	Cell motility+Intracellular trafficking, secretion, and vesicular transport	-	-	ko:K07345	ko05133,map05133	-	-	-	ko00000,ko00001,ko02035,ko02044	-	-	-	FimA
Y_RS06120	4	2.5e-06	3e-05	4.52288	y1161	YPO2591	Y_RS06120	-	hypothetical protein	-	-	NA	-	-	-	-	-	-	-	-	-	-	-	-
Y_RS07045	4	2.8e-06	3.3e-05	4.48149	y1343	YPO2888	sseB	sseB	enhanced serine sensitivity protein SseB	enhanced serine sensitivity protein SseB	S	Function unknown	-	-	-	-	-	-	-	-	-	-	-	SseB,SseB_C
Y_RS08455	4	2.8e-10	8.2e-09	8.08619	y1625	YPO2562	Y_RS08455	yfbT	sugar phosphatase	HAD hydrolase, IA, variant	S	Function unknown	GO:0000287,GO:0003674,GO:0003824,GO:0005488,GO:0006793,GO:0006796,GO:0008150,GO:0008152,GO:0009987,GO:0016311,GO:0016787,GO:0016788,GO:0016791,GO:0019203,GO:0030145,GO:0042578,GO:0043136,GO:0043167,GO:0043169,GO:0044237,GO:0046872,GO:0046914,GO:0050084,GO:0050286,GO:0050308,GO:0050897	3.1.3.23	ko:K19270	-	-	-	-	ko00000,ko01000	-	-	-	HAD_2
Y_RS09635	4	2e-15	1.3e-13	12.8861	y1870	YPO1708	Y_RS09635	-	fimbrial chaperone	chaperone protein	NU	Cell motility+Intracellular trafficking, secretion, and vesicular transport	-	-	ko:K15540	-	-	-	-	ko00000	-	-	-	PapD_C,PapD_N
Y_RS21485	4	1.4e-05	0.00014	3.85387	-	-	Y_RS21485	-	IS110-like element IS1618 family transposase	pMT1	-	NA	-	-	-	-	-	-	-	-	-	-	-	-
Y_RS06000	3.9	0.0022	0.0094	2.02687	y1138	YPO2790	Y_RS06000	-	DUF1240 domain-containing protein	74.6 identity in 126 aa overlap	S	Function unknown	-	-	-	-	-	-	-	-	-	-	-	DUF1240
Y_RS08800	3.9	0.0022	0.0092	2.03621	y1693	YPO2494	Y_RS08800	yeaV	BCCT family transporter	Belongs to the BCCT transporter (TC 2.A.15) family	M	Cell wall/membrane/envelope biogenesis	GO:0005575,GO:0005623,GO:0005886,GO:0006810,GO:0008150,GO:0016020,GO:0044464,GO:0051179,GO:0051234,GO:0071705,GO:0071944	-	ko:K03451	-	-	-	-	ko00000	2.A.15	-	iEcSMS35_1347.EcSMS35_1387	BCCT
Y_RS21105	3.9	0.00074	0.004	2.39794	y4134	YPO4120	Y_RS21105	atpC	F0F1 ATP synthase subunit epsilon	Produces ATP from ADP in the presence of a proton gradient across the membrane	C	Energy production and conversion	GO:0003674,GO:0003824,GO:0005215,GO:0005575,GO:0005622,GO:0005623,GO:0005886,GO:0006139,GO:0006163,GO:0006164,GO:0006725,GO:0006753,GO:0006754,GO:0006793,GO:0006796,GO:0006807,GO:0006810,GO:0006811,GO:0006812,GO:0008150,GO:0008152,GO:0008324,GO:0009058,GO:0009117,GO:0009123,GO:0009124,GO:0009126,GO:0009127,GO:0009141,GO:0009142,GO:0009144,GO:0009145,GO:0009150,GO:0009152,GO:0009156,GO:0009161,GO:…	-	ko:K02114	ko00190,ko00195,ko01100,map00190,map00195,map01100	M00157	-	-	ko00000,ko00001,ko00002,ko00194	3.A.2.1	-	iSbBS512_1146.SbBS512_E4190	ATP-synt_DE,ATP-synt_DE_N
Y_RS08730	3.8	0.0008	0.0041	2.38722	y1679	YPO2508	Y_RS08730	-	GNAT family N-acetyltransferase	Acetyltransferase (GNAT) domain	M	Cell wall/membrane/envelope biogenesis	-	-	-	-	-	-	-	-	-	-	-	Acetyltransf_1
Y_RS11315	3.8	0.0018	0.008	2.09691	y2196	YPO2120	Y_RS11315	-	phage tail protein	Phage minor tail protein	S	Function unknown	-	-	-	-	-	-	-	-	-	-	-	Phage_min_tail
Y_RS15110	3.8	1.2e-07	2.1e-06	5.67778	y2949	YPO1238	Y_RS15110	ygbM	2-oxo-tetronate isomerase	Belongs to the hyi family	G	Carbohydrate transport and metabolism	-	5.3.1.22,5.3.1.35	ko:K01816,ko:K22131	ko00630,ko01100,map00630,map01100	-	R01394	RC00511	ko00000,ko00001,ko01000	-	-	-	AP_endonuc_2
Y_RS15115	3.8	4.1e-07	5.8e-06	5.23657	y2950	YPO1237	Y_RS15115	glcR_1	DeoR/GlpR family DNA-binding transcription regulator	DeoR C terminal sensor domain	K	Transcription	-	-	ko:K03436	-	-	-	-	ko00000,ko03000	-	-	-	DeoRC,HTH_DeoR
Y_RS15755	3.8	8.2e-07	1.1e-05	4.95861	y3074	YPO1106	nadK	nadK	NAD(+) kinase	Involved in the regulation of the intracellular balance of NAD and NADP, and is a key enzyme in the biosynthesis of NADP. Catalyzes specifically the phosphorylation on 2'-hydroxyl of the adenosine moiety of NAD to yield NADP	F	Nucleotide transport and metabolism	GO:0000166,GO:0003674,GO:0003824,GO:0003951,GO:0005488,GO:0005524,GO:0005575,GO:0005622,GO:0005623,GO:0005737,GO:0005829,GO:0006139,GO:0006725,GO:0006732,GO:0006733,GO:0006739,GO:0006741,GO:0006753,GO:0006793,GO:0006796,GO:0006807,GO:0008144,GO:0008150,GO:0008152,GO:0009058,GO:0009108,GO:0009117,GO:0009165,GO:0009987,GO:0016301,GO:0016310,GO:0016740,GO:0016772,GO:0016773,GO:0017076,GO:0018130,GO:…	2.7.1.23	ko:K00858	ko00760,ko01100,map00760,map01100	-	R00104	RC00002,RC00078	ko00000,ko00001,ko01000	-	-	iEcSMS35_1347.EcSMS35_2767	NAD_kinase
Y_RS19095	3.8	1.3e-07	2.2e-06	5.65758	y3739	YPO0441	Y_RS19095	smp	YtjB family periplasmic protein	Bacterial virulence factor haemolysin	S	Function unknown	-	-	ko:K07186	-	-	-	-	ko00000	-	-	-	SMP_2
Y_RS20605	3.8	0.00056	0.0031	2.50864	y4039	YPO4018	Y_RS20605	-	PLP-dependent cysteine synthase family protein	Pyridoxal-phosphate dependent enzyme	E	Amino acid transport and metabolism	-	2.5.1.47	ko:K01738	ko00270,ko00920,ko01100,ko01110,ko01120,ko01130,ko01200,ko01230,map00270,map00920,map01100,map01110,map01120,map01130,map01200,map01230	M00021	R00897,R03601,R04859	RC00020,RC02814,RC02821	ko00000,ko00001,ko00002,ko01000	-	-	-	PALP
Y_RS24020	3.8	7.2e-05	0.00057	3.24413	-	-	Y_RS24020	-	IS3-like element IS1661 family transposase	20.1 kDa protein SW YI9A_ECOLI (Q47309) (173 aa) fasta scores E() 2.3e-20, 39.6 id in 169 aa	L	Replication, recombination and repair	-	-	ko:K07483	-	-	-	-	ko00000	-	-	-	HTH_28,HTH_Tnp_1
Y_RS01775	3.7	9.8e-05	0.00072	3.14267	y0351	YPO3878	Y_RS01775	fimC_4	molecular chaperone usher pili	PapD chaperone, y0348-0352 mutant lack adhesion to host cells	NU	Cell motility+Intracellular trafficking, secretion, and vesicular transport	-	-	ko:K07346	-	-	-	-	ko00000,ko02035,ko02044,ko03110	-	-	-	PapD_C,PapD_N
Y_RS07960	3.7	7.7e-06	8.3e-05	4.08092	y1524	-	Y_RS07960	fbpC	ABC transporter ATP-binding protein	Part of the ABC transporter complex FbpABC involved in Fe(3 ) ions import. Responsible for energy coupling to the transport system	P	Inorganic ion transport and metabolism	-	3.6.3.30	ko:K02010	ko02010,map02010	M00190	-	-	ko00000,ko00001,ko00002,ko01000,ko02000	3.A.1.10	-	-	ABC_tran,TOBE_2
Y_RS09365	3.7	5.2e-10	1.5e-08	7.82391	y1816	YPO1653	Y_RS09365	qor2	NAD(P)H-quinone oxidoreductase	Zinc-binding dehydrogenase	C	Energy production and conversion	-	1.6.5.5	ko:K00344	-	-	-	-	ko00000,ko01000	-	-	-	ADH_N,ADH_zinc_N,ADH_zinc_N_2
Y_RS16700	3.7	0.00035	0.0021	2.67778	y3249	YPO0864	Y_RS16700	yqjI	PadR family transcriptional regulator	Transcriptional regulator PadR-like family	K	Transcription	-	-	-	-	-	-	-	-	-	-	-	PadR
Y_RS21340	3.7	0.00084	0.0043	2.36653	-	-	Y_RS21340	-	major capsid protein	pMT1	-	NA	-	-	-	-	-	-	-	-	-	-	-	-
Y_RS01385	3.6	2.7e-05	0.00024	3.61979	y0288	YPO0100	Y_RS01385	-	hypothetical protein	-	-	NA	-	-	-	-	-	-	-	-	-	-	-	-
Y_RS04235	3.6	1.2e-12	5.3e-11	10.2757	y0816	YPO3374	queE	queE	7-carboxy-7-deazaguanine synthase QueE	Catalyzes the complex heterocyclic radical-mediated conversion of 6-carboxy-5,6,7,8-tetrahydropterin (CPH4) to 7- carboxy-7-deazaguanine (CDG), a step common to the biosynthetic pathways of all 7-deazapurine-containing compounds	H	Coenzyme transport and metabolism	GO:0005575,GO:0005622,GO:0005623,GO:0005737,GO:0005829,GO:0044424,GO:0044444,GO:0044464	4.3.99.3	ko:K10026	ko00790,ko01100,map00790,map01100	-	R10002	RC02989	ko00000,ko00001,ko01000,ko03016	-	-	-	Fer4_14,Radical_SAM
Y_RS07645	3.6	6.1e-07	8.3e-06	5.08092	y1464	YPO3017	Y_RS07645	Z012_01760	MurR/RpiR family transcriptional regulator	Helix-turn-helix domain, rpiR family	K	Transcription	GO:0003674,GO:0003700,GO:0005575,GO:0005622,GO:0005623,GO:0005737,GO:0005829,GO:0006355,GO:0008150,GO:0009889,GO:0010468,GO:0010556,GO:0019219,GO:0019222,GO:0031323,GO:0031326,GO:0044424,GO:0044444,GO:0044464,GO:0050789,GO:0050794,GO:0051171,GO:0051252,GO:0060255,GO:0065007,GO:0080090,GO:0140110,GO:1903506,GO:2000112,GO:2001141	-	-	-	-	-	-	-	-	-	-	HTH_6,SIS
Y_RS11675	3.6	2.7e-05	0.00024	3.61979	y2264	YPO2047	Y_RS11675	yecM	VOC family protein	YecM protein	S	Function unknown	GO:0005575,GO:0005622,GO:0005623,GO:0005737,GO:0005829,GO:0044424,GO:0044444,GO:0044464	-	ko:K09907	-	-	-	-	ko00000	-	-	-	YecM
Y_RS16075	3.6	0.00021	0.0014	2.85387	y3126	YPO1053	skp	skp	molecular chaperone Skp	Molecular chaperone that interacts specifically with outer membrane proteins, thus maintaining the solubility of early folding intermediates during passage through the periplasm	M	Cell wall/membrane/envelope biogenesis	GO:0001530,GO:0003674,GO:0005488,GO:0005515,GO:0005575,GO:0005623,GO:0006457,GO:0006807,GO:0008104,GO:0008150,GO:0008152,GO:0008289,GO:0009279,GO:0009987,GO:0010467,GO:0016020,GO:0016043,GO:0019538,GO:0019867,GO:0022417,GO:0022607,GO:0030288,GO:0030312,GO:0030313,GO:0031647,GO:0031975,GO:0032978,GO:0033036,GO:0034613,GO:0042597,GO:0042802,GO:0043163,GO:0043165,GO:0043170,GO:0044085,GO:0044091,GO:…	-	ko:K06142	-	-	-	-	ko00000	-	-	-	OmpH
Y_RS24315	3.6	3.4e-07	5e-06	5.30103	y1818	YPO1656	dsrB	dsrB	protein DsrB	Dextransucrase DSRB	S	Function unknown	-	-	-	-	-	-	-	-	-	-	-	DSRB
Y_RS04450	3.5	0.00087	0.0044	2.35655	y0856	YPO3333	Y_RS04450	sgbU	L-ribulose-5-phosphate 3-epimerase	Xylose isomerase-like TIM barrel	G	Carbohydrate transport and metabolism	-	5.1.3.22	ko:K03079	ko00040,ko00053,ko01100,ko01120,map00040,map00053,map01100,map01120	M00550	R03244	RC00540	ko00000,ko00001,ko00002,ko01000	-	-	-	AP_endonuc_2
Y_RS08050	3.5	0.00084	0.0043	2.36653	-	-	Y_RS08050	htrE	fimbria/pilus outer membrane usher protein	PapC N-terminal domain	NU	Cell motility+Intracellular trafficking, secretion, and vesicular transport	GO:0003674,GO:0005215,GO:0005575,GO:0005623,GO:0006810,GO:0008150,GO:0009279,GO:0009297,GO:0009987,GO:0015267,GO:0015288,GO:0015473,GO:0016020,GO:0016043,GO:0019867,GO:0022607,GO:0022803,GO:0022829,GO:0022857,GO:0030030,GO:0030031,GO:0030312,GO:0030313,GO:0031975,GO:0043711,GO:0044085,GO:0044462,GO:0044464,GO:0051179,GO:0051234,GO:0055085,GO:0071840,GO:0071944	-	ko:K07347	ko05133,map05133	-	-	-	ko00000,ko00001,ko02000,ko02035,ko02044	1.B.11.3	-	-	PapC_C,PapC_N,Usher
Y_RS09460	3.5	0.00049	0.0028	2.55284	y1835	YPO1673	Y_RS09460	-	DUF2339 domain-containing protein	Predicted membrane protein (DUF2339)	S	Function unknown	-	-	-	-	-	-	-	-	-	-	-	DUF2339
Y_RS09545	3.5	0.003	0.012	1.92082	-	-	Y_RS09545	-	hypothetical protein	-	-	NA	-	-	-	-	-	-	-	-	-	-	-	-
Y_RS10255	3.5	2.4e-05	0.00023	3.63827	y1992	YPO2340	mpaA	mpaA	murein tripeptide amidase MpaA	Protein of unknown function (DUF2817)	E	Amino acid transport and metabolism	GO:0000270,GO:0003674,GO:0003824,GO:0004040,GO:0004180,GO:0004181,GO:0005488,GO:0006022,GO:0006026,GO:0006027,GO:0006508,GO:0006518,GO:0006807,GO:0008150,GO:0008152,GO:0008233,GO:0008235,GO:0008237,GO:0008238,GO:0008270,GO:0009050,GO:0009056,GO:0009057,GO:0009253,GO:0009987,GO:0016787,GO:0016810,GO:0016811,GO:0019538,GO:0030203,GO:0034641,GO:0043167,GO:0043169,GO:0043170,GO:0043171,GO:0043603,GO:…	-	ko:K14054	-	-	-	-	ko00000	-	-	iEC55989_1330.EC55989_1490,iECO103_1326.ECO103_1491	Peptidase_M14
Y_RS10820	3.5	2e-08	4.1e-07	6.38722	y2102	YPO2260	Y_RS10820	yfeH	bile acid:sodium symporter family protein	sodium bile acid symporter family protein	S	Function unknown	-	-	ko:K14347	-	-	-	-	ko00000,ko02000,ko04147	2.A.93.1	-	-	SBF_like
Y_RS21090	3.5	2.8e-12	1.2e-10	9.92082	y4131	YPO4117	pstS	pstS	phosphate ABC transporter substrate-binding protein PstS	Part of the ABC transporter complex PstSACB involved in phosphate import	P	Inorganic ion transport and metabolism	GO:0003674,GO:0005488,GO:0005575,GO:0005623,GO:0006810,GO:0006811,GO:0006817,GO:0006820,GO:0006950,GO:0006974,GO:0008150,GO:0009314,GO:0009628,GO:0009987,GO:0010921,GO:0015698,GO:0019220,GO:0019222,GO:0030288,GO:0030313,GO:0031323,GO:0031975,GO:0033554,GO:0035303,GO:0042301,GO:0042597,GO:0043167,GO:0043168,GO:0044464,GO:0050789,GO:0050790,GO:0050794,GO:0050896,GO:0051174,GO:0051179,GO:0051234,GO:…	-	ko:K02040	ko02010,ko02020,ko05152,map02010,map02020,map05152	M00222	-	-	ko00000,ko00001,ko00002,ko02000	3.A.1.7	-	iECH74115_1262.ECH74115_5157,iECSP_1301.ECSP_4770,iECs_1301.ECs4664,iG2583_1286.G2583_4518,iJN746.PP_2656,iZ_1308.Z5219	PBP_like_2
Y_RS06040	3.4	2e-12	8.4e-11	10.0757	y1144	YPO2574	Y_RS06040	-	DUF1440 domain-containing protein	Protein of unknown function (DUF1440)	S	Function unknown	-	-	ko:K08996	-	-	-	-	ko00000	-	-	-	DUF1440
Y_RS09450	3.4	5.8e-06	6.4e-05	4.19382	y1832	YPO1671	Y_RS09450	-	transcriptional regulator	HTH domain	S	Function unknown	-	-	-	-	-	-	-	-	-	-	-	HTH_22,PAS_6
Y_RS09985	3.4	0.0001	0.00076	3.11919	y1943	-	tnpA	-	IS200/IS605-like element IS1541A family transposase	Transposase IS200 like	L	Replication, recombination and repair	-	-	ko:K07491	-	-	-	-	ko00000	-	-	-	Y1_Tnp
Y_RS09995	3.4	0.00022	0.0014	2.85387	y5000	-	Y_RS09995	lpp	major outer membrane lipoprotein	Major outer membrane lipoprotein	M	Cell wall/membrane/envelope biogenesis	GO:0003674,GO:0005488,GO:0005515,GO:0005539,GO:0005575,GO:0005623,GO:0006629,GO:0008150,GO:0008152,GO:0008289,GO:0009279,GO:0009987,GO:0016020,GO:0016021,GO:0019867,GO:0030258,GO:0030312,GO:0030313,GO:0031224,GO:0031230,GO:0031975,GO:0042802,GO:0042834,GO:0044237,GO:0044238,GO:0044255,GO:0044425,GO:0044462,GO:0044464,GO:0045203,GO:0071704,GO:0071944,GO:0097367	-	ko:K06078	-	-	-	-	ko00000,ko01011	-	-	-	LPP
Y_RS18205	3.4	2.1e-08	4.2e-07	6.37675	y3563	YPO0615	Y_RS18205	-	hypothetical protein	-	-	NA	-	-	-	-	-	-	-	-	-	-	-	-
Y_RS08725	3.3	0.0016	0.0071	2.14874	y1678	YPO2509	tam	tam	trans-aconitate 2-methyltransferase	Catalyzes the S-adenosylmethionine monomethyl esterification of trans-aconitate	J	Translation, ribosomal structure and biogenesis	GO:0003674,GO:0003824,GO:0005575,GO:0005622,GO:0005623,GO:0005737,GO:0005829,GO:0008150,GO:0008152,GO:0008168,GO:0008757,GO:0016740,GO:0016741,GO:0030798,GO:0032259,GO:0044424,GO:0044444,GO:0044464	2.1.1.144	ko:K00598	-	-	-	-	ko00000,ko01000	-	-	iECABU_c1320.ECABU_c17460,iSDY_1059.SDY_1625,ic_1306.c1942	Methyltransf_23,Methyltransf_25,Methyltransf_31
Y_RS09550	3.3	1.4e-05	0.00014	3.85387	y1853	-	istB	-	IS21-like element IS100kyp family helper ATPase IstB	MobA/MobL family	S	Function unknown	-	-	-	-	-	-	-	-	-	-	-	MobA_MobL
Y_RS10520	3.3	0.0045	0.017	1.76955	y2043	YPO2200	Y_RS10520	-	hypothetical protein	-	-	NA	-	-	-	-	-	-	-	-	-	-	-	-
Y_RS14255	3.3	0.0012	0.0058	2.23657	y2766	YPO1404	mukE	mukE	chromosome partition protein MukE	Involved in chromosome condensation, segregation and cell cycle progression. May participate in facilitating chromosome segregation by condensation DNA from both sides of a centrally located replisome during cell division. Probably acts via its interaction with MukB and MukF	D	Cell cycle control, cell division, chromosome partitioning	GO:0005575,GO:0007059,GO:0008150,GO:0009295,GO:0009987	-	ko:K03804	-	-	-	-	ko00000,ko03036	-	-	-	MukE
Y_RS21600	3.3	0.0061	0.021	1.67778	-	-	istA	-	IS21-like element IS100 family transposase	pMT1	-	NA	-	-	-	-	-	-	-	-	-	-	-	-
Y_RS06255	3.2	0.00047	0.0027	2.56864	y1191	YPO2617	corC	corC	CNNM family magnesium/cobalt transport protein CorC	to Magnesium and cobalt efflux protein CorC of Enterobacteriaceae UniRef RepID Q7N749_PHOLL	P	Inorganic ion transport and metabolism	GO:0001897,GO:0001906,GO:0001907,GO:0005575,GO:0005623,GO:0005886,GO:0008150,GO:0009405,GO:0009987,GO:0016020,GO:0019835,GO:0019836,GO:0031640,GO:0035821,GO:0044003,GO:0044004,GO:0044179,GO:0044364,GO:0044403,GO:0044419,GO:0044464,GO:0044764,GO:0051701,GO:0051704,GO:0051715,GO:0051801,GO:0051817,GO:0051818,GO:0051883,GO:0052331,GO:0071944	-	ko:K06189	-	-	-	-	ko00000,ko02000	9.A.40.1.2	-	-	CBS,CorC_HlyC
Y_RS06720	3.2	5.7e-13	2.7e-11	10.5686	y1277	YPO2701	Y_RS06720	-	DUF969 domain-containing protein	Protein of unknown function (DUF969)	S	Function unknown	-	-	-	-	-	-	-	-	-	-	-	DUF969
Y_RS09540	3.2	0.00017	0.0012	2.92082	y1852	YPO1689	Y_RS09540	-	patatin-like phospholipase family protein	Patatin-like phospholipase	S	Function unknown	-	-	-	-	-	-	-	-	-	-	-	Patatin
Y_RS09810	3.2	5.8e-10	1.6e-08	7.79588	-	-	rpmI	rpmI	50S ribosomal protein L35	Belongs to the bacterial ribosomal protein bL35 family	J	Translation, ribosomal structure and biogenesis	GO:0003674,GO:0003735,GO:0005198,GO:0005575,GO:0005622,GO:0005623,GO:0005737,GO:0005829,GO:0005840,GO:0015934,GO:0022625,GO:0022626,GO:0032991,GO:0043226,GO:0043228,GO:0043229,GO:0043232,GO:0044391,GO:0044422,GO:0044424,GO:0044444,GO:0044445,GO:0044446,GO:0044464,GO:1990904	-	ko:K02916	ko03010,map03010	M00178	-	-	br01610,ko00000,ko00001,ko00002,ko03011	-	-	-	Ribosomal_L35p
Y_RS11395	3.2	0.0024	0.01	2	y2210	-	Y_RS11395	-	IS256 family transposase	Previously sequenced Yersinia pestis transposase Y1062 or Ypmt1.80C TR O68779 (EMBL AF053947) (402 aa) fasta scores E() 0, 100.0 id in 402 aa	L	Replication, recombination and repair	-	-	ko:K07493	-	-	-	-	ko00000	-	-	-	Transposase_mut
Y_RS13950	3.2	0.0019	0.0083	2.08092	y2709	YPO1460	Y_RS13950	-	SDR family oxidoreductase	Enoyl-(Acyl carrier protein) reductase	IQ	Lipid transport and metabolism+Secondary metabolites biosynthesis, transport and catabolism	-	-	-	-	-	-	-	-	-	-	-	adh_short_C2
Y_RS14625	3.2	0.0033	0.013	1.88606	y2846	YPO1335	Y_RS14625	ybjO	YbjO family protein	Protein of unknown function (DUF2593)	S	Function unknown	GO:0005575,GO:0005623,GO:0005886,GO:0016020,GO:0044464,GO:0071944	-	-	-	-	-	-	-	-	-	-	DUF2593
Y_RS15125	3.2	0.0003	0.0019	2.72125	y2952	YPO1235	Y_RS15125	ygbK	3-oxo-tetronate kinase	Putative nucleotide-binding of sugar-metabolising enzyme	S	Function unknown	-	2.7.1.217,2.7.1.219,2.7.1.220	ko:K21948,ko:K22129	-	-	R11706,R11707	-	ko00000,ko01000	-	-	-	DUF1357_C,DUF1537
Y_RS18200	3.2	4.8e-09	1.1e-07	6.95861	y3562	YPO0616	Y_RS18200	bglX	glycoside hydrolase family 3 N-terminal domain-containing protein	Glycosyl hydrolase family 3 C-terminal domain protein	G	Carbohydrate transport and metabolism	-	3.2.1.21	ko:K05349	ko00460,ko00500,ko00940,ko01100,ko01110,map00460,map00500,map00940,map01100,map01110	-	R00026,R02558,R02887,R02985,R03527,R04949,R04998,R10035,R10039,R10040	RC00049,RC00059,RC00171,RC00262,RC00397,RC00451,RC00714,RC00746,RC01248	ko00000,ko00001,ko01000	-	GH3	-	Fn3-like,Glyco_hydro_3,Glyco_hydro_3_C
Y_RS20720	3.2	3e-06	3.5e-05	4.45593	y4060	YPO4041	Y_RS20720	ybgP	molecular chaperone	chaperone	NU	Cell motility+Intracellular trafficking, secretion, and vesicular transport	GO:0006457,GO:0006950,GO:0006974,GO:0008150,GO:0009987,GO:0033554,GO:0050896,GO:0051716	-	-	-	-	-	-	-	-	-	-	PapD_C,PapD_N
Y_RS07485	3.1	0.00083	0.0043	2.36653	y1430	YPO3050	Y_RS07485	afuA	ABC transporter substrate-binding protein	Bacterial extracellular solute-binding protein	P	Inorganic ion transport and metabolism	-	-	ko:K02012	ko02010,map02010	M00190	-	-	ko00000,ko00001,ko00002,ko02000	3.A.1.10	-	-	SBP_bac_11,SBP_bac_8
Y_RS03785	3.1	0.0025	0.01	2	y0722	YPO3463	phnM	phnM	alpha-D-ribose 1-methylphosphonate 5-triphosphate diphosphatase	phosphonate metabolism protein PhnM	P	Inorganic ion transport and metabolism	GO:0006793,GO:0008150,GO:0008152,GO:0009056,GO:0009987,GO:0019634,GO:0019637,GO:0019700,GO:0044237,GO:0046434,GO:0071704,GO:1901575	3.6.1.63	ko:K06162	ko00440,map00440	-	R10186	RC00002	ko00000,ko00001,ko01000	-	-	-	Amidohydro_1,Amidohydro_3
Y_RS10090	3.1	6.8e-08	1.2e-06	5.92082	y1961	YPO2374	rovA	slyA	virulence master transcriptional regulator RovA	Transcription regulator that can specifically activate or repress expression of target genes	K	Transcription	GO:0001067,GO:0003674,GO:0003676,GO:0003677,GO:0003700,GO:0005488,GO:0006355,GO:0008150,GO:0009889,GO:0009890,GO:0009891,GO:0009892,GO:0009893,GO:0010468,GO:0010556,GO:0010557,GO:0010558,GO:0010604,GO:0010605,GO:0010628,GO:0010629,GO:0019219,GO:0019222,GO:0031323,GO:0031324,GO:0031325,GO:0031326,GO:0031327,GO:0031328,GO:0031333,GO:0031334,GO:0043254,GO:0044087,GO:0044089,GO:0044212,GO:0045892,GO:…	-	ko:K06075	-	-	-	-	ko00000,ko03000	-	-	-	MarR,MarR_2
Y_RS10290	3.1	1.6e-06	2e-05	4.69897	y2000	YPO2333	Y_RS10290	emrE	multidrug efflux SMR transporter	Small Multidrug Resistance protein	U	Intracellular trafficking, secretion, and vesicular transport	-	-	ko:K03297	-	-	-	-	ko00000,ko02000	2.A.7.1	-	-	Multi_Drug_Res
Y_RS10430	3.1	7.8e-07	1e-05	5	y2028	YPO2184	oppC	oppC	oligopeptide ABC transporter permease OppC	oligopeptide transport system permease protein OppC	EP	Amino acid transport and metabolism+Inorganic ion transport and metabolism	GO:0005575,GO:0005623,GO:0005886,GO:0016020,GO:0044464,GO:0071944	-	ko:K15582	ko01501,ko02010,ko02024,map01501,map02010,map02024	M00439	-	-	ko00000,ko00001,ko00002,ko02000	3.A.1.5.1,3.A.1.5.18,3.A.1.5.19,3.A.1.5.25	-	iAF1260.b1245,iB21_1397.B21_01229,iEC55989_1330.EC55989_1342,iECBD_1354.ECBD_2377,iECB_1328.ECB_01219,iECDH10B_1368.ECDH10B_1307,iECDH1ME8569_1439.ECDH1ME8569_1185,iECD_1391.ECD_01219,iECIAI1_1343.ECIAI1_1264,iECO103_1326.ECO103_1345,iECO111_1330.ECO111_1572,iECO26_1355.ECO26_1756,iECSE_1348.ECSE_1293,iECSP_1301.ECSP_1637,iECUMN_1333.ECUMN_1542,iECW_1372.ECW_m1337,iECs_1301.ECs1745,iEKO11_1354.EK…	BPD_transp_1,OppC_N
Y_RS10925	3.1	1.6e-05	0.00016	3.79588	y2123	YPO2291	Y_RS10925	srfC	putative virulence factor	virulence factor	S	Function unknown	-	-	-	-	-	-	-	-	-	-	-	Virul_Fac
Y_RS12735	3.1	3.2e-05	0.00028	3.55284	y2462	YPO1845	Y_RS12735	dcyD	D-cysteine desulfhydrase	Catalyzes the alpha,beta-elimination reaction of D- cysteine and of several D-cysteine derivatives. It could be a defense mechanism against D-cysteine	E	Amino acid transport and metabolism	GO:0000096,GO:0000098,GO:0003674,GO:0003824,GO:0005488,GO:0005575,GO:0005622,GO:0005623,GO:0005737,GO:0005829,GO:0006082,GO:0006520,GO:0006534,GO:0006790,GO:0006791,GO:0006807,GO:0006950,GO:0007154,GO:0008144,GO:0008150,GO:0008152,GO:0009056,GO:0009063,GO:0009069,GO:0009071,GO:0009093,GO:0009267,GO:0009605,GO:0009987,GO:0009991,GO:0010438,GO:0016054,GO:0016829,GO:0016846,GO:0016848,GO:0019148,GO:…	4.4.1.15	ko:K05396	ko00270,map00270	-	R01874	RC00382	ko00000,ko00001,ko01000	-	-	iSFV_1184.SFV_1963,iSF_1195.SF1962,iSFxv_1172.SFxv_2191,iS_1188.S2058	PALP
Y_RS19100	3.1	0.00036	0.0022	2.65758	y3740	YPO0440	deoD	deoD	purine-nucleoside phosphorylase	Purine nucleoside phosphorylase	F	Nucleotide transport and metabolism	GO:0003674,GO:0003824,GO:0004731,GO:0005488,GO:0005515,GO:0005575,GO:0005622,GO:0005623,GO:0005737,GO:0005829,GO:0006139,GO:0006152,GO:0006725,GO:0006807,GO:0006950,GO:0006974,GO:0008150,GO:0008152,GO:0009056,GO:0009116,GO:0009164,GO:0009987,GO:0015949,GO:0016740,GO:0016757,GO:0016763,GO:0019439,GO:0019686,GO:0033554,GO:0034641,GO:0034655,GO:0034656,GO:0042278,GO:0042802,GO:0044237,GO:0044238,GO:…	2.4.2.1	ko:K03784	ko00230,ko00240,ko00760,ko01100,ko01110,map00230,map00240,map00760,map01100,map01110	-	R01561,R01863,R01969,R02147,R02294,R02295,R02297,R02484,R02557,R02748,R08368,R10244	RC00033,RC00063,RC00122	ko00000,ko00001,ko01000	-	-	iAPECO1_1312.APECO1_1997,iB21_1397.B21_04226,iE2348C_1286.E2348C_4682,iEC042_1314.EC042_4881,iECABU_c1320.ECABU_c50190,iECBD_1354.ECBD_3636,iECB_1328.ECB_04260,iECD_1391.ECD_04260,iECED1_1282.ECED1_5255,iECIAI39_1322.ECIAI39_4916,iECNA114_1301.ECNA114_4626,iECO26_1355.ECO26_5590,iECOK1_1307.ECOK1_4950,iECP_1309.ECP_4768,iEcolC_1368.EcolC_3672,iLF82_1304.LF82_0467,iNRG857_1313.NRG857_22170,iPC815.…	PNP_UDP_1
Y_RS21350	3.1	0.00039	0.0023	2.63827	-	-	Y_RS21350	-	hypothetical protein	pMT1	-	NA	-	-	-	-	-	-	-	-	-	-	-	-
Y_RS24300	3.1	3.7e-06	4.3e-05	4.36653	y0730	YPO3456	phnF	phnF	phosphonate metabolism transcriptional regulator PhnF	transcriptional regulator phnF	K	Transcription	-	-	ko:K02043,ko:K03482	-	-	-	-	ko00000,ko03000	-	-	-	GntR,UTRA
Y_RS07490	3	7e-12	2.8e-10	9.55284	y1431	YPO3049	Y_RS07490	-	iron ABC transporter permease	Binding-protein-dependent transport system inner membrane component	P	Inorganic ion transport and metabolism	-	-	ko:K02011	ko02010,map02010	M00190	-	-	ko00000,ko00001,ko00002,ko02000	3.A.1.10	-	-	BPD_transp_1
Y_RS10110	3	2.9e-07	4.4e-06	5.35655	y1965	YPO2370	pdxH	pdxH	pyridoxamine 5'-phosphate oxidase	Catalyzes the oxidation of either pyridoxine 5'- phosphate (PNP) or pyridoxamine 5'-phosphate (PMP) into pyridoxal 5'-phosphate (PLP)	H	Coenzyme transport and metabolism	GO:0000166,GO:0003674,GO:0003824,GO:0004733,GO:0005488,GO:0005515,GO:0005575,GO:0005622,GO:0005623,GO:0005737,GO:0005829,GO:0006081,GO:0006725,GO:0006732,GO:0006766,GO:0006767,GO:0006793,GO:0006796,GO:0006807,GO:0008144,GO:0008150,GO:0008152,GO:0008614,GO:0008615,GO:0009058,GO:0009108,GO:0009110,GO:0009443,GO:0009987,GO:0010181,GO:0016491,GO:0016638,GO:0016641,GO:0017144,GO:0018130,GO:0019438,GO:…	1.4.3.5	ko:K00275	ko00750,ko01100,ko01120,map00750,map01100,map01120	M00124	R00277,R00278,R01710,R01711	RC00048,RC00116	ko00000,ko00001,ko00002,ko01000	-	-	-	PNP_phzG_C,Putative_PNPOx
Y_RS10665	3	0.01	0.031	1.50864	y2070	YPO2228	yciH	yciH	stress response translation initiation inhibitor YciH	translation initiation	J	Translation, ribosomal structure and biogenesis	GO:0001731,GO:0002181,GO:0002183,GO:0002188,GO:0002190,GO:0002192,GO:0003674,GO:0003676,GO:0003723,GO:0003729,GO:0003743,GO:0005488,GO:0005575,GO:0005622,GO:0005623,GO:0005737,GO:0006412,GO:0006413,GO:0006518,GO:0006807,GO:0008135,GO:0008150,GO:0008152,GO:0009058,GO:0009059,GO:0009987,GO:0010467,GO:0016043,GO:0019538,GO:0022607,GO:0022613,GO:0022618,GO:0032991,GO:0034622,GO:0034641,GO:0034645,GO:…	-	ko:K03113	ko03013,map03013	-	-	-	ko00000,ko00001,ko03012	-	-	-	SUI1
Y_RS10895	3	0.0097	0.031	1.50864	y2116	YPO2286	Y_RS10895	-	ABC transporter substrate-binding protein	NMT1-like family	P	Inorganic ion transport and metabolism	-	-	ko:K02051	-	M00188	-	-	ko00000,ko00002,ko02000	3.A.1.16,3.A.1.17	-	-	NMT1_2
Y_RS11145	3	1.4e-10	4.4e-09	8.35655	y2166	YPO2156	Y_RS11145	yeaD	D-hexose-6-phosphate mutarotase	Belongs to the glucose-6-phosphate 1-epimerase family	G	Carbohydrate transport and metabolism	GO:0005575,GO:0005622,GO:0005623,GO:0005737,GO:0005829,GO:0006950,GO:0006974,GO:0008150,GO:0009987,GO:0033554,GO:0044424,GO:0044444,GO:0044464,GO:0050896,GO:0051716	5.1.3.15	ko:K01792	ko00010,ko01100,ko01110,ko01120,ko01130,map00010,map01100,map01110,map01120,map01130	-	R02739	RC00563	ko00000,ko00001,ko01000	-	-	-	Aldose_epim
Y_RS12985	3	3e-05	0.00027	3.56864	y2514	YPO1796	flgN	flgN	flagellar export chaperone FlgN	Flagella synthesis protein FlgN	N	Cell motility	-	-	ko:K02399	ko02040,map02040	-	-	-	ko00000,ko00001,ko02035	-	-	-	FlgN
Y_RS13345	3	4e-05	0.00035	3.45593	y2582	YPO1581	Y_RS13345	rafA	alpha-galactosidase	Glycosyl hydrolase family 36 N-terminal domain	G	Carbohydrate transport and metabolism	-	3.2.1.22	ko:K07407	ko00052,ko00561,ko00600,ko00603,map00052,map00561,map00600,map00603	-	R01101,R01103,R01104,R01194,R01329,R02926,R03634,R04019,R04470,R05549,R05961,R06091	RC00049,RC00059,RC00451	ko00000,ko00001,ko01000	-	-	-	Glyco_hydro_36C,Glyco_hydro_36N,Melibiase
Y_RS17210	3	0.009	0.029	1.5376	y3349	YPO0962, YPO0967, YPO1472, YPO1475	Y_RS17210	-	DUF2345 domain-containing protein	Uncharacterized protein conserved in bacteria (DUF2345)	S	Function unknown	-	-	ko:K11904	ko03070,map03070	M00334	-	-	ko00000,ko00001,ko00002,ko02044	3.A.23.1	-	-	DUF2345,T6SS_Vgr
Y_RS19715	3	7.1e-06	7.7e-05	4.11351	y3858	YPO3971	gdhA	gdhA	NADP-specific glutamate dehydrogenase	Belongs to the Glu Leu Phe Val dehydrogenases family	E	Amino acid transport and metabolism	GO:0003674,GO:0003824,GO:0004353,GO:0004354,GO:0005488,GO:0005515,GO:0005575,GO:0005622,GO:0005623,GO:0005737,GO:0005829,GO:0006082,GO:0006520,GO:0006536,GO:0006537,GO:0006807,GO:0008150,GO:0008152,GO:0008652,GO:0009058,GO:0009064,GO:0009084,GO:0009987,GO:0016053,GO:0016491,GO:0016638,GO:0016639,GO:0019752,GO:0042802,GO:0043436,GO:0043648,GO:0043650,GO:0044237,GO:0044238,GO:0044249,GO:0044281,GO:…	1.4.1.4	ko:K00262	ko00220,ko00250,ko00910,ko01100,map00220,map00250,map00910,map01100	-	R00248	RC00006,RC02799	ko00000,ko00001,ko01000	-	-	iECH74115_1262.ECH74115_2481,iECSP_1301.ECSP_2329,iECs_1301.ECs2467,iG2583_1286.G2583_2207,iPC815.YPO3971,iSDY_1059.SDY_1514,iYL1228.KPN_01210,iZ_1308.Z2793	ELFV_dehydrog,ELFV_dehydrog_N
Y_RS20055	3	1.1e-05	0.00011	3.95861	y3924	YPO0145	mrcA	mrcA	peptidoglycan glycosyltransferase/peptidoglycan DD-transpeptidase MrcA	PBP_1a_fam penicillin-binding , 1A family protein	M	Cell wall/membrane/envelope biogenesis	GO:0000270,GO:0003674,GO:0003824,GO:0004180,GO:0004185,GO:0005488,GO:0005575,GO:0005623,GO:0005886,GO:0005887,GO:0006022,GO:0006023,GO:0006024,GO:0006508,GO:0006807,GO:0008144,GO:0008150,GO:0008152,GO:0008233,GO:0008236,GO:0008238,GO:0008360,GO:0008658,GO:0008955,GO:0009002,GO:0009058,GO:0009059,GO:0009252,GO:0009273,GO:0009987,GO:0016020,GO:0016021,GO:0016740,GO:0016757,GO:0016758,GO:0016787,GO:…	2.4.1.129,3.4.16.4	ko:K05366	ko00550,ko01100,ko01501,map00550,map01100,map01501	-	-	-	ko00000,ko00001,ko01000,ko01003,ko01011	-	GT51	-	PCB_OB,Transgly,Transpeptidase
Y_RS20620	3	0.00062	0.0034	2.46852	y4042	YPO4021	Y_RS20620	-	ATP-grasp domain-containing protein	Phosphoribosylglycinamide synthetase, ATP-grasp (A) domain	F	Nucleotide transport and metabolism	-	6.3.2.47	ko:K22114	-	-	-	-	ko00000,ko01000	-	-	-	ATP-grasp_3,ATP-grasp_4
Y_RS20670	3	0.00063	0.0034	2.46852	-	-	Y_RS20670	-	ogr/Delta-like zinc finger family protein	Ogr/Delta-like zinc finger	S	Function unknown	-	-	-	-	-	-	-	-	-	-	-	Ogr_Delta
Y_RS08195	2.9	6.7e-07	9.2e-06	5.03621	y1573	YPO2740	Y_RS08195	dsbE	DsbE family thiol:disulfide interchange protein	Thiol disulfide interchange protein DsbE	CO	Energy production and conversion+Posttranslational modification, protein turnover, chaperones	GO:0003674,GO:0003756,GO:0003824,GO:0005575,GO:0005623,GO:0005886,GO:0008150,GO:0008152,GO:0009897,GO:0009986,GO:0009987,GO:0015036,GO:0016020,GO:0016043,GO:0016491,GO:0016667,GO:0016853,GO:0016860,GO:0016864,GO:0017004,GO:0022607,GO:0031224,GO:0031226,GO:0031233,GO:0031237,GO:0034622,GO:0043933,GO:0044085,GO:0044425,GO:0044459,GO:0044464,GO:0055114,GO:0065003,GO:0071840,GO:0071944,GO:0098552,GO:…	-	ko:K02199	-	-	-	-	ko00000,ko03110	-	-	-	Redoxin
Y_RS08815	2.9	0.0011	0.0052	2.284	y1696	YPO0598, YPO2491	Y_RS08815	fhaC	ShlB/FhaC/HecB family hemolysin secretion/activation protein	to Hemolysin activator protein of Enterobacteriaceae UniRef RepID A4THN8_YERPP	U	Intracellular trafficking, secretion, and vesicular transport	-	-	-	-	-	-	-	-	-	-	-	POTRA_2,POTRA_3,ShlB
Y_RS09310	2.9	4.5e-06	5.1e-05	4.29243	y1803	YPO1642	Y_RS09310	cscR	LacI family DNA-binding transcriptional regulator	helix_turn _helix lactose operon repressor	K	Transcription	-	-	ko:K02529	-	-	-	-	ko00000,ko03000	-	-	-	LacI,Peripla_BP_1,Peripla_BP_3
Y_RS13165	2.9	0.00025	0.0016	2.79588	y2548	YPO1760	hpaR	hpaR	homoprotocatechuate degradation operon regulator HpaR	helix_turn_helix multiple antibiotic resistance protein	K	Transcription	-	-	-	-	-	-	-	-	-	-	-	MarR
Y_RS14460	2.9	3.6e-10	1.1e-08	7.95861	y2809	YPO1368	clpA	clpA	ATP-dependent Clp protease ATP-binding subunit ClpA	Belongs to the ClpA ClpB family	O	Posttranslational modification, protein turnover, chaperones	GO:0000166,GO:0003674,GO:0003824,GO:0004176,GO:0005488,GO:0005524,GO:0005575,GO:0005622,GO:0005623,GO:0005737,GO:0005829,GO:0006508,GO:0006807,GO:0006950,GO:0006979,GO:0008144,GO:0008150,GO:0008152,GO:0008233,GO:0009987,GO:0016462,GO:0016787,GO:0016817,GO:0016818,GO:0016887,GO:0017076,GO:0017111,GO:0019538,GO:0030554,GO:0032553,GO:0032555,GO:0032559,GO:0035639,GO:0036094,GO:0042623,GO:0043167,GO:…	-	ko:K03694	-	-	-	-	ko00000,ko03110	-	-	-	AAA,AAA_2,ClpB_D2-small,Clp_N
Y_RS14865	2.9	0.0012	0.0057	2.24413	y2897	YPO1287	Y_RS14865	-	SDR family NAD(P)-dependent oxidoreductase	KR domain	IQ	Lipid transport and metabolism+Secondary metabolites biosynthesis, transport and catabolism	-	-	-	-	-	-	-	-	-	-	-	adh_short_C2
Y_RS15105	2.9	0.0012	0.0057	2.24413	y2948	YPO1239	Y_RS15105	-	hypothetical protein	-	-	NA	-	-	-	-	-	-	-	-	-	-	-	Phage_holin_2_3
Y_RS16245	2.9	2.4e-06	3e-05	4.52288	y3162	YPO1022	argA	argA	amino-acid N-acetyltransferase	Belongs to the acetyltransferase family. ArgA subfamily	E	Amino acid transport and metabolism	GO:0003674,GO:0003824,GO:0004042,GO:0004358,GO:0006082,GO:0006520,GO:0006525,GO:0006526,GO:0006807,GO:0008080,GO:0008150,GO:0008152,GO:0008652,GO:0009058,GO:0009064,GO:0009084,GO:0009987,GO:0016053,GO:0016407,GO:0016410,GO:0016740,GO:0016746,GO:0016747,GO:0019752,GO:0043436,GO:0044237,GO:0044238,GO:0044249,GO:0044281,GO:0044283,GO:0046394,GO:0071704,GO:1901564,GO:1901566,GO:1901576,GO:1901605,GO:…	2.3.1.1	ko:K14682	ko00220,ko01100,ko01110,ko01130,ko01210,ko01230,map00220,map01100,map01110,map01130,map01210,map01230	M00028	R00259	RC00004,RC00064	ko00000,ko00001,ko00002,ko01000	-	-	iECP_1309.ECP_2830,iLF82_1304.LF82_0116,iNRG857_1313.NRG857_13920,iYL1228.KPN_03226	AA_kinase,Acetyltransf_1
Y_RS20855	2.9	0.0025	0.01	2	y4085	YPO4066	Y_RS20855	mtlR	MltR family transcriptional regulator	Mannitol repressor	K	Transcription	GO:0003674,GO:0003676,GO:0003677,GO:0005488,GO:0006355,GO:0008150,GO:0009889,GO:0009890,GO:0009892,GO:0010468,GO:0010556,GO:0010558,GO:0010605,GO:0010629,GO:0019219,GO:0019222,GO:0031323,GO:0031324,GO:0031326,GO:0031327,GO:0045892,GO:0045934,GO:0048519,GO:0048523,GO:0050789,GO:0050794,GO:0051171,GO:0051172,GO:0051252,GO:0051253,GO:0060255,GO:0065007,GO:0080090,GO:0097159,GO:1901363,GO:1902679,GO:…	-	ko:K02562	-	-	-	-	ko00000,ko03000	-	-	-	MtlR
Y_RS21405	2.9	0.0018	0.0081	2.09151	-	-	Y_RS21405	-	phage minor tail protein L	pMT1	-	NA	-	-	-	-	-	-	-	-	-	-	-	-
Y_RS03070	2.8	0.0047	0.017	1.76955	y0586	YPO0329	Y_RS03070	rhaA	L-rhamnose isomerase	L-rhamnose isomerase	G	Carbohydrate transport and metabolism	GO:0003674,GO:0003824,GO:0005488,GO:0005515,GO:0005575,GO:0005975,GO:0005996,GO:0008150,GO:0008152,GO:0008270,GO:0008740,GO:0009056,GO:0009987,GO:0016043,GO:0016052,GO:0016853,GO:0016860,GO:0016861,GO:0019299,GO:0019301,GO:0019318,GO:0019320,GO:0019321,GO:0019324,GO:0022607,GO:0030145,GO:0030246,GO:0032991,GO:0033296,GO:0036094,GO:0042802,GO:0043167,GO:0043169,GO:0043933,GO:0044085,GO:0044238,GO:…	5.3.1.14	ko:K01813	ko00051,ko01120,map00051,map01120	-	R02437	RC00434	ko00000,ko00001,ko01000	-	-	iECIAI39_1322.ECIAI39_3092,iUMNK88_1353.UMNK88_4739	RhaA
Y_RS05490	2.8	0.00076	0.004	2.39794	y1044	YPO3140	Y_RS05490	ybaY	YbaY family lipoprotein	Type III secretion system lipoprotein chaperone (YscW)	S	Function unknown	-	-	ko:K09914	-	-	-	-	ko00000	-	-	-	YscW
Y_RS08200	2.8	5.6e-10	1.6e-08	7.79588	y1574	YPO2741	Y_RS08200	ccmH	cytochrome c-type biogenesis protein	subunit of a heme lyase	P	Inorganic ion transport and metabolism	GO:0003674,GO:0003824,GO:0005575,GO:0005623,GO:0005886,GO:0008150,GO:0008152,GO:0009897,GO:0009986,GO:0009987,GO:0015035,GO:0015036,GO:0016020,GO:0016043,GO:0016491,GO:0016667,GO:0017004,GO:0022607,GO:0031224,GO:0031226,GO:0031233,GO:0031237,GO:0034622,GO:0043933,GO:0044085,GO:0044425,GO:0044459,GO:0044464,GO:0055114,GO:0065003,GO:0071840,GO:0071944,GO:0098552,GO:0098567	-	ko:K02200	-	-	-	-	ko00000	-	-	-	CcmH
Y_RS10260	2.8	0.00029	0.0019	2.72125	y1993	YPO2339	Y_RS10260	mppA	ABC transporter substrate-binding protein	Periplasmic murein peptide-binding protein	E	Amino acid transport and metabolism	GO:0005575,GO:0005623,GO:0006810,GO:0006857,GO:0008150,GO:0015833,GO:0030288,GO:0030313,GO:0031975,GO:0042597,GO:0042886,GO:0042939,GO:0044464,GO:0051179,GO:0051234,GO:0071702,GO:0071705	-	ko:K15580	ko01501,ko02010,ko02024,map01501,map02010,map02024	M00439	-	-	ko00000,ko00001,ko00002,ko02000	3.A.1.5.1,3.A.1.5.18,3.A.1.5.19,3.A.1.5.25	-	iUMNK88_1353.UMNK88_1667	SBP_bac_5
Y_RS13405	2.8	0.00052	0.0029	2.5376	y2593	YPO1571	Y_RS13405	yeeO	EmmdR/YeeO family multidrug/toxin efflux MATE transporter	matE MATE efflux family protein	V	Defense mechanisms	GO:0003674,GO:0005215,GO:0005575,GO:0005623,GO:0005886,GO:0006810,GO:0006811,GO:0006820,GO:0006857,GO:0006862,GO:0008150,GO:0008509,GO:0008514,GO:0015075,GO:0015215,GO:0015230,GO:0015605,GO:0015711,GO:0015748,GO:0015833,GO:0015931,GO:0015932,GO:0016020,GO:0022857,GO:0034220,GO:0035350,GO:0035442,GO:0035672,GO:0035673,GO:0042886,GO:0042887,GO:0042938,GO:0044464,GO:0044610,GO:0051179,GO:0051181,GO:…	-	-	-	-	-	-	-	-	-	-	MatE
Y_RS17675	2.8	0.00054	0.003	2.52288	y3456	YPO0722	flgB	flgB	flagellar basal body rod protein FlgB	rod protein FlgB	N	Cell motility	-	-	ko:K02387	ko02040,map02040	-	-	-	ko00000,ko00001,ko02035	-	-	-	Flg_bb_rod
Y_RS19290	2.8	0.00029	0.0018	2.74473	y3777	YPO0404	Y_RS19290	frwC	PTS fructose transporter subunit EIIC	Phosphotransferase system, EIIC	G	Carbohydrate transport and metabolism	GO:0003674,GO:0003824,GO:0005215,GO:0005575,GO:0005623,GO:0005886,GO:0005887,GO:0006810,GO:0008150,GO:0008643,GO:0009401,GO:0015144,GO:0016020,GO:0016021,GO:0016740,GO:0016772,GO:0016773,GO:0022804,GO:0022857,GO:0031224,GO:0031226,GO:0034219,GO:0044425,GO:0044459,GO:0044464,GO:0051179,GO:0051234,GO:0055085,GO:0071702,GO:0071944,GO:0090563	2.7.1.202	ko:K02768,ko:K02769,ko:K02770,ko:K11203	ko00051,ko01100,ko01120,ko02060,map00051,map01100,map01120,map02060	M00273,M00306	R03232	RC00017,RC03206	ko00000,ko00001,ko00002,ko01000,ko02000	4.A.2.1	-	-	PTS_EIIC
Y_RS04230	2.7	4.1e-08	7.8e-07	6.10791	y0815	YPO3375	sodC	sodC	superoxide dismutase family protein	Destroys radicals which are normally produced within the cells and which are toxic to biological systems	P	Inorganic ion transport and metabolism	GO:0005575,GO:0005623,GO:0042597,GO:0044464	1.15.1.1	ko:K04565	ko04146,ko04213,ko05014,ko05016,ko05020,map04146,map04213,map05014,map05016,map05020	-	-	-	ko00000,ko00001,ko01000	-	-	-	Sod_Cu
Y_RS09480	2.7	0.0021	0.0089	2.05061	y1839	YPO1678	cheR	cheR	protein-glutamate O-methyltransferase CheR	Methylation of the membrane-bound methyl-accepting chemotaxis proteins (MCP) to form gamma-glutamyl methyl ester residues in MCP	H	Coenzyme transport and metabolism	GO:0006935,GO:0008150,GO:0009605,GO:0040011,GO:0042221,GO:0042330,GO:0050896	2.1.1.80	ko:K00575	ko02020,ko02030,map02020,map02030	-	-	-	ko00000,ko00001,ko01000,ko02035	-	-	-	CheR,CheR_N
Y_RS12855	2.7	0.0015	0.0069	2.16115	y2485	YPO1821	fliO	fliO	flagellar biosynthetic protein FliO	fliO_TIGR flagellar biosynthetic protein FliO	N	Cell motility	-	-	ko:K02418	ko02040,map02040	-	-	-	ko00000,ko00001,ko02035,ko02044	3.A.6.2	-	-	FliO
Y_RS13210	2.7	0.00038	0.0023	2.63827	y2560	YPO1749	Y_RS13210	-	hypothetical protein	-	-	NA	-	-	-	-	-	-	-	-	-	-	-	-
Y_RS18945	2.7	8.5e-06	9e-05	4.04576	y3705	YPO0469	dnaJ	dnaJ	molecular chaperone DnaJ	ATP binding to DnaK triggers the release of the substrate protein, thus completing the reaction cycle. Several rounds of ATP-dependent interactions between DnaJ, DnaK and GrpE are required for fully efficient folding. Also involved, together with DnaK and GrpE, in the DNA replication of plasmids through activation of initiation proteins	O	Posttranslational modification, protein turnover, chaperones	GO:0000988,GO:0000989,GO:0003674,GO:0003756,GO:0003824,GO:0005488,GO:0005515,GO:0005575,GO:0005622,GO:0005623,GO:0005737,GO:0005829,GO:0006139,GO:0006259,GO:0006260,GO:0006457,GO:0006458,GO:0006725,GO:0006807,GO:0006950,GO:0008150,GO:0008152,GO:0008270,GO:0009058,GO:0009059,GO:0009266,GO:0009408,GO:0009628,GO:0009889,GO:0009987,GO:0010556,GO:0015035,GO:0015036,GO:0016020,GO:0016032,GO:0016043,GO:…	-	ko:K03686	-	-	-	-	ko00000,ko03029,ko03110	-	-	-	DnaJ,DnaJ_C,DnaJ_CXXCXGXG
Y_RS21000	2.7	7.9e-10	2.1e-08	7.67778	y4113	YPO4097	dnaA	dnaA	chromosomal replication initiator protein DnaA	it binds specifically double-stranded DNA at a 9 bp consensus (dnaA box) 5'-TTATC CA A CA A-3'. DnaA binds to ATP and to acidic phospholipids	L	Replication, recombination and repair	GO:0000166,GO:0003674,GO:0003676,GO:0003677,GO:0003688,GO:0003690,GO:0005488,GO:0005515,GO:0005524,GO:0005575,GO:0005622,GO:0005623,GO:0005737,GO:0005829,GO:0005886,GO:0006139,GO:0006259,GO:0006260,GO:0006261,GO:0006270,GO:0006275,GO:0006725,GO:0006807,GO:0008144,GO:0008150,GO:0008152,GO:0009058,GO:0009059,GO:0009889,GO:0009987,GO:0010556,GO:0016020,GO:0017076,GO:0019219,GO:0019222,GO:0030554,GO:…	-	ko:K02313	ko02020,ko04112,map02020,map04112	-	-	-	ko00000,ko00001,ko03032,ko03036	-	-	-	Bac_DnaA,Bac_DnaA_C,DnaA_N
Y_RS21085	2.7	0.011	0.034	1.46852	y4130	YPO4116	pstC	pstC	phosphate ABC transporter permease PstC	probably responsible for the translocation of the substrate across the membrane	P	Inorganic ion transport and metabolism	GO:0005575,GO:0005623,GO:0005886,GO:0005887,GO:0006810,GO:0006811,GO:0006817,GO:0006820,GO:0008150,GO:0009314,GO:0009628,GO:0010921,GO:0015698,GO:0016020,GO:0016021,GO:0019220,GO:0019222,GO:0031224,GO:0031226,GO:0031323,GO:0034220,GO:0035303,GO:0035435,GO:0044425,GO:0044459,GO:0044464,GO:0050789,GO:0050790,GO:0050794,GO:0050896,GO:0051174,GO:0051179,GO:0051234,GO:0051336,GO:0055085,GO:0065007,GO:…	-	ko:K02037	ko02010,map02010	M00222	-	-	ko00000,ko00001,ko00002,ko02000	3.A.1.7	-	ic_1306.c4652	BPD_transp_1
Y_RS21130	2.7	0.0026	0.011	1.95861	y4139	YPO4125	atpF	atpF	F0F1 ATP synthase subunit B	Component of the F(0) channel, it forms part of the peripheral stalk, linking F(1) to F(0)	C	Energy production and conversion	GO:0003674,GO:0003824,GO:0005215,GO:0005575,GO:0005622,GO:0005623,GO:0006810,GO:0006811,GO:0006812,GO:0008150,GO:0008324,GO:0015075,GO:0015077,GO:0015078,GO:0015318,GO:0015399,GO:0015405,GO:0015672,GO:0016020,GO:0016462,GO:0016469,GO:0016787,GO:0016817,GO:0016818,GO:0016887,GO:0017111,GO:0019829,GO:0022804,GO:0022853,GO:0022857,GO:0022890,GO:0031224,GO:0031225,GO:0032991,GO:0033177,GO:0034220,GO:…	-	ko:K02109	ko00190,ko00195,ko01100,map00190,map00195,map01100	M00157	-	-	ko00000,ko00001,ko00002,ko00194	3.A.2.1	-	e_coli_core.b3736,iAF1260.b3736,iB21_1397.B21_03564,iBWG_1329.BWG_3427,iE2348C_1286.E2348C_4046,iEC042_1314.EC042_4123,iEC55989_1330.EC55989_4211,iECABU_c1320.ECABU_c42210,iECBD_1354.ECBD_4296,iECB_1328.ECB_03620,iECDH10B_1368.ECDH10B_3923,iECDH1ME8569_1439.ECDH1ME8569_3624,iECD_1391.ECD_03620,iECED1_1282.ECED1_4426,iECH74115_1262.ECH74115_5172,iECIAI1_1343.ECIAI1_3920,iECIAI39_1322.ECIAI39_4340,…	ATP-synt_B
Y_RS21410	2.7	0.0026	0.011	1.95861	-	-	Y_RS21410	-	C40 family peptidase	pMT1	-	NA	-	-	-	-	-	-	-	-	-	-	-	-
Y_RS21490	2.7	0.001	0.0051	2.29243	-	-	Y_RS21490	-	ISNCY family transposase	pMT1	-	NA	-	-	-	-	-	-	-	-	-	-	-	-
Y_RS21510	2.7	0.0009	0.0045	2.34679	-	-	Y_RS21510	-	phospholipase D	pMT1	-	NA	-	-	-	-	-	-	-	-	-	-	-	-
Y_RS01180	2.6	0.0023	0.0095	2.02228	y0244	YPO3625	ssuD	ssuD	FMNH2-dependent alkanesulfonate monooxygenase	Catalyzes the	C	Energy production and conversion	GO:0003674,GO:0003824,GO:0004497,GO:0005488,GO:0005515,GO:0006082,GO:0006790,GO:0006950,GO:0008150,GO:0008152,GO:0008726,GO:0009056,GO:0009266,GO:0009408,GO:0009628,GO:0009987,GO:0016054,GO:0016491,GO:0016705,GO:0016712,GO:0019694,GO:0042802,GO:0044237,GO:0044248,GO:0044273,GO:0044281,GO:0044282,GO:0046306,GO:0050896,GO:0055114,GO:0071704,GO:1901575	1.14.14.5,1.14.99.46	ko:K04091,ko:K09018	ko00240,ko00920,ko01100,map00240,map00920,map01100	-	R07210,R09936,R10206	RC01779,RC02556,RC02732	ko00000,ko00001,ko01000	-	-	iECIAI39_1322.ECIAI39_2212,iPC815.YPO3625	Bac_luciferase
Y_RS04180	2.6	5.7e-14	3.1e-12	11.5086	y0804	YPO3385	btuF	btuF	vitamin B12 ABC transporter substrate-binding protein BtuF	Part of the ABC transporter complex BtuCDF involved in vitamin B12 import. Binds vitamin B12 and delivers it to the periplasmic surface of BtuC	P	Inorganic ion transport and metabolism	GO:0003674,GO:0005488,GO:0005575,GO:0005623,GO:0006810,GO:0008144,GO:0008150,GO:0015889,GO:0015893,GO:0019842,GO:0030288,GO:0030313,GO:0031419,GO:0031975,GO:0036094,GO:0042221,GO:0042493,GO:0042597,GO:0044464,GO:0046906,GO:0048037,GO:0050896,GO:0051179,GO:0051180,GO:0051181,GO:0051234,GO:0071702,GO:0071705,GO:0097159,GO:1901363	-	ko:K02016,ko:K06858	ko02010,map02010	M00240,M00241	-	-	ko00000,ko00001,ko00002,ko02000	3.A.1.13,3.A.1.14	-	iECH74115_1262.ECH74115_0168,iECSP_1301.ECSP_0159,iECs_1301.ECs0162,iZ_1308.Z0169	Peripla_BP_2
Y_RS04535	2.6	0.0014	0.0065	2.18709	y0873	YPO3316	Y_RS04535	rbsA_1	sugar ABC transporter ATP-binding protein	ccmA heme ABC exporter, ATP-binding protein CcmA	G	Carbohydrate transport and metabolism	-	3.6.3.17	ko:K02056,ko:K10441,ko:K10542,ko:K10545,ko:K17204,ko:K17210	ko02010,map02010	M00212,M00214,M00215,M00221,M00590,M00592	-	-	ko00000,ko00001,ko00002,ko01000,ko02000	3.A.1.2,3.A.1.2.1,3.A.1.2.11,3.A.1.2.13,3.A.1.2.16,3.A.1.2.19,3.A.1.2.21,3.A.1.2.3,3.A.1.2.4	-	-	ABC_tran
Y_RS05015	2.6	2.1e-11	7.5e-10	9.12494	y0956	YPO3235	nqrF	nqrF	NADH:ubiquinone reductase (Na(+)-transporting) subunit F	NQR complex catalyzes the reduction of ubiquinone-1 to ubiquinol by two successive reactions, coupled with the transport of Na( ) ions from the cytoplasm to the periplasm. The first step is catalyzed by NqrF, which accepts electrons from NADH and reduces ubiquinone-1 to ubisemiquinone by a one-electron transfer pathway	C	Energy production and conversion	GO:0000166,GO:0003674,GO:0003824,GO:0003954,GO:0005488,GO:0005575,GO:0006810,GO:0006811,GO:0006812,GO:0006814,GO:0008137,GO:0008150,GO:0008152,GO:0015672,GO:0016020,GO:0016491,GO:0016651,GO:0016655,GO:0030001,GO:0030964,GO:0032991,GO:0036094,GO:0043167,GO:0043168,GO:0044425,GO:0048037,GO:0050136,GO:0050660,GO:0050662,GO:0051179,GO:0051234,GO:0051536,GO:0051537,GO:0051540,GO:0055114,GO:0071949,GO:…	1.6.5.8	ko:K00351	-	-	-	-	ko00000,ko01000	-	-	-	FAD_binding_6,Fer2,NAD_binding_1
Y_RS07480	2.6	0.00018	0.0012	2.92082	y1429	YPO3051	Y_RS07480	-	tetratricopeptide repeat protein	Tetratrico peptide repeat	S	Function unknown	-	-	-	-	-	-	-	-	-	-	-	TPR_16,TPR_2,TPR_5,TPR_6
Y_RS08735	2.6	0.0022	0.0094	2.02687	y1680	YPO2507	rhtA	rhtA	threonine/homoserine exporter RhtA	EamA-like transporter family	S	Function unknown	GO:0003333,GO:0003674,GO:0005215,GO:0005342,GO:0005575,GO:0005623,GO:0005886,GO:0006810,GO:0006811,GO:0006812,GO:0006820,GO:0006855,GO:0006865,GO:0008150,GO:0008324,GO:0008509,GO:0008514,GO:0015075,GO:0015171,GO:0015175,GO:0015179,GO:0015195,GO:0015238,GO:0015318,GO:0015562,GO:0015565,GO:0015711,GO:0015804,GO:0015807,GO:0015826,GO:0015849,GO:0015893,GO:0016020,GO:0022857,GO:0034220,GO:0034639,GO:…	-	ko:K11939	-	-	-	-	ko00000,ko02000	2.A.7.3.6	-	iNRG857_1313.NRG857_03645	EamA
Y_RS09115	2.6	4.6e-16	3.3e-14	13.4815	y1760	YPO1601	fabF	fabF	beta-ketoacyl-ACP synthase II	Catalyzes the condensation reaction of fatty acid synthesis by the addition to an acyl acceptor of two carbons from malonyl-ACP	I	Lipid transport and metabolism	GO:0003674,GO:0003824,GO:0004312,GO:0004315,GO:0006082,GO:0006629,GO:0006631,GO:0006633,GO:0008150,GO:0008152,GO:0008610,GO:0009058,GO:0009987,GO:0016053,GO:0016740,GO:0016746,GO:0016747,GO:0019752,GO:0032787,GO:0033817,GO:0043436,GO:0044237,GO:0044238,GO:0044249,GO:0044255,GO:0044281,GO:0044283,GO:0046394,GO:0071704,GO:0072330,GO:1901576	2.3.1.179	ko:K09458	ko00061,ko00780,ko01100,ko01212,map00061,map00780,map01100,map01212	M00083,M00572	R04355,R04726,R04952,R04957,R04960,R04963,R04968,R07762,R10115,R10119	RC00039,RC02728,RC02729,RC02888	ko00000,ko00001,ko00002,ko01000,ko01004	-	-	iAF1260.b1095,iAPECO1_1312.APECO1_176,iB21_1397.B21_01099,iBWG_1329.BWG_0943,iE2348C_1286.E2348C_1187,iEC042_1314.EC042_1165,iEC55989_1330.EC55989_1207,iECABU_c1320.ECABU_c13085,iECBD_1354.ECBD_2506,iECB_1328.ECB_01091,iECDH10B_1368.ECDH10B_1167,iECDH1ME8569_1439.ECDH1ME8569_1030,iECD_1391.ECD_01091,iECED1_1282.ECED1_1238,iECH74115_1262.ECH74115_1474,iECIAI1_1343.ECIAI1_1130,iECIAI39_1322.ECIAI39…	Ketoacyl-synt_C,ketoacyl-synt
Y_RS09445	2.6	0.00057	0.0032	2.49485	y1831	YPO1670	Y_RS09445	-	TIM barrel protein	Xylose isomerase-like TIM barrel	G	Carbohydrate transport and metabolism	-	-	-	-	-	-	-	-	-	-	-	AP_endonuc_2
Y_RS09815	2.6	4e-07	5.7e-06	5.24413	y1905	YPO2430	rplT	rplT	50S ribosomal protein L20	Binds directly to 23S ribosomal RNA and is necessary for the in vitro assembly process of the 50S ribosomal subunit. It is not involved in the protein synthesizing functions of that subunit	J	Translation, ribosomal structure and biogenesis	GO:0000027,GO:0000900,GO:0003674,GO:0003676,GO:0003723,GO:0003729,GO:0003735,GO:0005198,GO:0005488,GO:0005575,GO:0005622,GO:0005623,GO:0005737,GO:0005829,GO:0005840,GO:0006355,GO:0006412,GO:0006417,GO:0006518,GO:0006807,GO:0006996,GO:0008150,GO:0008152,GO:0009058,GO:0009059,GO:0009889,GO:0009890,GO:0009892,GO:0009987,GO:0010467,GO:0010468,GO:0010556,GO:0010558,GO:0010605,GO:0010608,GO:0010629,GO:…	-	ko:K02887	ko03010,map03010	M00178	-	-	br01610,ko00000,ko00001,ko00002,ko03011	-	-	-	Ribosomal_L20
Y_RS11140	2.6	0.002	0.0088	2.05552	y2165	YPO2157	gapA	gapA	glyceraldehyde-3-phosphate dehydrogenase	Belongs to the glyceraldehyde-3-phosphate dehydrogenase family	G	Carbohydrate transport and metabolism	GO:0000166,GO:0003674,GO:0003824,GO:0004365,GO:0005488,GO:0005575,GO:0005622,GO:0005623,GO:0005737,GO:0005829,GO:0005975,GO:0006082,GO:0006090,GO:0006091,GO:0006096,GO:0006139,GO:0006163,GO:0006164,GO:0006165,GO:0006725,GO:0006732,GO:0006733,GO:0006753,GO:0006754,GO:0006757,GO:0006793,GO:0006796,GO:0006807,GO:0008150,GO:0008152,GO:0009056,GO:0009058,GO:0009108,GO:0009117,GO:0009123,GO:0009124,GO:…	1.2.1.12	ko:K00134	ko00010,ko00710,ko01100,ko01110,ko01120,ko01130,ko01200,ko01230,ko04066,ko05010,map00010,map00710,map01100,map01110,map01120,map01130,map01200,map01230,map04066,map05010	M00001,M00002,M00003,M00165,M00166,M00308,M00552	R01061	RC00149	ko00000,ko00001,ko00002,ko01000,ko04131,ko04147	-	-	iAPECO1_1312.APECO1_847,iPC815.YPO2157,iUTI89_1310.UTI89_C1975,ic_1306.c2184	Gp_dh_C,Gp_dh_N
Y_RS11155	2.6	1.1e-07	1.9e-06	5.72125	y2168	YPO2153	yeaG	yeaG	protein kinase YeaG	prkA serine kinase C-terminal domain protein	T	Signal transduction mechanisms	GO:0003674,GO:0003824,GO:0004672,GO:0006464,GO:0006468,GO:0006793,GO:0006796,GO:0006807,GO:0006950,GO:0006995,GO:0007154,GO:0008150,GO:0008152,GO:0009267,GO:0009605,GO:0009987,GO:0009991,GO:0016301,GO:0016310,GO:0016740,GO:0016772,GO:0016773,GO:0019538,GO:0031667,GO:0031668,GO:0031669,GO:0033554,GO:0036211,GO:0042594,GO:0043170,GO:0043412,GO:0043562,GO:0044237,GO:0044238,GO:0044260,GO:0044267,GO:…	-	ko:K07180	-	-	-	-	ko00000	-	-	-	AAA_PrkA,PrkA
Y_RS12340	2.6	0.0048	0.017	1.76955	y2395	YPO1915	ybtX	ybtX	yersiniabactin-associated zinc MFS transporter YbtX	Major Facilitator Superfamily	EGP	Amino acid transport and metabolism+Carbohydrate transport and metabolism+Inorganic ion transport and metabolism	-	-	ko:K05373	-	-	-	-	ko00000,ko02000	2.A.1	-	-	MFS_1
Y_RS12980	2.6	0.0012	0.006	2.22185	y2513	YPO1797	flgM	flgM	flagellar biosynthesis anti-sigma factor FlgM	negative regulator of flagellin synthesis	KNU	Transcription+Cell motility+Intracellular trafficking, secretion, and vesicular transport	GO:0000988,GO:0000989,GO:0003674,GO:0008150,GO:0009889,GO:0009892,GO:0010556,GO:0010605,GO:0016989,GO:0019219,GO:0019222,GO:0030162,GO:0031323,GO:0031324,GO:0031326,GO:0032268,GO:0032269,GO:0045861,GO:0048519,GO:0048523,GO:0050789,GO:0050794,GO:0051171,GO:0051172,GO:0051246,GO:0051248,GO:0051252,GO:0060255,GO:0065007,GO:0080090,GO:0140110,GO:1903506,GO:2001141	-	ko:K02398	ko02020,ko02025,ko02026,ko02040,map02020,map02025,map02026,map02040	-	-	-	ko00000,ko00001,ko02035	-	-	-	FlgM
Y_RS13375	2.6	3e-06	3.6e-05	4.4437	y2588	YPO1576	Y_RS13375	uhpA	response regulator transcription factor	Transcriptional regulatory protein	K	Transcription	-	-	ko:K07686,ko:K07689,ko:K20264	ko02020,ko02024,ko02025,ko02026,ko05111,map02020,map02024,map02025,map02026,map05111	M00473,M00475,M00818	-	-	ko00000,ko00001,ko00002,ko02022	-	-	-	GerE,Response_reg
Y_RS13410	2.6	1.5e-06	1.8e-05	4.74473	y2595	YPO1570	argG	argG	argininosuccinate synthase	Belongs to the argininosuccinate synthase family. Type 2 subfamily	F	Nucleotide transport and metabolism	GO:0000050,GO:0000053,GO:0003674,GO:0003824,GO:0004055,GO:0005488,GO:0005515,GO:0005575,GO:0005622,GO:0005623,GO:0005737,GO:0005829,GO:0006082,GO:0006520,GO:0006525,GO:0006526,GO:0006575,GO:0006807,GO:0008150,GO:0008152,GO:0008652,GO:0009058,GO:0009064,GO:0009084,GO:0009987,GO:0016053,GO:0016874,GO:0016879,GO:0019627,GO:0019752,GO:0034641,GO:0042802,GO:0043436,GO:0043603,GO:0043604,GO:0044237,GO:…	6.3.4.5	ko:K01940	ko00220,ko00250,ko01100,ko01110,ko01130,ko01230,ko05418,map00220,map00250,map01100,map01110,map01130,map01230,map05418	M00029,M00844,M00845	R01954	RC00380,RC00629	ko00000,ko00001,ko00002,ko01000,ko04147	-	-	iSBO_1134.SBO_3210,iSbBS512_1146.SbBS512_E3599	Arginosuc_synth
Y_RS14785	2.6	0.0022	0.0094	2.02687	y2881	YPO1304	psaB	safB	chaperone protein PsaB	Pili assembly chaperone PapD, C-terminal domain	M	Cell wall/membrane/envelope biogenesis	-	-	-	-	-	-	-	-	-	-	-	PapD_C,PapD_N
Y_RS18885	2.6	0.00051	0.0029	2.5376	y3695	-	tnpA	-	IS200/IS605-like element IS1541B family transposase	to Salmonella typhimurium, and Salmonella typhi transposase for insertion sequence IS200 TnpA SW T200_SALTY (Q57334) (152 aa) fasta scores E() 0, 94.1 id in 152 aa. Identical to the Yersinia pseudotuberculosis IS1541-like element transposase Tnp TR Q9X9F5 (EMBL AJ238014) (152 aa) fasta scores E() 0, 100.0 id in 152 aa	L	Replication, recombination and repair	-	-	ko:K07491	-	-	-	-	ko00000	-	-	-	Y1_Tnp
Y_RS19720	2.6	7.1e-10	1.9e-08	7.72125	y3859	YPO3970	uspA	uspA	universal stress protein UspA	Universal stress protein	T	Signal transduction mechanisms	GO:0003674,GO:0005488,GO:0005515,GO:0005575,GO:0005622,GO:0005623,GO:0005737,GO:0042802,GO:0044424,GO:0044464	-	ko:K06149	-	-	-	-	ko00000	-	-	-	Usp
Y_RS20050	2.6	0.0063	0.022	1.65758	y3923	YPO0144	nudE	nudE	ADP compounds hydrolase NudE	ADP compounds hydrolase nudE	L	Replication, recombination and repair	GO:0000287,GO:0003674,GO:0003824,GO:0005488,GO:0005575,GO:0005622,GO:0005623,GO:0005737,GO:0005829,GO:0016462,GO:0016787,GO:0016817,GO:0016818,GO:0019144,GO:0043167,GO:0043169,GO:0044424,GO:0044444,GO:0044464,GO:0046872	-	ko:K08312	ko00230,map00230	-	R01054	RC00002	ko00000,ko00001,ko01000	-	-	iAPECO1_1312.APECO1_3067,iE2348C_1286.E2348C_3641,iECABU_c1320.ECABU_c38150,iECED1_1282.ECED1_4056,iECNA114_1301.ECNA114_3494,iECOK1_1307.ECOK1_3810,iECP_1309.ECP_3483,iECS88_1305.ECS88_3783,iECSF_1327.ECSF_3218,iLF82_1304.LF82_1531,iNRG857_1313.NRG857_16815,iUMN146_1321.UM146_17040,iUTI89_1310.UTI89_C3895,ic_1306.c4167	NUDIX
Y_RS04515	2.5	0.013	0.037	1.4318	y0869	YPO3320	cybC	cybC	cytochrome b562	Cytochrome b562	C	Energy production and conversion	-	-	ko:K15536	-	-	-	-	ko00000	-	-	-	Cytochrom_B562
Y_RS06045	2.5	9.8e-06	0.0001	4	y1145	YPO2576	Y_RS06045	Z012_10240	MurR/RpiR family transcriptional regulator	Helix-turn-helix domain, rpiR family	K	Transcription	-	-	-	-	-	-	-	-	-	-	-	HTH_6,SIS
Y_RS08375	2.5	4e-05	0.00035	3.45593	y1609	YPO2776	Y_RS08375	hisM	ABC transporter permease	histidine transport system permease protein HisM	E	Amino acid transport and metabolism	GO:0005575,GO:0005623,GO:0005886,GO:0006810,GO:0006811,GO:0006820,GO:0006865,GO:0008150,GO:0015711,GO:0015849,GO:0016020,GO:0044464,GO:0046942,GO:0051179,GO:0051234,GO:0071702,GO:0071705,GO:0071944	-	ko:K10015	ko02010,map02010	M00225,M00226	-	-	ko00000,ko00001,ko00002,ko02000	3.A.1.3.1	-	iAF1260.b2307,iAPECO1_1312.APECO1_4257,iB21_1397.B21_02192,iBWG_1329.BWG_2081,iE2348C_1286.E2348C_2447,iEC55989_1330.EC55989_2551,iECABU_c1320.ECABU_c26390,iECBD_1354.ECBD_1352,iECB_1328.ECB_02232,iECDH10B_1368.ECDH10B_2469,iECDH1ME8569_1439.ECDH1ME8569_2245,iECD_1391.ECD_02232,iECED1_1282.ECED1_2771,iECH74115_1262.ECH74115_3447,iECIAI1_1343.ECIAI1_2383,iECIAI39_1322.ECIAI39_2456,iECNA114_1301.EC…	BPD_transp_1
Y_RS09120	2.5	2.1e-07	3.2e-06	5.49485	y1761	-	tnpA	-	IS200/IS605-like element IS1541B family transposase	to Salmonella typhimurium, and Salmonella typhi transposase for insertion sequence IS200 TnpA SW T200_SALTY (Q57334) (152 aa) fasta scores E() 0, 94.1 id in 152 aa. Identical to the Yersinia pseudotuberculosis IS1541-like element transposase Tnp TR Q9X9F5 (EMBL AJ238014) (152 aa) fasta scores E() 0, 100.0 id in 152 aa	L	Replication, recombination and repair	-	-	ko:K07491	-	-	-	-	ko00000	-	-	-	Y1_Tnp
Y_RS09755	2.5	9.7e-06	0.0001	4	y1894	YPO2442	yfeD	yfeD	iron/manganese ABC transporter permease subunit YfeD	Chelated iron transport system membrane protein YfeD	U	Intracellular trafficking, secretion, and vesicular transport	GO:0005575,GO:0005623,GO:0005886,GO:0008150,GO:0009987,GO:0010035,GO:0010038,GO:0010039,GO:0010043,GO:0016020,GO:0042221,GO:0044464,GO:0050896,GO:0051716,GO:0070887,GO:0071241,GO:0071248,GO:0071281,GO:0071944	-	ko:K09819,ko:K11606,ko:K11709	ko02010,map02010	M00243,M00317,M00319	-	-	ko00000,ko00001,ko00002,ko02000	3.A.1.15,3.A.1.15.7,3.A.1.15.9	-	iEC042_1314.EC042_1518	ABC-3
Y_RS10645	2.5	0.0021	0.0091	2.04096	y2066	YPO2224	lapA	lapA	LapA family protein	involved in the assembly of lipopolysaccharide (LPS)	S	Function unknown	GO:0005575,GO:0005623,GO:0005886,GO:0005887,GO:0005975,GO:0005976,GO:0006629,GO:0008150,GO:0008152,GO:0008653,GO:0009987,GO:0016020,GO:0016021,GO:0031224,GO:0031226,GO:0043170,GO:0044237,GO:0044238,GO:0044255,GO:0044260,GO:0044262,GO:0044264,GO:0044425,GO:0044459,GO:0044464,GO:0071704,GO:0071944,GO:1901135,GO:1903509	-	ko:K08992	-	-	-	-	ko00000	-	-	-	LapA_dom
Y_RS11680	2.5	8.6e-15	5.4e-13	12.2676	y2266	YPO2046	argS	argS	arginine--tRNA ligase	Arginyl-tRNA synthetase	J	Translation, ribosomal structure and biogenesis	GO:0003674,GO:0003824,GO:0004812,GO:0004814,GO:0005575,GO:0005622,GO:0005623,GO:0005737,GO:0005829,GO:0006082,GO:0006139,GO:0006399,GO:0006412,GO:0006418,GO:0006420,GO:0006518,GO:0006520,GO:0006725,GO:0006807,GO:0008150,GO:0008152,GO:0009058,GO:0009059,GO:0009987,GO:0010467,GO:0016070,GO:0016874,GO:0016875,GO:0019538,GO:0019752,GO:0034641,GO:0034645,GO:0034660,GO:0043038,GO:0043039,GO:0043043,GO:…	6.1.1.19	ko:K01887	ko00970,map00970	M00359,M00360	R03646	RC00055,RC00523	ko00000,ko00001,ko00002,ko01000,ko01007,ko03016,ko03029	-	-	iECABU_c1320.ECABU_c21380,iECNA114_1301.ECNA114_1940,iECSE_1348.ECSE_2111,iECSF_1327.ECSF_1736,iEcolC_1368.EcolC_1756,iJN746.PP_5089,iLF82_1304.LF82_0128,iNRG857_1313.NRG857_09405,iUMNK88_1353.UMNK88_2348,ic_1306.c2291	Arg_tRNA_synt_N,DALR_1,tRNA-synt_1d
Y_RS12195	2.5	0.00041	0.0024	2.61979	y2366	YPO1944	Y_RS12195	macB_3	ABC transporter permease	FtsX-like permease family	V	Defense mechanisms	-	-	ko:K02004	-	M00258	-	-	ko00000,ko00002,ko02000	3.A.1	-	-	FtsX,MacB_PCD
Y_RS15560	2.5	1.3e-05	0.00013	3.88606	y3040	YPO1143	modE	modE	molybdenum-dependent transcriptional regulator	TOBE domain	K	Transcription	GO:0005575,GO:0005622,GO:0005623,GO:0005737,GO:0005829,GO:0044424,GO:0044444,GO:0044464	-	ko:K02019	-	-	-	-	ko00000,ko03000	-	-	-	HTH_1,TOBE
Y_RS16630	2.5	0.001	0.005	2.30103	y3234	YPO0849	Y_RS16630	lacI	LacI family DNA-binding transcriptional regulator	helix_turn _helix lactose operon repressor	K	Transcription	-	-	-	-	-	-	-	-	-	-	-	LacI,Peripla_BP_3
Y_RS17535	2.5	0.0015	0.0068	2.16749	y3426	YPO0767	gntP	gntP	gluconate permease GntP	GntP family permease	EG	Amino acid transport and metabolism+Carbohydrate transport and metabolism	GO:0003674,GO:0005215,GO:0005342,GO:0005351,GO:0005402,GO:0005575,GO:0005623,GO:0005886,GO:0005887,GO:0006810,GO:0006811,GO:0006812,GO:0006820,GO:0008028,GO:0008150,GO:0008324,GO:0008509,GO:0008514,GO:0008643,GO:0015075,GO:0015077,GO:0015078,GO:0015128,GO:0015144,GO:0015291,GO:0015293,GO:0015294,GO:0015295,GO:0015318,GO:0015672,GO:0015711,GO:0015718,GO:0015849,GO:0016020,GO:0016021,GO:0022804,GO:…	-	ko:K16321	-	-	-	-	ko00000,ko02000	2.A.8.1.3	-	-	GntP_permease
Y_RS17660	2.5	0.017	0.047	1.3279	y3452	YPO0725	flgE	flgE	flagellar hook protein FlgE	flgEFG_subfam flagellar hook-basal body family protein	N	Cell motility	-	-	ko:K02390	ko02040,map02040	-	-	-	ko00000,ko00001,ko02035	-	-	-	FlaE,Flg_bb_rod,Flg_bbr_C
Y_RS18210	2.5	1.8e-07	2.8e-06	5.55284	y3564	YPO0614	Y_RS18210	-	carbohydrate ABC transporter permease	Binding-protein-dependent transport system inner membrane component	P	Inorganic ion transport and metabolism	-	-	ko:K02026	-	M00207	-	-	ko00000,ko00002,ko02000	3.A.1.1	-	-	BPD_transp_1
Y_RS18530	2.5	0.00058	0.0032	2.49485	y3630	YPO0551	murF	murF	UDP-N-acetylmuramoyl-tripeptide--D-alanyl-D-alanine ligase	Involved in cell wall formation. Catalyzes the final step in the synthesis of UDP-N-acetylmuramoyl-pentapeptide, the precursor of murein	M	Cell wall/membrane/envelope biogenesis	GO:0000270,GO:0003674,GO:0003824,GO:0005575,GO:0005622,GO:0005623,GO:0005737,GO:0005829,GO:0006022,GO:0006023,GO:0006024,GO:0006807,GO:0008150,GO:0008152,GO:0008766,GO:0009058,GO:0009059,GO:0009252,GO:0009273,GO:0009987,GO:0016874,GO:0016879,GO:0016881,GO:0030203,GO:0034645,GO:0042546,GO:0043170,GO:0044036,GO:0044038,GO:0044085,GO:0044237,GO:0044249,GO:0044260,GO:0044424,GO:0044444,GO:0044464,GO:…	6.3.2.10	ko:K01929	ko00300,ko00550,ko01100,ko01502,map00300,map00550,map01100,map01502	-	R04573,R04617	RC00064,RC00141	ko00000,ko00001,ko01000,ko01011	-	-	iB21_1397.B21_00086,iEC042_1314.EC042_0087,iEC55989_1330.EC55989_0082,iECBD_1354.ECBD_3531,iECB_1328.ECB_00087,iECD_1391.ECD_00087,iECIAI1_1343.ECIAI1_0085,iECO103_1326.ECO103_0088,iECO111_1330.ECO111_0089,iECO26_1355.ECO26_0089,iECSE_1348.ECSE_0088,iECW_1372.ECW_m0085,iEKO11_1354.EKO11_3828,iEcE24377_1341.EcE24377A_0088,iEcHS_1320.EcHS_A0092,iEcolC_1368.EcolC_3571,iSBO_1134.SBO_0074,iSSON_1240.S…	Mur_ligase,Mur_ligase_C,Mur_ligase_M
Y_RS18775	2.5	0.0042	0.016	1.79588	y3675	YPO0500	tssB	-	type VI secretion system contractile sheath small subunit	Type VI secretion system, VipA, VC_A0107 or Hcp2	S	Function unknown	-	-	ko:K11901	ko02025,map02025	M00334	-	-	ko00000,ko00001,ko00002,ko02044	3.A.23.1	-	-	T6SS_VipA
Y_RS19265	2.5	0.0024	0.01	2	y3772	YPO0409	lsrB	lsrB	autoinducer 2 ABC transporter substrate-binding protein LsrB	Autoinducer 2-binding protein LsrB	G	Carbohydrate transport and metabolism	GO:0003674,GO:0005215,GO:0005575,GO:0005623,GO:0005886,GO:0006810,GO:0008150,GO:0008643,GO:0015144,GO:0015145,GO:0015749,GO:0016020,GO:0016021,GO:0022857,GO:0031224,GO:0034219,GO:0044425,GO:0044464,GO:0051119,GO:0051179,GO:0051234,GO:0055085,GO:0071702,GO:0071944	-	ko:K10555	ko02010,ko02024,map02010,map02024	M00219	-	-	ko00000,ko00001,ko00002,ko02000	3.A.1.2.8	-	-	Peripla_BP_4
Y_RS19615	2.5	0.0022	0.0092	2.03621	y3836	YPO3992	Y_RS19615	dctA	dicarboxylate/amino acid:cation symporter	Responsible for the transport of dicarboxylates such as succinate, fumarate, and malate	U	Intracellular trafficking, secretion, and vesicular transport	GO:0003333,GO:0003674,GO:0005215,GO:0005310,GO:0005326,GO:0005342,GO:0005575,GO:0005623,GO:0005886,GO:0005887,GO:0006810,GO:0006811,GO:0006812,GO:0006820,GO:0006835,GO:0006836,GO:0006855,GO:0006865,GO:0006950,GO:0006974,GO:0008150,GO:0008324,GO:0008509,GO:0008514,GO:0009987,GO:0015075,GO:0015077,GO:0015078,GO:0015138,GO:0015140,GO:0015141,GO:0015171,GO:0015172,GO:0015179,GO:0015183,GO:0015238,GO:…	-	ko:K11103	ko02020,map02020	-	-	-	ko00000,ko00001,ko02000	2.A.23.1.3,2.A.23.1.6,2.A.23.1.7	-	iSDY_1059.SDY_4548	SDF
Y_RS21345	2.5	0.0011	0.0056	2.25181	-	-	Y_RS21345	-	Ig domain-containing protein	pMT1	-	NA	-	-	-	-	-	-	-	-	-	-	-	-
Y_RS00985	2.4	5.3e-16	3.7e-14	13.4318	y0205	YPO3662	msrP	msrP	protein-methionine-sulfoxide reductase catalytic subunit MsrP	Part of the MsrPQ system that repairs oxidized periplasmic proteins containing methionine sulfoxide residues (Met-O), using respiratory chain electrons. Thus protects these proteins from oxidative-stress damage caused by reactive species of oxygen and chlorine generated by the host defense mechanisms. MsrPQ is essential for the maintenance of envelope integrity under bleach stress, rescuing a wid…	C	Energy production and conversion	GO:0000302,GO:0001101,GO:0003674,GO:0003824,GO:0005488,GO:0005575,GO:0005623,GO:0006807,GO:0006950,GO:0006979,GO:0008150,GO:0008152,GO:0009987,GO:0010035,GO:0016491,GO:0016667,GO:0016672,GO:0016675,GO:0019538,GO:0030091,GO:0030288,GO:0030313,GO:0031975,GO:0042221,GO:0042597,GO:0043170,GO:0043546,GO:0044237,GO:0044238,GO:0044260,GO:0044267,GO:0044464,GO:0048037,GO:0050662,GO:0050896,GO:0055114,GO:…	-	ko:K07147	-	-	-	-	ko00000,ko01000	-	-	-	Oxidored_molyb
Y_RS06430	2.4	0.0028	0.011	1.95861	y1220	YPO2646	proW	proW	glycine betaine/L-proline ABC transporter permease ProW	glycine betaine L-proline transport system permease protein ProW	E	Amino acid transport and metabolism	GO:0003674,GO:0005215,GO:0005275,GO:0005575,GO:0005623,GO:0005886,GO:0005887,GO:0006810,GO:0006811,GO:0006812,GO:0006836,GO:0006950,GO:0006970,GO:0006972,GO:0008150,GO:0009628,GO:0015695,GO:0015696,GO:0015697,GO:0015837,GO:0015838,GO:0015871,GO:0016020,GO:0016021,GO:0022857,GO:0031224,GO:0031226,GO:0031460,GO:0032991,GO:0043190,GO:0044425,GO:0044459,GO:0044464,GO:0050896,GO:0051179,GO:0051234,GO:…	-	ko:K02001,ko:K02002	ko02010,map02010	M00208	-	-	ko00000,ko00001,ko00002,ko02000	3.A.1.12	-	iEcSMS35_1347.EcSMS35_2800	BPD_transp_1
Y_RS07190	2.4	2.1e-08	4.2e-07	6.37675	y1371	YPMT1.80c, YPO0011, YPO1493, YPO1561, YPO1583, YPO1589, YPO1621, YPO1727, YPO1988, YPO2104, YPO2136	Y_RS07190	-	IS256 family transposase	Previously sequenced Yersinia pestis transposase Y1062 or Ypmt1.80C TR O68779 (EMBL AF053947) (402 aa) fasta scores E() 0, 100.0 id in 402 aa	L	Replication, recombination and repair	-	-	ko:K07493	-	-	-	-	ko00000	-	-	-	Transposase_mut
Y_RS08095	2.4	0.0043	0.016	1.79588	y1551	-	istB	-	IS21-like element IS100kyp family helper ATPase IstB	MobA/MobL family	S	Function unknown	-	-	-	-	-	-	-	-	-	-	-	MobA_MobL
Y_RS08205	2.4	5.2e-09	1.2e-07	6.92082	y1575	YPO2742	ccmI	ccmI	c-type cytochrome biogenesis protein CcmI	Cytochrome c-type biogenesis protein	O	Posttranslational modification, protein turnover, chaperones	-	-	ko:K02200	-	-	-	-	ko00000	-	-	-	TPR_16,TPR_19,TPR_2
Y_RS08745	2.4	0.0039	0.015	1.82391	y1683	YPO2505	Y_RS08745	-	cation diffusion facilitator family transporter	Cation efflux family	P	Inorganic ion transport and metabolism	-	-	-	-	-	-	-	-	-	-	-	Cation_efflux
Y_RS09435	2.4	5.4e-06	6e-05	4.22185	y1829	YPO1668	Y_RS09435	yihN	MFS transporter	Major facilitator superfamily	G	Carbohydrate transport and metabolism	GO:0005575,GO:0005623,GO:0005886,GO:0016020,GO:0044464,GO:0071944	-	-	-	-	-	-	-	-	-	-	MFS_1
Y_RS09725	2.4	1.7e-06	2.2e-05	4.65758	y1888	-	Y_RS09725	kdgF	cupin domain-containing protein	Cupin domain	S	Function unknown	-	-	-	-	-	-	-	-	-	-	-	Cupin_2
Y_RS10210	2.4	0.0022	0.0092	2.03621	y1983	-	pspD	pspD	phage shock protein PspD	Phage shock protein PspD (Phageshock_PspD)	S	Function unknown	-	-	ko:K03971	-	-	-	-	ko00000	-	-	-	Phageshock_PspD
Y_RS11025	2.4	1.1e-05	0.00011	3.95861	y2142	-	tnpA	-	IS200/IS605 family transposase	Transposase IS200 like	L	Replication, recombination and repair	-	-	ko:K07491	-	-	-	-	ko00000	-	-	-	Y1_Tnp
Y_RS14225	2.4	0.0012	0.0059	2.22915	y2761	YPO1409	Y_RS14225	ycbL	MBL fold metallo-hydrolase	Metallo-beta-lactamase superfamily	S	Function unknown	GO:0003674,GO:0003824,GO:0004416,GO:0005575,GO:0005622,GO:0005623,GO:0005737,GO:0005829,GO:0006081,GO:0006082,GO:0006089,GO:0008150,GO:0008152,GO:0009056,GO:0009438,GO:0009987,GO:0016787,GO:0016788,GO:0016790,GO:0019243,GO:0019752,GO:0032787,GO:0042180,GO:0042182,GO:0043436,GO:0044237,GO:0044248,GO:0044281,GO:0044282,GO:0044424,GO:0044444,GO:0044464,GO:0046185,GO:0051596,GO:0061727,GO:0071704,GO:…	3.1.2.6	ko:K01069	ko00620,map00620	-	R01736	RC00004,RC00137	ko00000,ko00001,ko01000	-	-	-	Lactamase_B
Y_RS15055	2.4	0.0096	0.031	1.50864	y2938	YPO1249	Y_RS15055	-	phage GP46 family protein	Phage protein GP46	S	Function unknown	-	-	-	-	-	-	-	-	-	-	-	GP46
Y_RS19295	2.4	1.8e-05	0.00017	3.76955	y3778	YPO0403	Y_RS19295	frwB	PTS fructose-like transporter subunit IIB	PTS system, Lactose/Cellobiose specific IIB subunit	G	Carbohydrate transport and metabolism	GO:0003674,GO:0003824,GO:0005215,GO:0005575,GO:0005623,GO:0005886,GO:0006810,GO:0008150,GO:0008643,GO:0009401,GO:0015144,GO:0016020,GO:0016740,GO:0016772,GO:0016773,GO:0022804,GO:0022857,GO:0034219,GO:0044464,GO:0051179,GO:0051234,GO:0055085,GO:0071702,GO:0071944,GO:0090563,GO:0090582	2.7.1.202	ko:K02769,ko:K11202	ko00051,ko01100,ko01120,ko02060,map00051,map01100,map01120,map02060	M00273,M00306	R03232	RC00017,RC03206	ko00000,ko00001,ko00002,ko01000,ko02000	4.A.2.1	-	-	PTS_IIB
Y_RS19540	2.4	0.0099	0.031	1.50864	y3821	YPO4007	Y_RS19540	uhpC	MFS transporter	regulatory protein UhpC	G	Carbohydrate transport and metabolism	-	-	ko:K07783	ko02020,map02020	-	-	-	ko00000,ko00001,ko02000	2.A.1.4.4,2.A.1.4.6	-	-	MFS_1
Y_RS19545	2.4	0.0038	0.015	1.82391	yt072	-	Y_RS19545	-	tRNA-Pro	-	-	NA	-	-	-	-	-	-	-	-	-	-	-	-
Y_RS24810	2.4	0.002	0.0087	2.06048	y4061	-	Y_RS24810	yqiG	fimbria/pilus outer membrane usher protein	PapC N-terminal domain	NU	Cell motility+Intracellular trafficking, secretion, and vesicular transport	GO:0003674,GO:0005215,GO:0005575,GO:0005623,GO:0006810,GO:0008150,GO:0009279,GO:0009297,GO:0009987,GO:0015267,GO:0015288,GO:0015473,GO:0016020,GO:0016043,GO:0019867,GO:0022607,GO:0022803,GO:0022829,GO:0022857,GO:0030030,GO:0030031,GO:0030312,GO:0030313,GO:0031975,GO:0043711,GO:0044085,GO:0044462,GO:0044464,GO:0051179,GO:0051234,GO:0055085,GO:0071840,GO:0071944	-	-	-	-	-	-	-	-	-	-	PapC_C,PapC_N,Usher
Y_RS06425	2.3	0.0089	0.029	1.5376	y1219	YPO2645	proX	proX	glycine betaine/L-proline ABC transporter substrate-binding protein ProX	Substrate binding domain of ABC-type glycine betaine transport system	E	Amino acid transport and metabolism	GO:0003674,GO:0005488,GO:0005575,GO:0005623,GO:0006810,GO:0006811,GO:0006812,GO:0006950,GO:0006970,GO:0006972,GO:0008150,GO:0009628,GO:0015695,GO:0015696,GO:0015697,GO:0015838,GO:0030288,GO:0030313,GO:0031460,GO:0031975,GO:0042597,GO:0044464,GO:0050896,GO:0050997,GO:0051179,GO:0051234,GO:0071702,GO:0071705,GO:0072337	-	ko:K02002	ko02010,map02010	M00208	-	-	ko00000,ko00001,ko00002,ko02000	3.A.1.12	-	iB21_1397.B21_02499,iEC55989_1330.EC55989_2947,iECBD_1354.ECBD_1040,iECB_1328.ECB_02535,iECD_1391.ECD_02535,iECO103_1326.ECO103_3220,iECO111_1330.ECO111_3403,iECO26_1355.ECO26_3748,iECW_1372.ECW_m2876,iEKO11_1354.EKO11_1092,iEcHS_1320.EcHS_A2815,iEcolC_1368.EcolC_1027,iUMNK88_1353.UMNK88_3348,iWFL_1372.ECW_m2876	OpuAC
Y_RS12350	2.3	0.014	0.041	1.38722	y2397	YPO1913	ybtP	irtA	yersiniabactin ABC transporter ATP-binding/permease protein YbtP	ABC transporter transmembrane region	V	Defense mechanisms	-	-	ko:K06147	-	-	-	-	ko00000,ko02000	3.A.1.106,3.A.1.109,3.A.1.21	-	iAPECO1_1312.APECO1_1056,iEC042_1314.EC042_2211,iECNA114_1301.ECNA114_2043,iECS88_1305.ECS88_2035,iETEC_1333.ETEC_2079,iUTI89_1310.UTI89_C2181	ABC_membrane,ABC_tran
Y_RS03165	2.3	1e-14	6.3e-13	12.2007	y0606	YPO0348	aspA	aspA	aspartate ammonia-lyase	Aspartate ammonia-lyase	E	Amino acid transport and metabolism	GO:0003674,GO:0003824,GO:0005575,GO:0005622,GO:0005623,GO:0005737,GO:0005829,GO:0006082,GO:0006520,GO:0006531,GO:0006807,GO:0008150,GO:0008152,GO:0008652,GO:0008797,GO:0009058,GO:0009066,GO:0009893,GO:0009987,GO:0010468,GO:0010604,GO:0010628,GO:0010755,GO:0010756,GO:0010954,GO:0016053,GO:0016829,GO:0016840,GO:0016841,GO:0019222,GO:0019752,GO:0030162,GO:0031323,GO:0031325,GO:0032268,GO:0032270,GO:…	4.3.1.1	ko:K01744	ko00250,ko01100,map00250,map01100	-	R00490	RC00316,RC02799	ko00000,ko00001,ko01000	-	-	iAPECO1_1312.APECO1_2250,iECs_1301.ECs5120,iG2583_1286.G2583_4966,iSBO_1134.SBO_4317,iSDY_1059.SDY_4444,iSF_1195.SF4293,iSFxv_1172.SFxv_4682,iSSON_1240.SSON_4322,iS_1188.S4560,iUTI89_1310.UTI89_C4736,iYL1228.KPN_04529,iZ_1308.Z5744,ic_1306.c5222	FumaraseC_C,Lyase_1
Y_RS03805	2.3	8.7e-05	0.00066	3.18046	y0727	YPO3459	Y_RS03805	phnI	carbon-phosphorus lyase complex subunit PhnI	Bacterial phosphonate metabolism protein (PhnI)	P	Inorganic ion transport and metabolism	GO:0003674,GO:0003824,GO:0005575,GO:0006793,GO:0008150,GO:0008152,GO:0009056,GO:0009987,GO:0016740,GO:0016772,GO:0016780,GO:0019634,GO:0019637,GO:0019700,GO:0032991,GO:0044237,GO:0046434,GO:0061693,GO:0061694,GO:0061695,GO:0071704,GO:1901575,GO:1902494,GO:1904176,GO:1990234	2.7.8.37	ko:K06164	ko00440,map00440	-	R10185	RC00005,RC00063	ko00000,ko00001,ko01000	-	-	-	PhnI
Y_RS07630	2.3	0.0013	0.0062	2.20761	y1461	YPO3020	Y_RS07630	nanK	N-acetylmannosamine kinase	Catalyzes the phosphorylation of N-acetylmannosamine (ManNAc) to ManNAc-6-P	F	Nucleotide transport and metabolism	GO:0003674,GO:0003824,GO:0005975,GO:0006040,GO:0006054,GO:0006082,GO:0006793,GO:0006796,GO:0006950,GO:0006974,GO:0008150,GO:0008152,GO:0009056,GO:0009384,GO:0009987,GO:0016054,GO:0016301,GO:0016310,GO:0016740,GO:0016772,GO:0016773,GO:0016999,GO:0017001,GO:0017144,GO:0019200,GO:0019262,GO:0019752,GO:0033554,GO:0042737,GO:0043436,GO:0044237,GO:0044238,GO:0044248,GO:0044262,GO:0044281,GO:0044282,GO:…	2.7.1.2,2.7.1.60	ko:K00845,ko:K00885	ko00010,ko00052,ko00500,ko00520,ko00521,ko00524,ko01100,ko01110,ko01120,ko01130,ko01200,map00010,map00052,map00500,map00520,map00521,map00524,map01100,map01110,map01120,map01130,map01200	M00001,M00549	R00299,R01600,R01786,R02705	RC00002,RC00017	ko00000,ko00001,ko00002,ko01000	-	-	iE2348C_1286.E2348C_3494,iECO26_1355.ECO26_4321,iECSF_1327.ECSF_3047,iECs_1301.ECs4095,iSFV_1184.SFV_3247,iSFxv_1172.SFxv_3570,iZ_1308.Z4580	ROK
Y_RS07725	2.3	0.014	0.04	1.39794	y1479	YPO3001	Y_RS07725	-	CoA-disulfide reductase	3-hydroxyacyl-CoA dehydrogenase, NAD binding domain	C	Energy production and conversion	-	-	-	-	-	-	-	-	-	-	-	Pyr_redox_2,Pyr_redox_dim,Rhodanese
Y_RS10205	2.3	0.017	0.047	1.3279	y1982	YPO2349	pspC	pspC	envelope stress response membrane protein PspC	phage shock protein C	KT	Transcription+Signal transduction mechanisms	GO:0005575,GO:0005623,GO:0005886,GO:0008150,GO:0009889,GO:0009891,GO:0009893,GO:0010556,GO:0010557,GO:0010604,GO:0016020,GO:0019222,GO:0044464,GO:0048518,GO:0050789,GO:0060255,GO:0065007,GO:0071944	-	ko:K03973	-	-	-	-	ko00000,ko02048,ko03000	-	-	-	PspC
Y_RS11085	2.3	1.7e-15	1.1e-13	12.9586	y2153	YPO2168	xthA	xthA	exodeoxyribonuclease III	exodeoxyribonuclease III	L	Replication, recombination and repair	GO:0003674,GO:0003824,GO:0004518,GO:0004527,GO:0004529,GO:0004536,GO:0005575,GO:0005622,GO:0005623,GO:0005737,GO:0005829,GO:0006139,GO:0006259,GO:0006725,GO:0006807,GO:0006950,GO:0006974,GO:0008150,GO:0008152,GO:0008853,GO:0009987,GO:0016787,GO:0016788,GO:0016796,GO:0016895,GO:0033554,GO:0034641,GO:0043170,GO:0044237,GO:0044238,GO:0044260,GO:0044424,GO:0044444,GO:0044464,GO:0046483,GO:0050896,GO:…	3.1.11.2	ko:K01142	ko03410,map03410	-	-	-	ko00000,ko00001,ko01000,ko03400	-	-	-	Exo_endo_phos
Y_RS11375	2.3	0.0064	0.022	1.65758	y2207	YPO2108	Y_RS11375	-	hypothetical protein	Head morphogenesis protein	S	Function unknown	-	-	-	-	-	-	-	-	-	-	-	Phage_Mu_F
Y_RS12235	2.3	0.0012	0.0058	2.23657	y2375	YPO1936	Y_RS12235	aRO81	PLP-dependent aminotransferase family protein	Alanine-glyoxylate amino-transferase	E	Amino acid transport and metabolism	-	-	-	-	-	-	-	-	-	-	-	Aminotran_1_2
Y_RS12600	2.3	4.9e-05	0.00042	3.37675	y2439	YPO1869	Y_RS12600	-	DnaB-like helicase C-terminal domain-containing protein	DnaB-like helicase C terminal domain	L	Replication, recombination and repair	-	3.6.4.12	ko:K02314	ko03030,ko04112,map03030,map04112	-	-	-	ko00000,ko00001,ko01000,ko03032	-	-	-	DnaB,DnaB_C
Y_RS13115	2.3	0.0059	0.021	1.67778	y2538	YPO1770	hpaC	hpaC	4-hydroxyphenylacetate 3-monooxygenase%2C reductase component	Flavin reductase like domain	C	Energy production and conversion	-	1.5.1.36	ko:K00484,ko:K09024	ko00240,ko00350,ko00740,ko01100,ko01120,ko01220,map00240,map00350,map00740,map01100,map01120,map01220	-	R02698,R03299,R05705,R09748,R09750,R09936	RC00046,RC00126,RC02732	ko00000,ko00001,ko01000	-	-	iSFV_1184.SFV_4374,iSF_1195.SF4373,iSFxv_1172.SFxv_4767,iS_1188.S4643	Flavin_Reduct
Y_RS14170	2.3	0.00014	0.00096	3.01773	y2749	YPO1420	pqiA	pqiA	membrane integrity-associated transporter subunit PqiA	paraquat-inducible protein A	S	Function unknown	-	-	ko:K03808	-	-	-	-	ko00000	-	-	-	PqiA
Y_RS14630	2.3	0.0047	0.017	1.76955	y2847	YPO1334	potI	potI	putrescine ABC transporter permease PotI	Putrescine transport system permease	P	Inorganic ion transport and metabolism	GO:0005575,GO:0005623,GO:0005886,GO:0006810,GO:0006811,GO:0006812,GO:0008150,GO:0015695,GO:0015696,GO:0015846,GO:0015847,GO:0016020,GO:0016021,GO:0031224,GO:0032991,GO:0043190,GO:0044425,GO:0044459,GO:0044464,GO:0051179,GO:0051234,GO:0071702,GO:0071705,GO:0071944,GO:0098533,GO:0098796,GO:0098797,GO:1902494,GO:1902495,GO:1904949,GO:1990351	-	ko:K11074	ko02010,map02010	M00300	-	-	ko00000,ko00001,ko00002,ko02000	3.A.1.11.2	-	iG2583_1286.G2583_1088,ic_1306.c0990	BPD_transp_1
Y_RS18865	2.3	1.1e-06	1.4e-05	4.85387	y3691	YPO0483	Y_RS18865	rhtC_1	LysE family translocator	LysE type translocator	E	Amino acid transport and metabolism	-	-	-	-	-	-	-	-	-	-	-	LysE
Y_RS19765	2.3	0.00078	0.0041	2.38722	y3867	YPO3962	Y_RS19765	-	ABC transporter substrate-binding protein	Periplasmic binding protein domain	G	Carbohydrate transport and metabolism	-	-	ko:K10439	ko02010,ko02030,map02010,map02030	M00212	-	-	ko00000,ko00001,ko00002,ko02000	3.A.1.2.1,3.A.1.2.13,3.A.1.2.19	-	-	Peripla_BP_4
Y_RS23365	2.3	0.00085	0.0043	2.36653	-	-	Y_RS23365	-	IS3 family transposase	Transposase	L	Replication, recombination and repair	-	-	-	-	-	-	-	-	-	-	-	HTH_Tnp_1
Y_RS24340	2.3	7.6e-06	8.2e-05	4.08619	-	-	Y_RS24340	-	hypothetical protein	-	-	NA	-	-	-	-	-	-	-	-	-	-	-	-
Y_RS24660	2.3	0.0013	0.006	2.22185	-	-	Y_RS24660	-	hypothetical protein	-	-	NA	-	-	-	-	-	-	-	-	-	-	-	-
Y_RS03475	2.2	3.2e-09	7.5e-08	7.12494	y0662	YPO3522	Y_RS03475	ytfP	gamma-glutamylcyclotransferase	Gamma-glutamyl cyclotransferase, AIG2-like	S	Function unknown	GO:0005575,GO:0005622,GO:0005623,GO:0005737,GO:0005829,GO:0044424,GO:0044444,GO:0044464	-	-	-	-	-	-	-	-	-	-	GGACT
Y_RS04310	2.2	3.5e-07	5.2e-06	5.284	y0829	YPO3360	ispF	ispF	2-C-methyl-D-erythritol 2%2C4-cyclodiphosphate synthase	Involved in the biosynthesis of isopentenyl diphosphate (IPP) and dimethylallyl diphosphate (DMAPP), two major building blocks of isoprenoid compounds. Catalyzes the conversion of 4- diphosphocytidyl-2-C-methyl-D-erythritol 2-phosphate (CDP-ME2P) to 2-C-methyl-D-erythritol 2,4-cyclodiphosphate (ME-CPP) with a corresponding release of cytidine 5-monophosphate (CMP)	F	Nucleotide transport and metabolism	GO:0003674,GO:0003824,GO:0005488,GO:0005515,GO:0006732,GO:0006733,GO:0006743,GO:0006744,GO:0008150,GO:0008152,GO:0008270,GO:0008685,GO:0009058,GO:0009108,GO:0009987,GO:0016829,GO:0016849,GO:0030145,GO:0042180,GO:0042181,GO:0042802,GO:0043167,GO:0043169,GO:0044237,GO:0044249,GO:0044281,GO:0044283,GO:0046872,GO:0046914,GO:0051186,GO:0051188,GO:0071704,GO:1901576,GO:1901661,GO:1901663	4.6.1.12	ko:K01770	ko00900,ko01100,ko01110,ko01130,map00900,map01100,map01110,map01130	M00096	R05637	RC00002,RC01440	ko00000,ko00001,ko00002,ko01000	-	-	iPC815.YPO3360	YgbB
Y_RS06260	2.2	0.00081	0.0042	2.37675	y1193	YPO2618	ybeY	ybeY	rRNA maturation RNase YbeY	Single strand-specific metallo-endoribonuclease involved in late-stage 70S ribosome quality control and in maturation of the 3' terminus of the 16S rRNA	J	Translation, ribosomal structure and biogenesis	GO:0000469,GO:0000478,GO:0003674,GO:0003824,GO:0004518,GO:0004519,GO:0004521,GO:0004540,GO:0005488,GO:0006139,GO:0006355,GO:0006364,GO:0006396,GO:0006412,GO:0006518,GO:0006725,GO:0006807,GO:0006950,GO:0008150,GO:0008152,GO:0009058,GO:0009059,GO:0009266,GO:0009408,GO:0009628,GO:0009889,GO:0009987,GO:0010467,GO:0010468,GO:0010556,GO:0016070,GO:0016072,GO:0016151,GO:0016787,GO:0016788,GO:0016892,GO:…	-	ko:K07042	-	-	-	-	ko00000,ko03009	-	-	-	UPF0054
Y_RS06350	2.2	0.016	0.045	1.34679	y1205	YPO2630	glnS	glnS	glutamine--tRNA ligase	glutaminyl-tRNA synthetase	J	Translation, ribosomal structure and biogenesis	GO:0003674,GO:0003824,GO:0004812,GO:0004819,GO:0005575,GO:0005622,GO:0005623,GO:0005737,GO:0005829,GO:0006082,GO:0006139,GO:0006399,GO:0006412,GO:0006418,GO:0006425,GO:0006518,GO:0006520,GO:0006725,GO:0006807,GO:0008150,GO:0008152,GO:0009058,GO:0009059,GO:0009987,GO:0010467,GO:0016070,GO:0016874,GO:0016875,GO:0019538,GO:0019752,GO:0034641,GO:0034645,GO:0034660,GO:0043038,GO:0043039,GO:0043043,GO:…	6.1.1.18	ko:K01886	ko00970,ko01100,map00970,map01100	M00359,M00360	R03652	RC00055,RC00523	ko00000,ko00001,ko00002,ko01000,ko01007,ko03016	-	-	iECIAI39_1322.ECIAI39_0637	tRNA-synt_1c,tRNA-synt_1c_C
Y_RS07175	2.2	0.00053	0.003	2.52288	y1368	YPO2865	Y_RS07175	-	DUF1240 domain-containing protein	Protein of unknown function (DUF1240)	S	Function unknown	-	-	-	-	-	-	-	-	-	-	-	DUF1240
Y_RS07740	2.2	0.00082	0.0042	2.37675	y1482	YPO2998	Y_RS07740	-	DNA-binding TCS response regulator	Transcriptional regulatory protein, C terminal	K	Transcription	-	-	ko:K02483,ko:K07662	ko01503,ko02020,map01503,map02020	M00447,M00727,M00728	-	-	ko00000,ko00001,ko00002,ko02022	-	-	-	Response_reg,Trans_reg_C
Y_RS08825	2.2	0.0031	0.012	1.92082	y1698	YPO2489	Y_RS08825	-	DUF2247 family protein	Uncharacterized protein conserved in bacteria (DUF2247)	S	Function unknown	-	-	-	-	-	-	-	-	-	-	-	DUF2247
Y_RS09165	2.2	0.00013	0.00092	3.03621	y1770	YPO1611	hinT	hinT	purine nucleoside phosphoramidase	HIT domain	FG	Nucleotide transport and metabolism+Carbohydrate transport and metabolism	GO:0003674,GO:0003824,GO:0005575,GO:0005622,GO:0005623,GO:0005737,GO:0005829,GO:0006082,GO:0006520,GO:0006522,GO:0006524,GO:0006807,GO:0008150,GO:0008152,GO:0009056,GO:0009063,GO:0009078,GO:0009080,GO:0009987,GO:0016054,GO:0016787,GO:0016810,GO:0016811,GO:0019478,GO:0019752,GO:0043436,GO:0043530,GO:0044237,GO:0044238,GO:0044248,GO:0044281,GO:0044282,GO:0044424,GO:0044444,GO:0044464,GO:0046144,GO:…	-	ko:K02503	-	-	-	-	ko00000,ko04147	-	-	-	DcpS_C,HIT
Y_RS09340	2.2	8.4e-05	0.00064	3.19382	y1810	YPO1648	Y_RS09340	appA	AppA family phytase/histidine-type acid phosphatase	Histidine phosphatase superfamily (branch 2)	S	Function unknown	GO:0003674,GO:0003824,GO:0005575,GO:0005623,GO:0005975,GO:0006066,GO:0006793,GO:0006796,GO:0006950,GO:0007154,GO:0008150,GO:0008152,GO:0008252,GO:0009056,GO:0009267,GO:0009605,GO:0009628,GO:0009987,GO:0009991,GO:0016036,GO:0016311,GO:0016787,GO:0016788,GO:0016791,GO:0017144,GO:0019203,GO:0019637,GO:0019751,GO:0030288,GO:0030313,GO:0031667,GO:0031668,GO:0031669,GO:0031975,GO:0033517,GO:0033518,GO:…	3.1.3.10,3.1.3.2,3.1.3.26	ko:K01085,ko:K01093	ko00010,ko00562,ko00740,ko01100,ko01120,map00010,map00562,map00740,map01100,map01120	-	R00548,R00947,R03372	RC00017,RC00078	ko00000,ko00001,ko01000	-	-	iEC042_1314.EC042_1065,iECABU_c1320.ECABU_c10140,iECSE_1348.ECSE_1042,iECW_1372.ECW_m1091,iEKO11_1354.EKO11_2850,iLF82_1304.LF82_0100,iNRG857_1313.NRG857_04465,iSF_1195.SF0982,iWFL_1372.ECW_m1091	His_Phos_2
Y_RS09740	2.2	3.4e-07	5e-06	5.30103	y1891	YPO2445	Y_RS09740	yniB	YniB family protein	YniB-like protein	S	Function unknown	GO:0005575,GO:0005623,GO:0005886,GO:0016020,GO:0044464,GO:0071944	-	-	-	-	-	-	-	-	-	-	YniB
Y_RS10825	2.2	7e-07	9.5e-06	5.02228	y2103	YPO2261	Y_RS10825	-	hypothetical protein	-	-	NA	-	-	-	-	-	-	-	-	-	-	-	-
Y_RS11190	2.2	1.2e-07	2.1e-06	5.67778	y2175	YPO2145	Y_RS11190	ycgB	SpoVR family protein	SpoVR like protein	S	Function unknown	GO:0006950,GO:0006974,GO:0008150,GO:0009987,GO:0033554,GO:0050896,GO:0051716	-	ko:K06415	-	-	-	-	ko00000	-	-	-	SpoVR
Y_RS11885	2.2	3.1e-05	0.00028	3.55284	y2302	YPO2006	Y_RS11885	-	hypothetical protein	Periplasmic binding protein	E	Amino acid transport and metabolism	-	-	ko:K01999	ko02010,ko02024,map02010,map02024	M00237	-	-	ko00000,ko00001,ko00002,ko02000	3.A.1.4	-	-	Peripla_BP_6
Y_RS12540	2.2	0.016	0.044	1.35655	y2431	YPO1880	Y_RS12540	w3	GPW/gp25 family protein	Baseplate assembly protein	S	Function unknown	-	-	ko:K06903	-	-	-	-	ko00000	-	-	-	GPW_gp25
Y_RS12580	2.2	9.7e-06	0.0001	4	-	-	Y_RS12580	-	type VI secretion system tube protein TssD	Type VI secretion system effector, Hcp	S	Function unknown	-	-	ko:K06887,ko:K11903	ko02025,ko03070,map02025,map03070	M00334	-	-	ko00000,ko00001,ko00002,ko02044	-	-	-	DUF2235,T6SS_HCP
Y_RS13230	2.2	0.008	0.027	1.56864	-	-	Y_RS13230	yobF	DUF2627 domain-containing protein	Protein of unknown function (DUF2627)	S	Function unknown	-	-	-	-	-	-	-	-	-	-	-	DUF2527
Y_RS14750	2.2	0.0075	0.025	1.60206	y2874	YPO1311	Y_RS14750	yiuB	iron ABC transporter permease	Belongs to the binding-protein-dependent transport system permease family. FecCD subfamily	P	Inorganic ion transport and metabolism	-	-	ko:K02015	ko02010,map02010	M00240	-	-	ko00000,ko00001,ko00002,ko02000	3.A.1.14	-	-	FecCD
Y_RS15060	2.2	0.0032	0.012	1.92082	y2939	YPO1248	Y_RS15060	-	phage baseplate assembly protein	Bacteriophage Mu Gp45 protein	S	Function unknown	-	-	-	-	-	-	-	-	-	-	-	Phage_Mu_Gp45
Y_RS15615	2.2	0.00084	0.0043	2.36653	y3049	-	aroG	aroG	3-deoxy-7-phosphoheptulonate synthase AroG	Stereospecific condensation of phosphoenolpyruvate (PEP) and D-erythrose-4-phosphate (E4P) giving rise to 3-deoxy-D- arabino-heptulosonate-7-phosphate (DAHP)	E	Amino acid transport and metabolism	GO:0003674,GO:0003824,GO:0003849,GO:0005488,GO:0005515,GO:0005575,GO:0005622,GO:0005623,GO:0005737,GO:0005829,GO:0006082,GO:0006520,GO:0006725,GO:0006807,GO:0008150,GO:0008152,GO:0008652,GO:0009058,GO:0009072,GO:0009073,GO:0009987,GO:0016053,GO:0016740,GO:0016765,GO:0019438,GO:0019752,GO:0042802,GO:0043436,GO:0044237,GO:0044238,GO:0044249,GO:0044281,GO:0044283,GO:0044424,GO:0044444,GO:0044464,GO:…	2.5.1.54	ko:K01626	ko00400,ko01100,ko01110,ko01130,ko01230,ko02024,map00400,map01100,map01110,map01130,map01230,map02024	M00022	R01826	RC00435	ko00000,ko00001,ko00002,ko01000	-	-	iECNA114_1301.ECNA114_0684,iECSF_1327.ECSF_0680,iEcSMS35_1347.EcSMS35_0777,iLF82_1304.LF82_0146,iNRG857_1313.NRG857_03335,iYL1228.KPN_00758	DAHP_synth_1
Y_RS17030	2.2	0.00018	0.0012	2.92082	y3311	YPO0927	Y_RS17030	yggG	M48 family metallopeptidase	Peptidase family M48	M	Cell wall/membrane/envelope biogenesis	GO:0003674,GO:0003824,GO:0005575,GO:0005623,GO:0006508,GO:0006807,GO:0006950,GO:0006970,GO:0006971,GO:0008150,GO:0008152,GO:0008233,GO:0008237,GO:0009266,GO:0009279,GO:0009314,GO:0009408,GO:0009411,GO:0009416,GO:0009628,GO:0009987,GO:0016020,GO:0016787,GO:0019538,GO:0019867,GO:0030312,GO:0030313,GO:0031975,GO:0033554,GO:0034605,GO:0034644,GO:0043170,GO:0044238,GO:0044462,GO:0044464,GO:0050896,GO:…	-	ko:K07387	-	-	-	-	ko00000,ko01000,ko01002	-	-	-	Peptidase_M48
Y_RS19090	2.2	0.0017	0.0075	2.12494	y3738	YPO0442	serB	serB	phosphoserine phosphatase	phosphoserine phosphatase	E	Amino acid transport and metabolism	GO:0000287,GO:0001505,GO:0003674,GO:0003824,GO:0004647,GO:0005488,GO:0005575,GO:0005622,GO:0005623,GO:0005737,GO:0006082,GO:0006520,GO:0006544,GO:0006545,GO:0006563,GO:0006564,GO:0006793,GO:0006796,GO:0006807,GO:0008150,GO:0008152,GO:0008652,GO:0009058,GO:0009069,GO:0009070,GO:0009987,GO:0016053,GO:0016311,GO:0016787,GO:0016788,GO:0016791,GO:0017144,GO:0019752,GO:0042133,GO:0042136,GO:0042578,GO:…	3.1.3.3	ko:K01079	ko00260,ko00680,ko01100,ko01120,ko01130,ko01200,ko01230,map00260,map00680,map01100,map01120,map01130,map01200,map01230	M00020	R00582	RC00017	ko00000,ko00001,ko00002,ko01000,ko01009	-	-	iE2348C_1286.E2348C_4686,iEC042_1314.EC042_4885,iECO26_1355.ECO26_5594,iECSF_1327.ECSF_4321,iECUMN_1333.ECUMN_5012,iETEC_1333.ETEC_4743,iPC815.YPO0442,iUMNK88_1353.UMNK88_5307	ACT_6,HAD,Hydrolase
Y_RS19575	2.2	0.00015	0.001	3	y3828	YPO4001	dppC	dppC	dipeptide ABC transporter permease DppC	Dipeptide transport system permease protein DppC	EP	Amino acid transport and metabolism+Inorganic ion transport and metabolism	GO:0005575,GO:0005623,GO:0005886,GO:0016020,GO:0044464,GO:0071944	-	ko:K12370	ko02010,map02010	M00324	-	-	ko00000,ko00001,ko00002,ko02000	3.A.1.5	-	iAF1260.b3542,iAPECO1_1312.APECO1_2906,iB21_1397.B21_03344,iBWG_1329.BWG_3231,iE2348C_1286.E2348C_3790,iEC042_1314.EC042_3848,iEC55989_1330.EC55989_3993,iECABU_c1320.ECABU_c39840,iECBD_1354.ECBD_0194,iECB_1328.ECB_03393,iECDH10B_1368.ECDH10B_3721,iECDH1ME8569_1439.ECDH1ME8569_3422,iECD_1391.ECD_03393,iECED1_1282.ECED1_4221,iECH74115_1262.ECH74115_4910,iECIAI1_1343.ECIAI1_3700,iECIAI39_1322.ECIAI3…	BPD_transp_1,OppC_N
Y_RS19580	2.2	5.9e-05	0.00048	3.31876	y3829	YPO4000	dppD	dppD	dipeptide ABC transporter ATP-binding protein	Belongs to the ABC transporter superfamily	EP	Amino acid transport and metabolism+Inorganic ion transport and metabolism	GO:0000166,GO:0003674,GO:0005215,GO:0005488,GO:0005524,GO:0005575,GO:0005623,GO:0005886,GO:0006810,GO:0008144,GO:0008150,GO:0015232,GO:0015886,GO:0016020,GO:0017076,GO:0022857,GO:0030554,GO:0032553,GO:0032555,GO:0032559,GO:0035639,GO:0036094,GO:0043167,GO:0043168,GO:0044464,GO:0051179,GO:0051181,GO:0051184,GO:0051234,GO:0055085,GO:0071702,GO:0071705,GO:0071944,GO:0097159,GO:0097367,GO:1901265,GO:…	-	ko:K12371,ko:K15583	ko01501,ko02010,ko02024,map01501,map02010,map02024	M00324,M00439	-	-	ko00000,ko00001,ko00002,ko02000	3.A.1.5,3.A.1.5.1,3.A.1.5.18,3.A.1.5.19,3.A.1.5.25	-	iYL1228.KPN_03896	ABC_tran,oligo_HPY
Y_RS20205	2.2	1.7e-07	2.8e-06	5.55284	y3958	YPO0177	Y_RS20205	-	DUF1240 domain-containing protein	Protein of unknown function (DUF1240)	S	Function unknown	-	-	-	-	-	-	-	-	-	-	-	DUF1240
Y_RS20790	2.2	1.7e-06	2.1e-05	4.67778	y4073	-	selB	selB	selenocysteine-specific translation elongation factor	Selenocysteine-specific translation elongation factor	J	Translation, ribosomal structure and biogenesis	GO:0000049,GO:0000166,GO:0001514,GO:0001882,GO:0001883,GO:0003674,GO:0003676,GO:0003723,GO:0003729,GO:0003824,GO:0003924,GO:0005488,GO:0005525,GO:0005575,GO:0005622,GO:0005623,GO:0005737,GO:0006082,GO:0006412,GO:0006414,GO:0006417,GO:0006451,GO:0006518,GO:0006520,GO:0006807,GO:0008150,GO:0008152,GO:0009058,GO:0009059,GO:0009069,GO:0009889,GO:0009987,GO:0010467,GO:0010468,GO:0010556,GO:0010608,GO:…	-	ko:K03833	-	-	-	-	ko00000,ko03012	-	-	-	GTP_EFTU,GTP_EFTU_D2,SelB-wing_2,SelB-wing_3
Y_RS04415	2.1	4.3e-10	1.2e-08	7.92082	y0850	-	Y_RS04415	-	TonB-dependent receptor	TonB dependent receptor	P	Inorganic ion transport and metabolism	-	-	ko:K16089	-	-	-	-	ko00000,ko02000	1.B.14.1,1.B.14.10	-	-	Plug,TonB_dep_Rec
Y_RS04520	2.1	0.0068	0.023	1.63827	y0870	YPO3319	katG	katG	catalase/peroxidase HPI	Bifunctional enzyme with both catalase and broad- spectrum peroxidase activity	P	Inorganic ion transport and metabolism	GO:0000302,GO:0003674,GO:0003824,GO:0004096,GO:0004601,GO:0005488,GO:0005575,GO:0005576,GO:0005622,GO:0005623,GO:0005737,GO:0005829,GO:0006950,GO:0006979,GO:0008150,GO:0008152,GO:0009056,GO:0009636,GO:0009987,GO:0010035,GO:0016209,GO:0016491,GO:0016684,GO:0016999,GO:0017001,GO:0017144,GO:0020037,GO:0033554,GO:0034599,GO:0034614,GO:0035690,GO:0042221,GO:0042493,GO:0042542,GO:0042737,GO:0042743,GO:…	1.11.1.21	ko:K03782	ko00360,ko00380,ko00940,ko00983,ko01100,ko01110,map00360,map00380,map00940,map00983,map01100,map01110	-	R00602,R00698,R02596,R02670,R03919,R04007,R07443,R11906	RC00034,RC00213,RC00767,RC02141	ko00000,ko00001,ko01000	-	-	-	peroxidase
Y_RS04735	2.1	2.3e-09	5.6e-08	7.25181	y0905	YPPCP1.02, YPCD1.02, YPMT1.57c, YPO0030, YPO0096, YPO0172, YPMT1.02	istB	-	IS21-like element IS100kyp family helper ATPase IstB	MobA/MobL family	S	Function unknown	-	-	-	-	-	-	-	-	-	-	-	MobA_MobL
Y_RS06365	2.1	0.0012	0.0059	2.22915	y1208	YPO2634	fur	fur	ferric iron uptake transcriptional regulator	Ferric uptake regulation protein	K	Transcription	GO:0000976,GO:0001067,GO:0001130,GO:0001216,GO:0001217,GO:0003674,GO:0003676,GO:0003677,GO:0003690,GO:0003700,GO:0005488,GO:0005575,GO:0005622,GO:0005623,GO:0005737,GO:0005829,GO:0006355,GO:0008150,GO:0008270,GO:0009889,GO:0009890,GO:0009891,GO:0009892,GO:0009893,GO:0010468,GO:0010556,GO:0010557,GO:0010558,GO:0010604,GO:0010605,GO:0010628,GO:0010629,GO:0019219,GO:0019222,GO:0031323,GO:0031324,GO:…	-	ko:K03711	-	-	-	-	ko00000,ko03000	-	-	-	FUR
Y_RS07635	2.1	0.0022	0.0094	2.02687	y1462	YPO3019	nanQ	yhcH	N-acetylneuraminate anomerase	Domain of unknown function (DUF386)	G	Carbohydrate transport and metabolism	-	-	-	-	-	-	-	-	-	-	-	DUF386
Y_RS09015	2.1	2.1e-16	1.5e-14	13.8239	y1739	YPO2450	Y_RS09015	tqsA	AI-2E family transporter	AI-2E family transporter	S	Function unknown	GO:0003674,GO:0005215,GO:0005575,GO:0005623,GO:0005886,GO:0005887,GO:0006810,GO:0008150,GO:0009372,GO:0009987,GO:0015562,GO:0016020,GO:0016021,GO:0022857,GO:0031224,GO:0031226,GO:0044425,GO:0044459,GO:0044464,GO:0044764,GO:0051179,GO:0051234,GO:0051704,GO:0055085,GO:0071944	-	ko:K11744	-	-	-	-	ko00000	-	-	-	AI-2E_transport
Y_RS10915	2.1	0.00032	0.002	2.69897	y2121	YPO2289	Y_RS10915	srfA	SrfA family protein	Virulence effector protein	S	Function unknown	-	-	-	-	-	-	-	-	-	-	-	-
Y_RS11020	2.1	0.00044	0.0026	2.58503	y2141	YPO2310	Y_RS11020	mcar-1	carboxypeptidase M32	Broad specificity carboxypetidase that releases amino acids sequentially from the C-terminus, including neutral, aromatic, polar and basic residues	E	Amino acid transport and metabolism	-	3.4.17.19	ko:K01299	-	-	-	-	ko00000,ko01000,ko01002	-	-	-	Peptidase_M32
Y_RS12290	2.1	0.018	0.049	1.3098	y2386	0	Y_RS12290	fimZ	DNA-binding response regulator	Bacterial regulatory proteins, luxR family	K	Transcription	-	-	ko:K07688,ko:K07690	ko02020,ko05133,map02020,map05133	M00477,M00697	-	-	ko00000,ko00001,ko00002,ko01504,ko02022	-	-	-	GerE,Response_reg
Y_RS12585	2.1	1.8e-05	0.00017	3.76955	y2437	YPO1871	Y_RS12585	-	hypothetical protein	-	-	NA	-	-	-	-	-	-	-	-	-	-	-	-
Y_RS12860	2.1	0.0001	0.00075	3.12494	y2486	YPO1820	fliP	fliP	flagellar type III secretion system pore protein FliP	Plays a role in the flagellum-specific transport system	N	Cell motility	GO:0005575,GO:0005623,GO:0005886,GO:0016020,GO:0044464,GO:0071944	-	ko:K02419	ko02040,map02040	-	-	-	ko00000,ko00001,ko02035,ko02044	3.A.6.2	-	-	FliP
Y_RS14400	2.1	7.1e-07	9.6e-06	5.01773	y2796	YPO1379	serS	serS	serine--tRNA ligase	Catalyzes the attachment of serine to tRNA(Ser). Is also able to aminoacylate tRNA(Sec) with serine, to form the misacylated tRNA L-seryl-tRNA(Sec), which will be further converted into selenocysteinyl-tRNA(Sec)	J	Translation, ribosomal structure and biogenesis	GO:0000287,GO:0003674,GO:0003824,GO:0004812,GO:0004828,GO:0005488,GO:0005515,GO:0005575,GO:0005622,GO:0005623,GO:0005737,GO:0005829,GO:0006082,GO:0006139,GO:0006399,GO:0006412,GO:0006418,GO:0006434,GO:0006518,GO:0006520,GO:0006725,GO:0006807,GO:0008150,GO:0008152,GO:0008652,GO:0009058,GO:0009059,GO:0009069,GO:0009070,GO:0009987,GO:0010467,GO:0016053,GO:0016070,GO:0016259,GO:0016260,GO:0016874,GO:…	6.1.1.11	ko:K01875	ko00970,map00970	M00359,M00360	R03662,R08218	RC00055,RC00523	ko00000,ko00001,ko00002,ko01000,ko01007,ko03016	-	-	iSDY_1059.SDY_2368	Seryl_tRNA_N,tRNA-synt_2b
Y_RS14725	2.1	0.0097	0.031	1.50864	y2868	YPO1316	Y_RS14725	efe	isopenicillin N synthase family oxygenase	iron ascorbate-dependent oxidoreductase	C	Energy production and conversion	-	-	-	-	-	-	-	-	-	-	-	2OG-FeII_Oxy,DIOX_N
Y_RS15050	2.1	0.016	0.045	1.34679	y2937	YPO1250	Y_RS15050	-	baseplate J/gp47 family protein	Baseplate J-like protein	S	Function unknown	-	-	-	-	-	-	-	-	-	-	-	Baseplate_J
Y_RS16200	2.1	3.3e-05	0.00029	3.5376	y3153	YPO1030	Y_RS16200	ygdD	DUF423 domain-containing protein	Protein of uncharacterised function (DUF423)	S	Function unknown	GO:0005575,GO:0005623,GO:0005886,GO:0016020,GO:0044464,GO:0071944	-	-	-	-	-	-	-	-	-	-	DUF423
Y_RS17380	2.1	0.00058	0.0032	2.49485	y3385	YPO0994	Y_RS17380	iutA	TonB-dependent siderophore receptor	to Ferric aerobactin receptor of Bacteria UniRef RepID IUTA_ECOLX	H	Coenzyme transport and metabolism	-	-	ko:K02014	-	-	-	-	ko00000,ko02000	1.B.14	-	-	Plug,TonB_dep_Rec
Y_RS17385	2.1	0.0056	0.02	1.69897	y3386	YPO0995	Y_RS17385	-	MFS transporter	Gph sugar (Glycoside-Pentoside-Hexuronide) transporter domain protein	G	Carbohydrate transport and metabolism	-	-	-	-	-	-	-	-	-	-	-	MFS_2
Y_RS18335	2.1	0.0016	0.0073	2.13668	y3590	YPO0588	rlmG	rlmG	23S rRNA (guanine(1835)-N(2))-methyltransferase RlmG	Specifically methylates the guanine in position 1835 (m2G1835) of 23S rRNA	J	Translation, ribosomal structure and biogenesis	GO:0000154,GO:0001510,GO:0003674,GO:0003824,GO:0005575,GO:0005622,GO:0005623,GO:0005737,GO:0005829,GO:0006139,GO:0006364,GO:0006396,GO:0006725,GO:0006807,GO:0008150,GO:0008152,GO:0008168,GO:0008170,GO:0008173,GO:0008649,GO:0008757,GO:0008990,GO:0009451,GO:0009987,GO:0010467,GO:0016070,GO:0016072,GO:0016435,GO:0016740,GO:0016741,GO:0022613,GO:0031167,GO:0032259,GO:0034470,GO:0034641,GO:0034660,GO:…	2.1.1.172,2.1.1.174	ko:K00564,ko:K11391	-	-	R07234	RC00003	ko00000,ko01000,ko03009	-	-	-	MTS
Y_RS19730	2.1	0.0017	0.0078	2.10791	y3861	-	tnpA	-	IS200/IS605-like element IS1541A family transposase	Transposase IS200 like	L	Replication, recombination and repair	-	-	ko:K07491	-	-	-	-	ko00000	-	-	-	Y1_Tnp
Y_RS20000	2.1	0.0015	0.0069	2.16115	y3913	YPO0134	Y_RS20000	yhgF	Tex-like N-terminal domain-containing protein	accessory protein	K	Transcription	GO:0005575,GO:0005622,GO:0005623,GO:0005737,GO:0005829,GO:0008150,GO:0009314,GO:0009628,GO:0010212,GO:0044424,GO:0044444,GO:0044464,GO:0050896	-	ko:K06959	-	-	-	-	ko00000	-	-	-	HHH_3,S1,Tex_N,Tex_YqgF
Y_RS23115	2.1	0.0015	0.0068	2.16749	-	-	yidD	yidD	membrane protein insertion efficiency factor YidD	Could be involved in insertion of integral membrane proteins into the membrane	S	Function unknown	GO:0003674,GO:0005215,GO:0005575,GO:0005623,GO:0005886,GO:0005887,GO:0006810,GO:0008104,GO:0008150,GO:0008565,GO:0009987,GO:0015031,GO:0015833,GO:0016020,GO:0016021,GO:0016043,GO:0031224,GO:0031226,GO:0032977,GO:0033036,GO:0034613,GO:0042886,GO:0044425,GO:0044459,GO:0044464,GO:0045184,GO:0051179,GO:0051205,GO:0051234,GO:0051641,GO:0061024,GO:0070727,GO:0071702,GO:0071705,GO:0071840,GO:0071944,GO:…	-	ko:K08998	-	-	-	-	ko00000	-	-	-	Haemolytic
Y_RS23795	2.1	4.6e-08	8.7e-07	6.06048	-	-	Y_RS23795	-	gluconate 5-dehydrogenase	-	-	NA	-	-	-	-	-	-	-	-	-	-	-	-
Y_RS23860	2	0.00017	0.0011	2.95861	y2719	-	cnfy	-	cytotoxic necrotizing factor CNFY	-	-	NA	-	-	-	-	-	-	-	-	-	-	-	-
Y_RS01135	2	1.4e-09	3.5e-08	7.45593	y0234	YPO3634	Y_RS01135	-	sugar ABC transporter ATP-binding protein	to Carbohydrate uptake ABC transporter 2 (CUT2) family, ATP-binding protein of Bacteria UniRef RepID A7FLU5_YERP3	G	Carbohydrate transport and metabolism	-	3.6.3.17	ko:K02056	-	M00221	-	-	ko00000,ko00002,ko01000,ko02000	3.A.1.2	-	-	ABC_tran
Y_RS02680	2	8.5e-12	3.3e-10	9.48149	y0507	-	Y_RS02680	-	alpha/beta fold hydrolase	Abhydrolase family	Q	Secondary metabolites biosynthesis, transport and catabolism	-	-	-	-	-	-	-	-	-	-	-	Abhydrolase_7,DLH
Y_RS03695	2	9.4e-09	2.1e-07	6.67778	y0704	YPO3481	Y_RS03695	oprM	TolC family protein	Outer membrane efflux protein	M	Cell wall/membrane/envelope biogenesis	-	-	ko:K18139,ko:K18147	ko01501,ko02024,map01501,map02024	M00642,M00643,M00647,M00649,M00718,M00768,M00822	-	-	ko00000,ko00001,ko00002,ko01504,ko02000	1.B.17,2.A.6.2,2.A.6.2.40	-	-	OEP
Y_RS03930	2	3.6e-06	4.3e-05	4.36653	y0753	YPPCP1.01, YPCD1.01, YPMT1.01, YPMT1.58c, YPO0031, YPO0171, YPO0249	istA	-	IS21-like element IS100 family transposase	to Escherichia coli transposase for insertion sequence element IS21 IstA SW ISTA_ECOLI (P15025) (390 aa) fasta scores E() 3e-27, 33.1 id in 329 aa. Identical to the previously sequenced Yersinia pestis,Yersinia pseudotuberculosis and Escherichia coli pesticin plasmid insertion sequence transposase Y1055 TR P74993 (EMBL U59875) (340 aa) fasta scores E() 0, 100.0 id in 340 aa	L	Replication, recombination and repair	-	-	-	-	-	-	-	-	-	-	-	HTH_38,HTH_7,rve
Y_RS04890	2	0.0043	0.016	1.79588	y0931	YPO3259	Y_RS04890	-	MurR/RpiR family transcriptional regulator	Helix-turn-helix domain, rpiR family	K	Transcription	-	-	-	-	-	-	-	-	-	-	-	HTH_6,SIS
Y_RS06435	2	0.0032	0.012	1.92082	y1221	YPO2647	proV	proV	glycine betaine/L-proline ABC transporter ATP-binding protein ProV	glycine betaine L-proline transport	E	Amino acid transport and metabolism	GO:0000166,GO:0003674,GO:0004888,GO:0005034,GO:0005215,GO:0005275,GO:0005488,GO:0005524,GO:0005575,GO:0005623,GO:0005886,GO:0006810,GO:0006811,GO:0006812,GO:0006950,GO:0006970,GO:0006972,GO:0007154,GO:0007165,GO:0008144,GO:0008150,GO:0009628,GO:0009987,GO:0015695,GO:0015696,GO:0015697,GO:0015837,GO:0015838,GO:0016020,GO:0016021,GO:0017076,GO:0022857,GO:0023052,GO:0030554,GO:0031224,GO:0031460,GO:…	3.6.3.32	ko:K02000	ko02010,map02010	M00208	-	-	ko00000,ko00001,ko00002,ko01000,ko02000	3.A.1.12	-	iAF1260.b2677,iB21_1397.B21_02497,iBWG_1329.BWG_2420,iEC042_1314.EC042_2875,iEC55989_1330.EC55989_2945,iECBD_1354.ECBD_1042,iECB_1328.ECB_02533,iECDH1ME8569_1439.ECDH1ME8569_2593,iECD_1391.ECD_02533,iECED1_1282.ECED1_3132,iECIAI1_1343.ECIAI1_2773,iECO103_1326.ECO103_3218,iECO111_1330.ECO111_3401,iECO26_1355.ECO26_3746,iECSE_1348.ECSE_2930,iECW_1372.ECW_m2874,iEKO11_1354.EKO11_1094,iETEC_1333.ETEC…	ABC_tran,CBS
Y_RS07745	2	7.2e-05	0.00057	3.24413	y1483	YPO2997	Y_RS07745	-	ATP-binding protein TCS sensor	HAMP (Histidine kinases, Adenylyl cyclases, Methyl binding proteins, Phosphatases) domain	T	Signal transduction mechanisms	-	2.7.13.3	ko:K02484,ko:K07640	ko01503,ko02020,map01503,map02020	M00447,M00727,M00728	-	-	ko00000,ko00001,ko00002,ko01000,ko01001,ko02022	-	-	-	HAMP,HATPase_c,HK_sensor,HisKA
Y_RS08935	2	0.008	0.026	1.58503	y1724	YPO2465	csy1	csy1	type I-F CRISPR-associated protein Csy1	CRISPR-associated protein (Cas_Csy1)	S	Function unknown	-	-	ko:K19127	-	-	-	-	ko00000,ko02048	-	-	-	Cas_Csy1
Y_RS09055	2	0.013	0.038	1.42022	-	-	bssS	bssS	biofilm formation regulator BssS	BssS protein family	S	Function unknown	GO:0008150,GO:0043900,GO:0050789,GO:0050794,GO:0065007,GO:1900190	-	ko:K12148	-	-	-	-	ko00000,ko02048	-	-	-	BssS
Y_RS09255	2	0.015	0.042	1.37675	y1792	YPO1632	Y_RS09255	ycfD	cupin domain-containing protein	A domain family that is part of the cupin metalloenzyme superfamily.	S	Function unknown	GO:0003674,GO:0003824,GO:0005488,GO:0005506,GO:0006464,GO:0006807,GO:0008150,GO:0008152,GO:0008198,GO:0009987,GO:0016491,GO:0016705,GO:0016706,GO:0018193,GO:0018195,GO:0019538,GO:0030961,GO:0036211,GO:0043167,GO:0043169,GO:0043170,GO:0043412,GO:0043687,GO:0044237,GO:0044238,GO:0044260,GO:0044267,GO:0046872,GO:0046914,GO:0051213,GO:0055114,GO:0071704,GO:1901564	1.14.11.47	ko:K18850	-	-	-	-	ko00000,ko01000,ko03009	-	-	-	Cupin_4
Y_RS09440	2	0.014	0.041	1.38722	y1830	YPO1669	Y_RS09440	-	RidA family protein	Endoribonuclease L-PSP	J	Translation, ribosomal structure and biogenesis	-	3.5.99.10	ko:K09022	-	-	R11098,R11099	RC03275,RC03354	ko00000,ko01000	-	-	-	Ribonuc_L-PSP
Y_RS09690	2	5.2e-05	0.00043	3.36653	y1881	YPO1719	Y_RS09690	yesO	ABC transporter substrate-binding protein	Bacterial extracellular solute-binding protein	G	Carbohydrate transport and metabolism	-	-	ko:K10192	ko02010,map02010	M00202	-	-	ko00000,ko00001,ko00002,ko02000	3.A.1.1.11	-	-	SBP_bac_1,SBP_bac_8
Y_RS09870	2	3.6e-06	4.2e-05	4.37675	y1920	YPO2419	arnD	arnD	4-deoxy-4-formamido-L-arabinose-phosphoundecaprenol deformylase	Catalyzes the deformylation of 4-deoxy-4-formamido-L- arabinose-phosphoundecaprenol to 4-amino-4-deoxy-L-arabinose- phosphoundecaprenol. The modified arabinose is attached to lipid A and is required for resistance to polymyxin and cationic antimicrobial peptides	G	Carbohydrate transport and metabolism	GO:0005575,GO:0008150,GO:0010035,GO:0010038,GO:0010039,GO:0010041,GO:0016020,GO:0042221,GO:0050896	-	ko:K13014	ko00520,ko01503,map00520,map01503	M00721,M00761	R07662	RC00323,RC01575	ko00000,ko00001,ko00002,ko01000,ko01005	-	-	iB21_1397.B21_02141,iBWG_1329.BWG_2029,iEC042_1314.EC042_2499,iECBD_1354.ECBD_1403,iECB_1328.ECB_02182,iECDH10B_1368.ECDH10B_2416,iECDH1ME8569_1439.ECDH1ME8569_2192,iECD_1391.ECD_02182,iECO103_1326.ECO103_2722,iECO111_1330.ECO111_3006,iECO26_1355.ECO26_3246,iECUMN_1333.ECUMN_2597,iECW_1372.ECW_m2447,iEKO11_1354.EKO11_1508,iETEC_1333.ETEC_2390,iEcDH1_1363.EcDH1_1402,iEcHS_1320.EcHS_A2401,iEcolC_13…	Polysacc_deac_1
Y_RS11705	2	0.0047	0.017	1.76955	y2271	YPO2041	rimJ	rimJ	ribosomal protein S5-alanine N-acetyltransferase	Ribosomal-protein-alanine acetyltransferase	J	Translation, ribosomal structure and biogenesis	GO:0003674,GO:0003824,GO:0004596,GO:0005575,GO:0005622,GO:0005623,GO:0005737,GO:0005829,GO:0006464,GO:0006473,GO:0006474,GO:0006807,GO:0008080,GO:0008150,GO:0008152,GO:0008999,GO:0009987,GO:0010467,GO:0016407,GO:0016410,GO:0016740,GO:0016746,GO:0016747,GO:0019538,GO:0031365,GO:0034212,GO:0036211,GO:0043170,GO:0043412,GO:0043543,GO:0044237,GO:0044238,GO:0044260,GO:0044267,GO:0044424,GO:0044444,GO:…	2.3.1.128	ko:K03790	-	-	-	-	ko00000,ko01000,ko03009	-	-	-	Acetyltransf_3
Y_RS12360	2	0.00061	0.0033	2.48149	y2399	YPO1911	irp2	irp2	yersiniabactin non-ribosomal peptide synthetase HMWP2	protein Irp2 TR Q9Z399 (EMBL AL031866) (2041 aa) fasta scores E() 0	Q	Secondary metabolites biosynthesis, transport and catabolism	-	-	ko:K04784,ko:K04786,ko:K12239	ko01053,map01053	-	-	-	ko00000,ko00001,ko01004,ko01008	-	-	-	AMP-binding,AMP-binding_C,Condensation,KAsynt_C_assoc,KR,Ketoacyl-synt_C,Methyltransf_12,Methyltransf_23,PP-binding,Thioesterase,ketoacyl-synt
Y_RS13050	2	0.002	0.0085	2.07058	y2524	YPO1783	ftnA	ftnA	non-heme ferritin	Iron-storage protein	P	Inorganic ion transport and metabolism	GO:0003674,GO:0003824,GO:0004322,GO:0005488,GO:0005506,GO:0005515,GO:0005575,GO:0005622,GO:0005623,GO:0005737,GO:0005829,GO:0006873,GO:0006875,GO:0006879,GO:0006880,GO:0006950,GO:0006974,GO:0006979,GO:0008150,GO:0008152,GO:0008199,GO:0009987,GO:0010035,GO:0010038,GO:0010039,GO:0016491,GO:0016722,GO:0016724,GO:0019725,GO:0030003,GO:0033554,GO:0042221,GO:0042592,GO:0042802,GO:0043167,GO:0043169,GO:…	1.16.3.2	ko:K02217	-	-	-	-	ko00000,ko01000	-	-	-	Ferritin
Y_RS13055	2	0.0016	0.0072	2.14267	y2525	YPO1782	Y_RS13055	holE	DNA polymerase III subunit theta	DNA polymerase III subunit theta	H	Coenzyme transport and metabolism	GO:0005575,GO:0005622,GO:0005623,GO:0005737,GO:0005829,GO:0009360,GO:0032991,GO:0042575,GO:0044424,GO:0044444,GO:0044464,GO:0044776,GO:0061695,GO:1902494,GO:1990234	2.7.7.7	ko:K02345	ko00230,ko00240,ko01100,ko03030,ko03430,ko03440,map00230,map00240,map01100,map03030,map03430,map03440	M00260	R00375,R00376,R00377,R00378	RC02795	ko00000,ko00001,ko00002,ko01000,ko03032,ko03400	-	-	-	DNA_pol3_theta
Y_RS13480	2	0.0074	0.025	1.60206	y2613	YPO1556	Y_RS13480	ybdH	oxidoreductase	Iron-containing alcohol dehydrogenase	C	Energy production and conversion	GO:0003674,GO:0003824,GO:0005488,GO:0005515,GO:0008150,GO:0008152,GO:0016491,GO:0016614,GO:0016616,GO:0042802,GO:0047545,GO:0055114	-	ko:K08317	-	-	-	-	ko00000,ko01000	-	-	-	Fe-ADH
Y_RS17420	2	2.5e-05	0.00023	3.63827	y3394	YPO1002	Y_RS17420	-	ShET2/EspL2 family type III secretion system effector toxin	ShET2 enterotoxin, N-terminal region	S	Function unknown	-	-	ko:K06867	-	-	-	-	ko00000	-	-	-	Toxin_15
Y_RS18215	2	0.00038	0.0023	2.63827	y3565	YPO0613	Y_RS18215	-	sugar ABC transporter permease	Binding-protein-dependent transport system inner membrane component	P	Inorganic ion transport and metabolism	-	-	ko:K02025	-	M00207	-	-	ko00000,ko00002,ko02000	3.A.1.1	-	-	BPD_transp_1
Y_RS19935	2	5.5e-05	0.00046	3.33724	y3899	YPO0122	glpE	glpE	thiosulfate sulfurtransferase GlpE	Catalyzes, although with low efficiency, the sulfur transfer reaction from thiosulfate to cyanide	P	Inorganic ion transport and metabolism	GO:0003674,GO:0003824,GO:0004792,GO:0005575,GO:0005622,GO:0005623,GO:0005737,GO:0016740,GO:0016782,GO:0016783,GO:0044424,GO:0044464	2.8.1.1	ko:K02439	ko00920,ko01110,ko01120,map00920,map01110,map01120	-	R01931	-	ko00000,ko00001,ko01000	-	-	iECSF_1327.ECSF_3244	Rhodanese
Y_RS21355	2	8.9e-05	0.00067	3.17393	-	-	Y_RS21355	-	hypothetical protein	pMT1	-	NA	-	-	-	-	-	-	-	-	-	-	-	-
Y_RS06440	1.9	1.2e-05	0.00013	3.88606	y1222	YPO2648	nrdF	nrdF	class 1b ribonucleoside-diphosphate reductase subunit beta	Provides the precursors necessary for DNA synthesis. Catalyzes the biosynthesis of deoxyribonucleotides from the corresponding ribonucleotides	F	Nucleotide transport and metabolism	GO:0003674,GO:0005488,GO:0005506,GO:0005575,GO:0005622,GO:0005623,GO:0005737,GO:0005829,GO:0005971,GO:0006139,GO:0006725,GO:0006753,GO:0006793,GO:0006796,GO:0006807,GO:0008150,GO:0008152,GO:0009058,GO:0009117,GO:0009165,GO:0009262,GO:0009263,GO:0009987,GO:0018130,GO:0019438,GO:0019637,GO:0030145,GO:0032991,GO:0034641,GO:0034654,GO:0043167,GO:0043169,GO:0044237,GO:0044238,GO:0044249,GO:0044271,GO:…	1.17.4.1	ko:K00526	ko00230,ko00240,ko01100,map00230,map00240,map01100	M00053	R02017,R02018,R02019,R02024	RC00613	ko00000,ko00001,ko00002,ko01000,ko03400	-	-	iECNA114_1301.ECNA114_2708,iECSF_1327.ECSF_2473,iSFV_1184.SFV_2827,iSF_1195.SF2704,iSFxv_1172.SFxv_2966,iS_1188.S2890	Ribonuc_red_sm
Y_RS01140	1.9	0.00072	0.0038	2.42022	y0235	YPO3633	Y_RS01140	rbsB13	autoinducer 2 ABC transporter substrate-binding protein	Periplasmic binding protein	G	Carbohydrate transport and metabolism	-	-	ko:K02058	-	M00221	-	-	ko00000,ko00002,ko02000	3.A.1.2	-	-	Peripla_BP_4
Y_RS05690	1.9	0.0028	0.011	1.95861	y1085	YPO3095	Y_RS05690	gsk	inosine/guanosine kinase	pfkB family carbohydrate kinase	G	Carbohydrate transport and metabolism	GO:0003674,GO:0003824,GO:0006793,GO:0006796,GO:0008150,GO:0008152,GO:0008906,GO:0009987,GO:0016301,GO:0016310,GO:0016740,GO:0016772,GO:0016773,GO:0044237	2.7.1.15,2.7.1.4,2.7.1.73	ko:K00847,ko:K00852,ko:K00892	ko00030,ko00051,ko00230,ko00500,ko00520,ko01100,map00030,map00051,map00230,map00500,map00520,map01100	-	R00760,R00867,R01051,R01131,R01228,R02750,R03920	RC00002,RC00017	ko00000,ko00001,ko01000	-	-	iSDY_1059.SDY_0442	PfkB
Y_RS06065	1.9	0.0082	0.027	1.56864	y1149	YPO2581	Y_RS06065	rbsB_2	substrate-binding domain-containing protein	Periplasmic binding protein-like domain	G	Carbohydrate transport and metabolism	-	-	ko:K17208	ko02010,map02010	M00592	-	-	ko00000,ko00001,ko00002,ko02000	3.A.1.2.21	-	-	Peripla_BP_4
Y_RS06750	1.9	1.6e-06	1.9e-05	4.72125	y1284	YPO2706	Y_RS06750	-	DUF2974 domain-containing protein	multivesicular body membrane disassembly	IU	Lipid transport and metabolism+Intracellular trafficking, secretion, and vesicular transport	-	-	-	-	-	-	-	-	-	-	-	-
Y_RS07565	1.9	0.00096	0.0048	2.31876	y1449	YPO3034	maeB	maeB	NADP-dependent oxaloacetate-decarboxylating malate dehydrogenase	NADP-dependent malic enzyme	C	Energy production and conversion	GO:0003674,GO:0003824,GO:0004470,GO:0004473,GO:0005488,GO:0008150,GO:0008152,GO:0016491,GO:0016614,GO:0016615,GO:0016616,GO:0030145,GO:0043167,GO:0043169,GO:0046872,GO:0046914,GO:0055114	1.1.1.38,1.1.1.40	ko:K00027,ko:K00029	ko00620,ko00710,ko01100,ko01120,ko01200,ko02020,map00620,map00710,map01100,map01120,map01200,map02020	M00169,M00172	R00214,R00216	RC00105	ko00000,ko00001,ko00002,ko01000	-	-	-	Malic_M,PTA_PTB,malic
Y_RS07785	1.9	4.3e-05	0.00037	3.4318	y1491	YPO2990	zipA	zipA	cell division protein ZipA	Essential cell division protein that stabilizes the FtsZ protofilaments by cross-linking them and that serves as a cytoplasmic membrane anchor for the Z ring. Also required for the recruitment to the septal ring of downstream cell division proteins	D	Cell cycle control, cell division, chromosome partitioning	GO:0000278,GO:0000281,GO:0000910,GO:0000917,GO:0005575,GO:0005623,GO:0005886,GO:0005887,GO:0007049,GO:0008150,GO:0009987,GO:0016020,GO:0016021,GO:0016043,GO:0022402,GO:0022607,GO:0031224,GO:0031226,GO:0032153,GO:0032506,GO:0044085,GO:0044425,GO:0044459,GO:0044464,GO:0051301,GO:0061640,GO:0071840,GO:0071944,GO:0090529,GO:1902410,GO:1903047	-	ko:K03528	-	-	-	-	ko00000,ko03036	-	-	-	ZipA_C
Y_RS09705	1.9	5.3e-06	5.9e-05	4.22915	y1884	YPO1722	Y_RS09705	ycjO	sugar ABC transporter permease	Binding-protein-dependent transport system inner membrane component	P	Inorganic ion transport and metabolism	-	-	ko:K10193	ko02010,map02010	M00202	-	-	ko00000,ko00001,ko00002,ko02000	3.A.1.1.11	-	-	BPD_transp_1
Y_RS10240	1.9	0.00045	0.0026	2.58503	y1989	-	tnpA	-	IS200/IS605-like element IS1541B family transposase	to Salmonella typhimurium, and Salmonella typhi transposase for insertion sequence IS200 TnpA SW T200_SALTY (Q57334) (152 aa) fasta scores E() 0, 94.1 id in 152 aa. Identical to the Yersinia pseudotuberculosis IS1541-like element transposase Tnp TR Q9X9F5 (EMBL AJ238014) (152 aa) fasta scores E() 0, 100.0 id in 152 aa	L	Replication, recombination and repair	-	-	ko:K07491	-	-	-	-	ko00000	-	-	-	Y1_Tnp
Y_RS10465	1.9	0.0027	0.011	1.95861	y2034	YPO2190	Y_RS10465	-	attachment invasion locus protein	Enterobacterial Ail/Lom protein	M	Cell wall/membrane/envelope biogenesis	-	-	-	-	-	-	-	-	-	-	-	Ail_Lom
Y_RS10675	1.9	0.0032	0.013	1.88606	y2072	YPO2230	araD	araD	L-ribulose-5-phosphate 4-epimerase	L-ribulose-5-phosphate 4-epimerase	G	Carbohydrate transport and metabolism	GO:0003674,GO:0003824,GO:0005488,GO:0005575,GO:0005622,GO:0005623,GO:0005737,GO:0005829,GO:0005975,GO:0005996,GO:0006793,GO:0006796,GO:0008150,GO:0008152,GO:0008270,GO:0008742,GO:0009056,GO:0009058,GO:0009987,GO:0016052,GO:0016829,GO:0016830,GO:0016832,GO:0016853,GO:0016854,GO:0016857,GO:0019321,GO:0019323,GO:0019324,GO:0019566,GO:0019568,GO:0019569,GO:0019572,GO:0019637,GO:0043167,GO:0043169,GO:…	5.1.3.4	ko:K03077	ko00040,ko00053,ko01100,ko01120,map00040,map00053,map01100,map01120	M00550	R05850	RC01479	ko00000,ko00001,ko00002,ko01000	-	-	iSSON_1240.SSON_0067	Aldolase_II
Y_RS11005	1.9	2e-09	5e-08	7.30103	y2138	YPO2307	Y_RS11005	-	hypothetical protein	-	-	NA	-	-	-	-	-	-	-	-	-	-	-	-
Y_RS11480	1.9	1.4e-07	2.3e-06	5.63827	-	-	Y_RS11480	-	excisionase family protein	Putative excisionase (DUF1233)	S	Function unknown	-	-	-	-	-	-	-	-	-	-	-	DUF1233
Y_RS11905	1.9	0.0028	0.011	1.95861	y2306	YPO2002	Y_RS11905	Z012_01675	alpha/beta hydrolase	X-Pro dipeptidyl-peptidase (S15 family)	S	Function unknown	-	-	ko:K06889	-	-	-	-	ko00000	-	-	-	DLH,Hydrolase_4,Peptidase_S15
Y_RS12885	1.9	0.0095	0.03	1.52288	y2491	YPO1816	Y_RS12885	ydjH	sugar kinase	pfkB family carbohydrate kinase	G	Carbohydrate transport and metabolism	-	-	-	-	-	-	-	-	-	-	-	PfkB
Y_RS12990	1.9	0.00019	0.0013	2.88606	y2515	-	inv	-	inverse autotransporter invasin Inv	Inverse autotransporter, beta-domain	S	Function unknown	-	-	ko:K13735	ko05100,map05100	-	-	-	ko00000,ko00001	-	-	-	Big_1,IAT_beta,Intimin_C,Invasin_D3
Y_RS14125	1.9	0.0006	0.0033	2.48149	y2742	-	istA	-	IS21-like element IS100 family transposase	to Escherichia coli transposase for insertion sequence element IS21 IstA SW ISTA_ECOLI (P15025) (390 aa) fasta scores E() 3e-27, 33.1 id in 329 aa. Identical to the previously sequenced Yersinia pestis,Yersinia pseudotuberculosis and Escherichia coli pesticin plasmid insertion sequence transposase Y1055 TR P74993 (EMBL U59875) (340 aa) fasta scores E() 0, 100.0 id in 340 aa	L	Replication, recombination and repair	-	-	-	-	-	-	-	-	-	-	-	HTH_38,HTH_7,rve
Y_RS14945	1.9	0.0019	0.0083	2.08092	y2914	YPO1269	Y_RS14945	yejG	YejG family protein	YejG-like protein	S	Function unknown	-	-	-	-	-	-	-	-	-	-	-	YejG
Y_RS18030	1.9	0.011	0.035	1.45593	y3529	0	Y_RS18030	cca	multifunctional CCA addition/repair protein	Catalyzes the addition and repair of the essential 3'- terminal CCA sequence in tRNAs without using a nucleic acid template. Adds these three nucleotides in the order of C, C, and A to the tRNA nucleotide-73, using CTP and ATP as substrates and producing inorganic pyrophosphate. Also shows phosphatase, 2'- nucleotidase and 2',3'-cyclic phosphodiesterase activities. These phosphohydrolase activiti…	F	Nucleotide transport and metabolism	GO:0001680,GO:0003674,GO:0003824,GO:0004652,GO:0004810,GO:0006139,GO:0006396,GO:0006399,GO:0006725,GO:0006807,GO:0008033,GO:0008150,GO:0008152,GO:0009987,GO:0010467,GO:0016070,GO:0016437,GO:0016740,GO:0016772,GO:0016779,GO:0031123,GO:0034470,GO:0034641,GO:0034660,GO:0042245,GO:0042780,GO:0043170,GO:0043628,GO:0044237,GO:0044238,GO:0046483,GO:0070566,GO:0070567,GO:0071704,GO:0090304,GO:0140098,GO:…	2.7.7.72	ko:K00974	ko03013,map03013	-	R09382,R09383,R09384,R09386	RC00078	ko00000,ko00001,ko01000,ko03016	-	-	-	HD,PolyA_pol,PolyA_pol_RNAbd
Y_RS18330	1.9	0.00078	0.0041	2.38722	y3589	YPO0589	Y_RS18330	fadH	NADPH-dependent 2,4-dienoyl-CoA reductase	2,4-dienoyl-CoA reductase	C	Energy production and conversion	GO:0000166,GO:0003674,GO:0003824,GO:0005488,GO:0006082,GO:0006629,GO:0006631,GO:0006635,GO:0008150,GO:0008152,GO:0008670,GO:0009056,GO:0009062,GO:0009987,GO:0010181,GO:0016042,GO:0016054,GO:0016491,GO:0016627,GO:0016628,GO:0019395,GO:0019752,GO:0030258,GO:0032553,GO:0032787,GO:0033542,GO:0033543,GO:0034440,GO:0036094,GO:0043167,GO:0043168,GO:0043436,GO:0044237,GO:0044238,GO:0044242,GO:0044248,GO:…	1.3.1.34	ko:K00219	-	-	-	-	ko00000,ko01000	-	-	-	Oxidored_FMN,Pyr_redox_2
Y_RS19105	1.9	0.00024	0.0016	2.79588	y3741	YPO0439	deoB	deoB	phosphopentomutase	Phosphotransfer between the C1 and C5 carbon atoms of pentose	G	Carbohydrate transport and metabolism	GO:0003674,GO:0003824,GO:0005575,GO:0005622,GO:0005623,GO:0005737,GO:0005829,GO:0006139,GO:0006725,GO:0006753,GO:0006793,GO:0006796,GO:0006807,GO:0006950,GO:0006974,GO:0008150,GO:0008152,GO:0008973,GO:0009056,GO:0009058,GO:0009117,GO:0009166,GO:0009262,GO:0009264,GO:0009987,GO:0016853,GO:0016866,GO:0016868,GO:0018130,GO:0019438,GO:0019439,GO:0019637,GO:0033554,GO:0034404,GO:0034641,GO:0034654,GO:…	5.4.2.7	ko:K01839	ko00030,ko00230,map00030,map00230	-	R01057,R02749	RC00408	ko00000,ko00001,ko01000	-	-	iLF82_1304.LF82_0465,iNRG857_1313.NRG857_22165	Metalloenzyme
Y_RS19185	1.9	5.9e-09	1.3e-07	6.88606	y3757	YPO0424	Y_RS19185	pemA	pectinesterase	Pectinesterase	M	Cell wall/membrane/envelope biogenesis	GO:0005575,GO:0005576	3.1.1.11	ko:K01051	ko00040,ko01100,map00040,map01100	M00081	R02362	RC00460,RC00461	ko00000,ko00001,ko00002,ko01000	-	-	-	Pectinesterase
Y_RS19190	1.9	5.8e-06	6.4e-05	4.19382	y3758	YPO0423	Y_RS19190	-	hypothetical protein	Type VI secretion system effector, Hcp	S	Function unknown	-	-	-	-	-	-	-	-	-	-	-	-
Y_RS19930	1.9	3.1e-05	0.00027	3.56864	y3898	YPO0121	glpG	glpG	rhomboid family intramembrane serine protease GlpG	Rhomboid-type serine protease that catalyzes intramembrane proteolysis	S	Function unknown	GO:0000976,GO:0000984,GO:0000986,GO:0000987,GO:0001017,GO:0001067,GO:0003674,GO:0003676,GO:0003677,GO:0003690,GO:0003824,GO:0004175,GO:0004252,GO:0005488,GO:0005515,GO:0005575,GO:0005623,GO:0005886,GO:0005887,GO:0006355,GO:0006508,GO:0006807,GO:0008150,GO:0008152,GO:0008233,GO:0008236,GO:0009889,GO:0009890,GO:0009892,GO:0010468,GO:0010556,GO:0010558,GO:0010605,GO:0010629,GO:0016020,GO:0016021,GO:…	-	ko:K02441	-	-	-	-	ko00000	-	-	-	NRho,Rhomboid,Rhomboid_N
Y_RS20100	1.9	0.00056	0.0031	2.50864	y3936	YPO0153	Y_RS20100	damX	SPOR domain-containing protein	Cell division protein DamX	D	Cell cycle control, cell division, chromosome partitioning	GO:0003674,GO:0005488,GO:0005539,GO:0005575,GO:0005623,GO:0030428,GO:0032153,GO:0042834,GO:0044464,GO:0097367	-	ko:K03112	-	-	-	-	ko00000	-	-	-	AAA_22,SPOR
Y_RS19620	1.8	0.005	0.018	1.74473	y3837	YPO3991	Y_RS19620	yhjJ	pitrilysin family protein	Insulinase (Peptidase family M16)	M	Cell wall/membrane/envelope biogenesis	-	-	ko:K07263	-	-	-	-	ko00000,ko01000,ko01002	-	-	-	Peptidase_M16,Peptidase_M16_C
Y_RS02625	1.8	0.00022	0.0015	2.82391	y0501	YPO3729	purD	purD	phosphoribosylamine--glycine ligase	Glycinamide ribonucleotide synthetase	F	Nucleotide transport and metabolism	GO:0000166,GO:0003674,GO:0003824,GO:0004637,GO:0005488,GO:0005524,GO:0006139,GO:0006163,GO:0006164,GO:0006725,GO:0006753,GO:0006793,GO:0006796,GO:0006807,GO:0006950,GO:0006974,GO:0008144,GO:0008150,GO:0008152,GO:0009058,GO:0009117,GO:0009150,GO:0009152,GO:0009165,GO:0009259,GO:0009260,GO:0009987,GO:0016462,GO:0016787,GO:0016817,GO:0016818,GO:0016874,GO:0016879,GO:0016887,GO:0017076,GO:0017111,GO:…	6.3.2.6,6.3.4.13	ko:K01945,ko:K13713	ko00230,ko01100,ko01110,ko01130,map00230,map01100,map01110,map01130	M00048	R04144,R04591	RC00064,RC00090,RC00162,RC00166	ko00000,ko00001,ko00002,ko01000	-	-	iECNA114_1301.ECNA114_3417,iECSF_1327.ECSF_3859,iJN746.PP_4823,iPC815.YPO3729	GARS_A,GARS_C,GARS_N
Y_RS02675	1.8	1.3e-12	5.8e-11	10.2366	y0506	YPPCP1.01, YPCD1.01, YPMT1.01, YPMT1.58c, YPO0031, YPO0171, YPO0249	istA	-	IS21-like element IS100 family transposase	to Escherichia coli transposase for insertion sequence element IS21 IstA SW ISTA_ECOLI (P15025) (390 aa) fasta scores E() 3e-27, 33.1 id in 329 aa. Identical to the previously sequenced Yersinia pestis,Yersinia pseudotuberculosis and Escherichia coli pesticin plasmid insertion sequence transposase Y1055 TR P74993 (EMBL U59875) (340 aa) fasta scores E() 0, 100.0 id in 340 aa	L	Replication, recombination and repair	-	-	-	-	-	-	-	-	-	-	-	HTH_38,HTH_7,rve
Y_RS04050	1.8	1.9e-05	0.00018	3.74473	y0775	YPO3411	speE	speE	polyamine aminopropyltransferase	Catalyzes the irreversible transfer of a propylamine group from the amino donor S-adenosylmethioninamine (decarboxy- AdoMet) to putrescine (1,4-diaminobutane) to yield spermidine	E	Amino acid transport and metabolism	GO:0003674,GO:0003824,GO:0004766,GO:0005575,GO:0005622,GO:0005623,GO:0005737,GO:0005829,GO:0006576,GO:0006595,GO:0006596,GO:0006807,GO:0008150,GO:0008152,GO:0008216,GO:0008295,GO:0009058,GO:0009308,GO:0009309,GO:0009987,GO:0010487,GO:0016740,GO:0016765,GO:0034641,GO:0042401,GO:0043918,GO:0044106,GO:0044237,GO:0044249,GO:0044271,GO:0044424,GO:0044444,GO:0044464,GO:0071704,GO:0097164,GO:1901564,GO:…	2.5.1.16	ko:K00797	ko00270,ko00330,ko00410,ko00480,ko01100,map00270,map00330,map00410,map00480,map01100	M00034,M00133	R01920,R02869,R08359	RC00021,RC00053	ko00000,ko00001,ko00002,ko01000	-	-	iECED1_1282.ECED1_0125,iPC815.YPO3411,iSDY_1059.SDY_0028	Spermine_synt_N,Spermine_synth
Y_RS04770	1.8	8.2e-05	0.00063	3.20066	y0913	YPO3276	yfiH	yfiH	purine nucleoside phosphorylase YfiH	Belongs to the multicopper oxidase YfiH RL5 family	S	Function unknown	GO:0003674,GO:0003824,GO:0005488,GO:0005507,GO:0005515,GO:0005575,GO:0005622,GO:0005623,GO:0005737,GO:0005829,GO:0008150,GO:0008152,GO:0016491,GO:0016679,GO:0016682,GO:0042802,GO:0042803,GO:0043167,GO:0043169,GO:0044424,GO:0044444,GO:0044464,GO:0046872,GO:0046914,GO:0046983,GO:0055114	-	ko:K05810	-	-	-	-	ko00000,ko01000	-	-	-	Cu-oxidase_4
Y_RS06555	1.8	0.011	0.034	1.46852	y1246	YPO2674	hdeB	hdeB	acid-activated periplasmic chaperone HdeB	Required for optimal acid stress protection, which is important for survival of enteric bacteria in the acidic environment of the host stomach. Exhibits a chaperone-like activity at acidic pH by preventing the aggregation of many different periplasmic proteins	M	Cell wall/membrane/envelope biogenesis	-	-	ko:K19778	-	-	-	-	ko00000,ko03110	-	-	-	HdeA
Y_RS07455	1.8	0.00012	0.0009	3.04576	y1424	YPO3056	Y_RS07455	tmcA	tRNA cytosine(34) acetyltransferase TmcA	Catalyzes the formation of N(4)-acetylcytidine (ac(4)C) at the wobble position of tRNA(Met), by using acetyl-CoA as an acetyl donor and ATP (or GTP)	J	Translation, ribosomal structure and biogenesis	GO:0000049,GO:0000154,GO:0002097,GO:0002101,GO:0003674,GO:0003676,GO:0003723,GO:0003824,GO:0005488,GO:0006139,GO:0006364,GO:0006396,GO:0006399,GO:0006400,GO:0006725,GO:0006807,GO:0008033,GO:0008080,GO:0008150,GO:0008152,GO:0009451,GO:0009987,GO:0010467,GO:0016070,GO:0016072,GO:0016407,GO:0016410,GO:0016740,GO:0016746,GO:0016747,GO:0022613,GO:0030490,GO:0034470,GO:0034641,GO:0034660,GO:0042254,GO:…	2.3.1.193	ko:K06957	-	-	-	-	ko00000,ko01000,ko03016	-	-	-	DUF1726,GNAT_acetyltr_2,Helicase_RecD,tRNA_bind_3
Y_RS07965	1.8	8.6e-05	0.00065	3.18709	y1525	YPO2959	Y_RS07965	sfuB	iron ABC transporter permease	Binding-protein-dependent transport system inner membrane component	P	Inorganic ion transport and metabolism	-	-	ko:K02011	ko02010,map02010	M00190	-	-	ko00000,ko00001,ko00002,ko02000	3.A.1.10	-	-	BPD_transp_1
Y_RS08100	1.8	0.013	0.038	1.42022	-	-	tssL	yiaD_2	type VI secretion system protein TssL%2C long form	type VI secretion system OmpA MotB family protein	N	Cell motility	-	-	ko:K11892	ko03070,map03070	M00334	-	-	ko00000,ko00001,ko00002,ko02044	3.A.23.1	-	-	DotU,OmpA
Y_RS09230	1.8	5.1e-07	7.1e-06	5.14874	y1786	YPO1627	lolD	lolD	lipoprotein-releasing ABC transporter ATP-binding protein LolD	Part of the ABC transporter complex LolCDE involved in the translocation of lipoproteins, in an ATP-dependent manner	V	Defense mechanisms	GO:0000166,GO:0003674,GO:0003824,GO:0005215,GO:0005488,GO:0005524,GO:0005575,GO:0005623,GO:0005886,GO:0006810,GO:0008104,GO:0008144,GO:0008150,GO:0015399,GO:0015405,GO:0016020,GO:0016462,GO:0016787,GO:0016817,GO:0016818,GO:0016887,GO:0017076,GO:0017111,GO:0022804,GO:0022857,GO:0030554,GO:0032553,GO:0032555,GO:0032559,GO:0032991,GO:0033036,GO:0034613,GO:0035639,GO:0036094,GO:0042623,GO:0042626,GO:…	-	ko:K09810	ko02010,map02010	M00255	-	-	ko00000,ko00001,ko00002,ko01000,ko02000	3.A.1.125	-	-	ABC_tran
Y_RS09970	1.8	2.4e-08	4.7e-07	6.3279	y1940	-	Y_RS09970	ycfS	L,D-transpeptidase family protein	L,D-transpeptidase catalytic domain	M	Cell wall/membrane/envelope biogenesis	GO:0003674,GO:0003824,GO:0004180,GO:0004185,GO:0006508,GO:0006807,GO:0008150,GO:0008152,GO:0008233,GO:0008234,GO:0008236,GO:0008238,GO:0009273,GO:0009987,GO:0016740,GO:0016746,GO:0016755,GO:0016787,GO:0016807,GO:0017171,GO:0019538,GO:0042546,GO:0043164,GO:0043170,GO:0044036,GO:0044085,GO:0044237,GO:0044238,GO:0044260,GO:0070004,GO:0070008,GO:0070011,GO:0071554,GO:0071704,GO:0071840,GO:0071972,GO:…	-	ko:K16291,ko:K19234,ko:K19236	ko01503,map01503	-	-	-	ko00000,ko00001,ko01002,ko01011	-	-	-	LysM,YkuD
Y_RS10020	1.8	9.6e-09	2.1e-07	6.67778	y1946	YPO2391	Y_RS10020	ribE	riboflavin synthase	riboflavin synthase, alpha	H	Coenzyme transport and metabolism	GO:0003674,GO:0003824,GO:0004746,GO:0005575,GO:0005622,GO:0005623,GO:0005737,GO:0005829,GO:0006766,GO:0006767,GO:0006771,GO:0006807,GO:0008150,GO:0008152,GO:0009058,GO:0009110,GO:0009231,GO:0009987,GO:0016740,GO:0016765,GO:0017144,GO:0018130,GO:0034641,GO:0042364,GO:0042726,GO:0042727,GO:0044237,GO:0044249,GO:0044271,GO:0044281,GO:0044283,GO:0044424,GO:0044444,GO:0044464,GO:0046483,GO:0071704,GO:…	2.5.1.9	ko:K00793	ko00740,ko01100,ko01110,map00740,map01100,map01110	M00125	R00066	RC00958,RC00960	ko00000,ko00001,ko00002,ko01000	-	-	iECABU_c1320.ECABU_c19160,iECP_1309.ECP_1609,ic_1306.c2056	Lum_binding
Y_RS10365	1.8	8.2e-05	0.00063	3.20066	y2014	YPO2318	asr	asr1	acid resistance repetitive basic protein Asr	-	-	NA	-	-	-	-	-	-	-	-	-	-	-	-
Y_RS10835	1.8	0.011	0.034	1.46852	y2105	YPO2263	manA	manA	mannose-6-phosphate isomerase	Belongs to the mannose-6-phosphate isomerase type 1 family	G	Carbohydrate transport and metabolism	GO:0000032,GO:0000271,GO:0003674,GO:0003824,GO:0004476,GO:0005575,GO:0005622,GO:0005623,GO:0005737,GO:0005829,GO:0005975,GO:0005976,GO:0005996,GO:0006013,GO:0006056,GO:0006057,GO:0006139,GO:0006464,GO:0006486,GO:0006725,GO:0006807,GO:0008150,GO:0008152,GO:0009056,GO:0009058,GO:0009059,GO:0009100,GO:0009101,GO:0009225,GO:0009226,GO:0009242,GO:0009298,GO:0009987,GO:0016051,GO:0016052,GO:0016853,GO:…	5.3.1.8	ko:K01809	ko00051,ko00520,ko01100,ko01110,ko01130,map00051,map00520,map01100,map01110,map01130	M00114	R01819	RC00376	ko00000,ko00001,ko00002,ko01000	-	-	iAPECO1_1312.APECO1_696,iECOK1_1307.ECOK1_1731,iECS88_1305.ECS88_1659,iSFV_1184.SFV_1629,iSF_1195.SF1636,iSFxv_1172.SFxv_1833,iS_1188.S1767,iUMN146_1321.UM146_09090,iUTI89_1310.UTI89_C1801	PMI_typeI
Y_RS10985	1.8	0.0029	0.011	1.95861	y2135	YPO2303	pntA	pntA	Re/Si-specific NAD(P)(+) transhydrogenase subunit alpha	The transhydrogenation between NADH and NADP is coupled to respiration and ATP hydrolysis and functions as a proton pump across the membrane	C	Energy production and conversion	GO:0000166,GO:0003674,GO:0003824,GO:0005488,GO:0005515,GO:0005575,GO:0005623,GO:0005886,GO:0005887,GO:0006139,GO:0006725,GO:0006732,GO:0006733,GO:0006739,GO:0006740,GO:0006753,GO:0006793,GO:0006796,GO:0006807,GO:0008150,GO:0008152,GO:0008746,GO:0008750,GO:0009117,GO:0009987,GO:0016020,GO:0016021,GO:0016491,GO:0016651,GO:0016652,GO:0019362,GO:0019637,GO:0031224,GO:0031226,GO:0034641,GO:0036094,GO:…	1.6.1.2	ko:K00324	ko00760,ko01100,map00760,map01100	-	R00112	RC00001	ko00000,ko00001,ko01000	-	-	-	AlaDh_PNT_C,AlaDh_PNT_N,PNTB_4TM
Y_RS11000	1.8	1.4e-08	2.8e-07	6.55284	y2137	YPO2306	Y_RS11000	ydgI	amino acid permease	Arginine ornithine antiporter	E	Amino acid transport and metabolism	GO:0005575,GO:0005623,GO:0005886,GO:0005887,GO:0016020,GO:0016021,GO:0031224,GO:0031226,GO:0044425,GO:0044459,GO:0044464,GO:0071944	-	ko:K03757,ko:K03758	-	-	-	-	ko00000,ko02000	2.A.3.2	-	iAPECO1_1312.APECO1_688,iECOK1_1307.ECOK1_1723,iECS88_1305.ECS88_1650,iUMN146_1321.UM146_09140,iUTI89_1310.UTI89_C1793	AA_permease_2
Y_RS11780	1.8	0.0024	0.01	2	yt047	-	Y_RS11780	-	tRNA-Ser	-	-	NA	-	-	-	-	-	-	-	-	-	-	-	-
Y_RS12590	1.8	9.7e-05	0.00072	3.14267	-	-	Y_RS12590	-	hypothetical protein	-	-	NA	-	-	-	-	-	-	-	-	-	-	-	-
Y_RS13225	1.8	0.011	0.035	1.45593	y5003	-	cspE	cspC	transcription antiterminator/RNA stability regulator CspE	Cold shock	K	Transcription	GO:0001072,GO:0003674,GO:0003676,GO:0003677,GO:0003697,GO:0003723,GO:0005488,GO:0005515,GO:0005575,GO:0005622,GO:0005623,GO:0005737,GO:0005829,GO:0006355,GO:0008150,GO:0009889,GO:0009890,GO:0009892,GO:0010468,GO:0010556,GO:0010558,GO:0010605,GO:0010629,GO:0019219,GO:0019222,GO:0031323,GO:0031324,GO:0031326,GO:0031327,GO:0031554,GO:0031564,GO:0043242,GO:0043244,GO:0044424,GO:0044444,GO:0044464,GO:…	-	ko:K03704	-	-	-	-	ko00000,ko03000	-	-	-	CSD
Y_RS13550	1.8	0.014	0.041	1.38722	y2629	YPO1541	gndA	gnd	NADP-dependent phosphogluconate dehydrogenase	Catalyzes the oxidative decarboxylation of 6- phosphogluconate to ribulose 5-phosphate and CO(2), with concomitant reduction of NADP to NADPH	H	Coenzyme transport and metabolism	GO:0003674,GO:0003824,GO:0004616,GO:0005488,GO:0005515,GO:0005575,GO:0005622,GO:0005623,GO:0005737,GO:0005829,GO:0005975,GO:0006081,GO:0006082,GO:0006098,GO:0006139,GO:0006725,GO:0006732,GO:0006733,GO:0006739,GO:0006753,GO:0006793,GO:0006796,GO:0006807,GO:0008150,GO:0008152,GO:0009056,GO:0009117,GO:0009987,GO:0016052,GO:0016054,GO:0016491,GO:0016614,GO:0016616,GO:0019362,GO:0019520,GO:0019521,GO:…	1.1.1.343,1.1.1.44	ko:K00033	ko00030,ko00480,ko01100,ko01110,ko01120,ko01130,ko01200,map00030,map00480,map01100,map01110,map01120,map01130,map01200	M00004,M00006	R01528,R10221	RC00001,RC00539	ko00000,ko00001,ko00002,ko01000	-	-	iECS88_1305.ECS88_2128,iECW_1372.ECW_m2189,iEKO11_1354.EKO11_1765,iPC815.YPO1541,iWFL_1372.ECW_m2189	6PGD,NAD_binding_2
Y_RS14065	1.8	0.016	0.044	1.35655	y2731	YPO1439	Y_RS14065	yccF	YccF domain-containing protein	Inner membrane protein YccF	S	Function unknown	GO:0005575,GO:0005623,GO:0005886,GO:0016020,GO:0044464,GO:0071944	-	-	-	-	-	-	-	-	-	-	YccF
Y_RS14070	1.8	6.7e-05	0.00054	3.26761	y2732	YPO1438	yccS	yccS	YccS family putative transporter	YCCS_YHJK integral membrane , YccS YhfK family protein	S	Function unknown	GO:0005575,GO:0005623,GO:0005886,GO:0016020,GO:0044464,GO:0071944	-	-	-	-	-	-	-	-	-	-	FUSC-like,FUSC_2
Y_RS14780	1.8	0.011	0.033	1.48149	y2880	YPO1305	psaC	-	fimbrial usher PsaC	outer membrane usher protein	NU	Cell motility+Intracellular trafficking, secretion, and vesicular transport	GO:0003674,GO:0005215,GO:0005575,GO:0005623,GO:0006810,GO:0008150,GO:0009279,GO:0009297,GO:0009987,GO:0015267,GO:0015288,GO:0015473,GO:0016020,GO:0016043,GO:0019867,GO:0022607,GO:0022803,GO:0022829,GO:0022857,GO:0030030,GO:0030031,GO:0030312,GO:0030313,GO:0031975,GO:0043711,GO:0044085,GO:0044462,GO:0044464,GO:0051179,GO:0051234,GO:0055085,GO:0071840,GO:0071944	-	ko:K07347	ko05133,map05133	-	-	-	ko00000,ko00001,ko02000,ko02035,ko02044	1.B.11.3	-	-	PapC_C,PapC_N,Usher
Y_RS20200	1.8	0.0011	0.0055	2.25964	y3957	YPO0176	Y_RS20200	yhfA	OsmC family protein	OsmC-like protein	O	Posttranslational modification, protein turnover, chaperones	-	-	ko:K07397	-	-	-	-	ko00000	-	-	-	OsmC
Y_RS21120	1.8	0.00079	0.0041	2.38722	y4137	YPO4123	atpA	atpA	F0F1 ATP synthase subunit alpha	Produces ATP from ADP in the presence of a proton gradient across the membrane. The alpha chain is a regulatory subunit	F	Nucleotide transport and metabolism	GO:0003674,GO:0003824,GO:0005215,GO:0005575,GO:0005622,GO:0005623,GO:0005886,GO:0006139,GO:0006163,GO:0006164,GO:0006725,GO:0006753,GO:0006754,GO:0006793,GO:0006796,GO:0006807,GO:0006810,GO:0006811,GO:0006812,GO:0008150,GO:0008152,GO:0008324,GO:0009058,GO:0009117,GO:0009123,GO:0009124,GO:0009126,GO:0009127,GO:0009141,GO:0009142,GO:0009144,GO:0009145,GO:0009150,GO:0009152,GO:0009156,GO:0009161,GO:…	3.6.3.14	ko:K02111	ko00190,ko00195,ko01100,map00190,map00195,map01100	M00157	-	-	ko00000,ko00001,ko00002,ko00194,ko01000	3.A.2.1	-	iSbBS512_1146.SbBS512_E4187	ATP-synt_ab,ATP-synt_ab_C,ATP-synt_ab_N
Y_RS24615	1.8	0.0012	0.0057	2.24413	-	-	Y_RS24615	-	gluconate 5-dehydrogenase	-	-	NA	-	-	-	-	-	-	-	-	-	-	-	-
Y_RS00570	1.7	0.00019	0.0013	2.88606	y0115	YPO3546	Y_RS00570	yhaK	pirin family protein	Belongs to the pirin family	S	Function unknown	-	-	ko:K06911	-	-	-	-	ko00000	-	-	-	Pirin
Y_RS01580	1.7	0.00021	0.0014	2.85387	y0325	YPO3910	btuB	btuB	TonB-dependent vitamin B12 receptor BtuB	Involved in the active translocation of vitamin B12 (cyanocobalamin) across the outer membrane to the periplasmic space. It derives its energy for transport by interacting with the trans-periplasmic membrane protein TonB	P	Inorganic ion transport and metabolism	GO:0003674,GO:0005215,GO:0005216,GO:0005488,GO:0005515,GO:0005575,GO:0006810,GO:0006811,GO:0008150,GO:0015075,GO:0015267,GO:0015318,GO:0015889,GO:0015893,GO:0016020,GO:0016021,GO:0019904,GO:0022803,GO:0022838,GO:0022857,GO:0031224,GO:0034220,GO:0042221,GO:0042493,GO:0044425,GO:0050896,GO:0051179,GO:0051180,GO:0051181,GO:0051234,GO:0055085,GO:0071702,GO:0071705	-	ko:K16092	-	-	-	-	ko00000,ko02000	1.B.14.3	-	iECB_1328.ECB_03851,iECP_1309.ECP_4183,iSF_1195.SF4048,iS_1188.S3696	Plug,TonB_dep_Rec
Y_RS02085	1.7	5.8e-05	0.00047	3.3279	y0408	YPO3822	Y_RS02085	yhhQ	Vitamin Uptake Transporter family protein	Involved in the import of queuosine (Q) precursors, required for Q precursor salvage	U	Intracellular trafficking, secretion, and vesicular transport	GO:0005575,GO:0005623,GO:0005886,GO:0006139,GO:0006725,GO:0006807,GO:0006810,GO:0008150,GO:0008152,GO:0008616,GO:0009058,GO:0009116,GO:0009119,GO:0009163,GO:0009987,GO:0016020,GO:0018130,GO:0019438,GO:0034404,GO:0034641,GO:0034654,GO:0042455,GO:0043094,GO:0043174,GO:0044237,GO:0044238,GO:0044249,GO:0044271,GO:0044281,GO:0044283,GO:0044464,GO:0046116,GO:0046483,GO:0051179,GO:0051234,GO:0055085,GO:…	-	ko:K09125	-	-	-	-	ko00000	-	-	-	Vut_1
Y_RS02375	1.7	1.2e-13	5.9e-12	11.2291	y0464	0	fadB	fadB	fatty acid oxidation complex subunit alpha FadB	Involved in the aerobic and anaerobic degradation of long-chain fatty acids via beta-oxidation cycle. Catalyzes the formation of 3-oxoacyl-CoA from enoyl-CoA via L-3-hydroxyacyl-CoA. It can also use D-3-hydroxyacyl-CoA and cis-3-enoyl-CoA as substrate	I	Lipid transport and metabolism	GO:0003674,GO:0003824,GO:0003857,GO:0004165,GO:0004300,GO:0006082,GO:0006629,GO:0006631,GO:0006635,GO:0008150,GO:0008152,GO:0008692,GO:0009056,GO:0009062,GO:0009987,GO:0016042,GO:0016054,GO:0016491,GO:0016614,GO:0016616,GO:0016829,GO:0016835,GO:0016836,GO:0016853,GO:0016854,GO:0016856,GO:0016860,GO:0016863,GO:0019395,GO:0019752,GO:0030258,GO:0032787,GO:0034440,GO:0043436,GO:0044237,GO:0044238,GO:…	1.1.1.35,4.2.1.17,5.1.2.3,5.3.3.8	ko:K01782,ko:K01825	ko00071,ko00280,ko00281,ko00310,ko00362,ko00380,ko00410,ko00640,ko00650,ko00903,ko00930,ko01040,ko01100,ko01110,ko01120,ko01130,ko01200,ko01212,map00071,map00280,map00281,map00310,map00362,map00380,map00410,map00640,map00650,map00903,map00930,map01040,map01100,map01110,map01120,map01130,map01200,map01212	M00032,M00087	R01975,R03026,R03045,R03276,R04137,R04170,R04203,R04204,R04224,R04737,R04738,R04739,R04740,R04741,R04744,R04745,R04746,R04748,R04749,R04756,R05066,R05305,R06411,R06412,R06941,R06942,R07935,R07951,R08093,R08094	RC00029,RC00099,RC00117,RC00241,RC00525,RC00831,RC00834,RC00896,RC01078,RC01086,RC01095,RC01098,RC01103,RC01217,RC02115	ko00000,ko00001,ko00002,ko01000	-	-	iLF82_1304.LF82_0614,iNRG857_1313.NRG857_19200	3HCDH,3HCDH_N,ECH_1
Y_RS03200	1.7	4.8e-07	6.7e-06	5.17393	y0613	YPO0355	sugE	sugE	quaternary ammonium compound efflux SMR transporter SugE	Quaternary ammonium compound-resistance protein sugE	U	Intracellular trafficking, secretion, and vesicular transport	GO:0005575,GO:0005623,GO:0005886,GO:0005887,GO:0006810,GO:0008150,GO:0015893,GO:0016020,GO:0016021,GO:0031224,GO:0031226,GO:0042221,GO:0042493,GO:0044425,GO:0044459,GO:0044464,GO:0046618,GO:0050896,GO:0051179,GO:0051234,GO:0055085,GO:0071944	-	ko:K03297,ko:K11741	-	-	-	-	ko00000,ko02000	2.A.7.1	-	-	Multi_Drug_Res
Y_RS04245	1.7	8.9e-13	4.1e-11	10.3872	y0818	YPO3372	cysJ	cysJ	NADPH-dependent assimilatory sulfite reductase flavoprotein subunit	Component of the sulfite reductase complex that catalyzes the 6-electron reduction of sulfite to sulfide. This is one of several activities required for the biosynthesis of L- cysteine from sulfate. The flavoprotein component catalyzes the electron flow from NADPH - FAD - FMN to the hemoprotein component	E	Amino acid transport and metabolism	GO:0000166,GO:0003674,GO:0003824,GO:0004783,GO:0005488,GO:0005575,GO:0005622,GO:0005623,GO:0006790,GO:0008150,GO:0008152,GO:0009337,GO:0009987,GO:0010181,GO:0016491,GO:0016645,GO:0016646,GO:0016651,GO:0016667,GO:0016668,GO:0032553,GO:0032991,GO:0036094,GO:0042602,GO:0043167,GO:0043168,GO:0044237,GO:0044424,GO:0044464,GO:0048037,GO:0050660,GO:0050661,GO:0050662,GO:0055114,GO:0070401,GO:0097159,GO:…	1.8.1.2	ko:K00380	ko00920,ko01100,ko01120,map00920,map01100,map01120	M00176	R00858	RC00065	ko00000,ko00001,ko00002,ko01000	-	-	iECO26_1355.ECO26_3835,iECSE_1348.ECSE_3020,iECW_1372.ECW_m2972,iEKO11_1354.EKO11_1004,iEcE24377_1341.EcE24377A_3066,iEcolC_1368.EcolC_0948,iWFL_1372.ECW_m2972	FAD_binding_1,Flavodoxin_1,NAD_binding_1
Y_RS04730	1.7	0.00021	0.0014	2.85387	-	-	Y_RS04730	pheA	P-protein	bifunctional chorismate mutase prephenate dehydratase	E	Amino acid transport and metabolism	GO:0003674,GO:0003824,GO:0004106,GO:0004664,GO:0005575,GO:0005622,GO:0005623,GO:0005737,GO:0006082,GO:0006520,GO:0006558,GO:0006570,GO:0006571,GO:0006725,GO:0006807,GO:0008150,GO:0008152,GO:0008652,GO:0009058,GO:0009072,GO:0009073,GO:0009094,GO:0009095,GO:0009987,GO:0016053,GO:0016829,GO:0016835,GO:0016836,GO:0016853,GO:0016866,GO:0017144,GO:0019438,GO:0019752,GO:0043436,GO:0044237,GO:0044238,GO:…	4.2.1.51,5.4.99.5	ko:K14170	ko00400,ko01100,ko01110,ko01130,ko01230,map00400,map01100,map01110,map01130,map01230	M00024,M00025	R00691,R01373,R01715	RC00360,RC03116	ko00000,ko00001,ko00002,ko01000	-	-	iECNA114_1301.ECNA114_2667	CM_2,DAHP_synth_1,PDT
Y_RS05090	1.7	1.8e-05	0.00017	3.76955	y0968	YPO3220	Y_RS05090	ycgR	flagellar brake protein	Acts as a flagellar brake, regulating swimming and swarming in a bis-(3'-5') cyclic diguanylic acid (c-di-GMP)- dependent manner. Binds 1 c-di-GMP dimer per subunit. Increasing levels of c-di-GMP lead to decreased motility	M	Cell wall/membrane/envelope biogenesis	GO:0000166,GO:0001539,GO:0003674,GO:0005488,GO:0006928,GO:0008144,GO:0008150,GO:0009987,GO:0017076,GO:0019001,GO:0030551,GO:0032553,GO:0032555,GO:0032561,GO:0032879,GO:0035438,GO:0036094,GO:0040011,GO:0040012,GO:0043167,GO:0043168,GO:0048870,GO:0050789,GO:0050794,GO:0051179,GO:0051270,GO:0051674,GO:0065007,GO:0071945,GO:0071973,GO:0097159,GO:0097367,GO:0097588,GO:1901265,GO:1901363,GO:1902021,GO:…	-	ko:K21087	ko02026,map02026	-	-	-	ko00000,ko00001	-	-	-	PilZ,YcgR
Y_RS06085	1.7	0.003	0.012	1.92082	y1153	YPO2585	iolC	iolC	5-dehydro-2-deoxygluconokinase	Uncharacterized protein conserved in bacteria (DUF2090)	G	Carbohydrate transport and metabolism	-	2.7.1.92	ko:K03338	ko00562,ko01100,ko01120,map00562,map01100,map01120	-	R05661	RC00002,RC00017	ko00000,ko00001,ko01000	-	-	-	DUF2090,KduI,PfkB
Y_RS06175	1.7	0.0013	0.006	2.22185	y1175	YPO2601	dacA	dacA	D-alanyl-D-alanine carboxypeptidase DacA	Belongs to the peptidase S11 family	M	Cell wall/membrane/envelope biogenesis	GO:0000270,GO:0003674,GO:0003824,GO:0004175,GO:0004180,GO:0004185,GO:0005488,GO:0005575,GO:0005623,GO:0005886,GO:0005887,GO:0006022,GO:0006508,GO:0006807,GO:0008144,GO:0008150,GO:0008152,GO:0008233,GO:0008236,GO:0008238,GO:0008360,GO:0008658,GO:0009002,GO:0009987,GO:0016020,GO:0016021,GO:0016787,GO:0017171,GO:0019538,GO:0022603,GO:0022604,GO:0030203,GO:0031224,GO:0031226,GO:0031406,GO:0033218,GO:…	3.4.16.4	ko:K07258	ko00550,ko01100,map00550,map01100	-	-	-	ko00000,ko00001,ko01000,ko01002,ko01011	-	-	iSFV_1184.SFV_0694,iYL1228.KPN_00664	PBP5_C,Peptidase_S11
Y_RS06620	1.7	0.0083	0.027	1.56864	y1257	YPO2685	seqA	seqA	replication initiation negative regulator SeqA	Negative regulator of replication initiation, which contributes to regulation of DNA replication and ensures that replication initiation occurs exactly once per chromosome per cell cycle. Binds to pairs of hemimethylated GATC sequences in the oriC region, thus preventing assembly of replication proteins and re- initiation at newly replicated origins. Repression is relieved when the region becomes…	L	Replication, recombination and repair	GO:0000819,GO:0003674,GO:0003676,GO:0003677,GO:0003688,GO:0003690,GO:0005488,GO:0005515,GO:0005575,GO:0005622,GO:0005623,GO:0005737,GO:0005829,GO:0006275,GO:0006996,GO:0007049,GO:0007059,GO:0007062,GO:0008150,GO:0008156,GO:0009314,GO:0009628,GO:0009889,GO:0009890,GO:0009892,GO:0009987,GO:0010385,GO:0010556,GO:0010558,GO:0010605,GO:0016043,GO:0019219,GO:0019222,GO:0022402,GO:0022607,GO:0030174,GO:…	-	ko:K03645	-	-	-	-	ko00000,ko03032,ko03036	-	-	-	SeqA,SeqA_N
Y_RS07185	1.7	0.00037	0.0022	2.65758	y1370	YPO2863	Y_RS07185	-	hypothetical protein	PAAR repeat-containing protein	S	Function unknown	GO:0005575,GO:0005623,GO:0005886,GO:0016020,GO:0044464,GO:0071944	-	-	-	-	-	-	-	-	-	-	PAAR_motif
Y_RS07195	1.7	0.0044	0.016	1.79588	-	-	Y_RS07195	-	hypothetical protein	PAAR repeat-containing protein	S	Function unknown	GO:0005575,GO:0005623,GO:0005886,GO:0016020,GO:0044464,GO:0071944	-	-	-	-	-	-	-	-	-	-	PAAR_motif
Y_RS07470	1.7	7.1e-05	0.00056	3.25181	y1427	YPO3053	dapE	dapE	succinyl-diaminopimelate desuccinylase	Catalyzes the hydrolysis of N-succinyl-L,L- diaminopimelic acid (SDAP), forming succinate and LL-2,6- diaminoheptanedioate (DAP), an intermediate involved in the bacterial biosynthesis of lysine and meso-diaminopimelic acid, an essential component of bacterial cell walls	E	Amino acid transport and metabolism	GO:0003674,GO:0003824,GO:0005488,GO:0005515,GO:0005575,GO:0005622,GO:0005623,GO:0005737,GO:0005829,GO:0006082,GO:0006520,GO:0006553,GO:0006807,GO:0008150,GO:0008152,GO:0008270,GO:0008652,GO:0009014,GO:0009058,GO:0009066,GO:0009067,GO:0009085,GO:0009089,GO:0009987,GO:0016053,GO:0016787,GO:0016810,GO:0016811,GO:0019752,GO:0032153,GO:0042802,GO:0043167,GO:0043169,GO:0043436,GO:0043648,GO:0044237,GO:…	3.5.1.18	ko:K01439	ko00300,ko01100,ko01120,ko01230,map00300,map01100,map01120,map01230	M00016	R02734	RC00064,RC00090	ko00000,ko00001,ko00002,ko01000	-	-	iECP_1309.ECP_2485	M20_dimer,Peptidase_M20
Y_RS09575	1.7	2.1e-11	7.5e-10	9.12494	y1858	YPO1696	Y_RS09575	csuD	fimbria/pilus outer membrane usher protein	PapC C-terminal domain	NU	Cell motility+Intracellular trafficking, secretion, and vesicular transport	-	-	ko:K07347	ko05133,map05133	-	-	-	ko00000,ko00001,ko02000,ko02035,ko02044	1.B.11.3	-	-	PapC_C,Usher
Y_RS10410	1.7	3.4e-07	5e-06	5.30103	y2023	YPO2180	adhE	adhE	bifunctional acetaldehyde-CoA/alcohol dehydrogenase	belongs to the iron- containing alcohol dehydrogenase family	C	Energy production and conversion	GO:0003674,GO:0003824,GO:0004022,GO:0005488,GO:0005515,GO:0005575,GO:0005622,GO:0005623,GO:0005737,GO:0005829,GO:0006066,GO:0006067,GO:0006115,GO:0008150,GO:0008152,GO:0008774,GO:0009058,GO:0009987,GO:0016491,GO:0016614,GO:0016616,GO:0016620,GO:0016903,GO:0016999,GO:0017000,GO:0017144,GO:0034308,GO:0034309,GO:0042802,GO:0044237,GO:0044249,GO:0044281,GO:0044283,GO:0044424,GO:0044444,GO:0044464,GO:…	1.1.1.1,1.2.1.10	ko:K04072	ko00010,ko00071,ko00350,ko00620,ko00625,ko00626,ko00650,ko01100,ko01110,ko01120,ko01130,ko01220,map00010,map00071,map00350,map00620,map00625,map00626,map00650,map01100,map01110,map01120,map01130,map01220	-	R00228,R00623,R00754,R01172,R04880,R05233,R05234,R06917,R06927	RC00004,RC00050,RC00088,RC00099,RC00116,RC00184,RC00649,RC01195	ko00000,ko00001,ko01000	-	-	iEcE24377_1341.EcE24377A_1389,iYL1228.KPN_02199	Aldedh,Fe-ADH
Y_RS11090	1.7	9.5e-06	0.0001	4	y2154	YPO2167	Y_RS11090	nudG	pyrimidine (deoxy)nucleoside triphosphate diphosphatase	NUDIX domain	L	Replication, recombination and repair	GO:0003674,GO:0003824,GO:0006139,GO:0006259,GO:0006281,GO:0006725,GO:0006807,GO:0006950,GO:0006974,GO:0008150,GO:0008152,GO:0009987,GO:0016787,GO:0033554,GO:0034641,GO:0043170,GO:0044237,GO:0044238,GO:0044260,GO:0046483,GO:0050896,GO:0051716,GO:0071704,GO:0090304,GO:1901360	3.6.1.55,3.6.1.65	ko:K03574,ko:K08320	-	-	-	-	ko00000,ko01000,ko03400	-	-	iE2348C_1286.E2348C_1887,iECP_1309.ECP_1705,iLF82_1304.LF82_1533,iNRG857_1313.NRG857_08815,iPC815.YPO2167,iSSON_1240.SSON_1397	NUDIX
Y_RS11775	1.7	0.0031	0.012	1.92082	y2283	YPO2028	Y_RS11775	-	glycerophosphodiester phosphodiesterase family protein	Glycerophosphoryl diester phosphodiesterase family	C	Energy production and conversion	-	3.1.4.46	ko:K01126	ko00564,map00564	-	R01030,R01470	RC00017,RC00425	ko00000,ko00001,ko01000	-	-	-	GDPD
Y_RS11975	1.7	0.0052	0.019	1.72125	y2322	YPO1989	Y_RS11975	-	SEL1-like repeat protein	Sel1 repeat	S	Function unknown	-	-	ko:K07126	-	-	-	-	ko00000	-	-	-	MORN_2,Sel1
Y_RS12085	1.7	1.5e-07	2.5e-06	5.60206	y2345	YPO1966	astE	astE	succinylglutamate desuccinylase	Belongs to the AspA AstE family. Succinylglutamate desuccinylase subfamily	E	Amino acid transport and metabolism	GO:0003674,GO:0003824,GO:0006082,GO:0006520,GO:0006525,GO:0006527,GO:0006807,GO:0008150,GO:0008152,GO:0009017,GO:0009056,GO:0009063,GO:0009064,GO:0009065,GO:0009987,GO:0016054,GO:0016787,GO:0016810,GO:0016811,GO:0019752,GO:0043436,GO:0044237,GO:0044238,GO:0044248,GO:0044281,GO:0044282,GO:0046395,GO:0071704,GO:1901564,GO:1901565,GO:1901575,GO:1901605,GO:1901606	3.5.1.96	ko:K05526	ko00330,ko01100,map00330,map01100	-	R00411	RC00064,RC00090	ko00000,ko00001,ko01000	-	-	-	AstE_AspA
Y_RS13060	1.7	3.1e-06	3.7e-05	4.4318	y2526	YPO1781	pip	pip	prolyl aminopeptidase	Belongs to the peptidase S33 family	E	Amino acid transport and metabolism	-	3.4.11.5	ko:K01259	ko00330,map00330	-	R00135	-	ko00000,ko00001,ko01000,ko01002	-	-	-	Abhydrolase_1
Y_RS13245	1.7	2.5e-07	3.8e-06	5.42022	y2564	YPO1743	Y_RS13245	pheP	amino acid permease	Amino acid permease	E	Amino acid transport and metabolism	GO:0005575,GO:0005623,GO:0005886,GO:0016020,GO:0044464,GO:0071944	-	ko:K03293,ko:K11732,ko:K11734	-	-	-	-	ko00000,ko02000	2.A.3.1,2.A.3.1.1,2.A.3.1.3	-	iAPECO1_1312.APECO1_1472,iECW_1372.ECW_m0628,iEcolC_1368.EcolC_3070,iJN746.PP_4495,iUTI89_1310.UTI89_C0576,iWFL_1372.ECW_m0628	AA_permease
Y_RS13430	1.7	0.001	0.0052	2.284	y2600	YPO1565	Y_RS13430	ucpA	SDR family oxidoreductase	KR domain	IQ	Lipid transport and metabolism+Secondary metabolites biosynthesis, transport and catabolism	-	1.1.1.100	ko:K00059,ko:K18335	ko00051,ko00061,ko00333,ko00780,ko01040,ko01100,ko01120,ko01130,ko01212,map00051,map00061,map00333,map00780,map01040,map01100,map01120,map01130,map01212	M00083,M00572	R04533,R04534,R04536,R04543,R04566,R04953,R04964,R07759,R07763,R10116,R10120,R10690,R11671	RC00029,RC00089,RC00117	ko00000,ko00001,ko00002,ko01000,ko01004	-	-	-	adh_short_C2
Y_RS13735	1.7	0.00013	0.00092	3.03621	y2666	YPO1503	Y_RS13735	yneJ	LysR family transcriptional regulator	LysR substrate binding domain	K	Transcription	-	-	-	-	-	-	-	-	-	-	-	HTH_1,LysR_substrate
Y_RS14465	1.7	0.0007	0.0037	2.4318	y2810	YPO1367	clpS	clpS	ATP-dependent Clp protease adapter ClpS	Involved in the modulation of the specificity of the ClpAP-mediated ATP-dependent protein degradation	E	Amino acid transport and metabolism	GO:0003674,GO:0005488,GO:0005515,GO:0006950,GO:0008150,GO:0009266,GO:0009408,GO:0009628,GO:0050896,GO:0051087	-	ko:K06891	-	-	-	-	ko00000	-	-	-	ClpS
Y_RS14960	1.7	0.00044	0.0026	2.58503	y2919	YPO1265	Y_RS14960	yejH	DEAD/DEAH box helicase	DEAD DEAH box helicase	KL	Transcription+Replication, recombination and repair	GO:0003674,GO:0003724,GO:0003824,GO:0004004,GO:0004386,GO:0005575,GO:0005622,GO:0005623,GO:0005737,GO:0006139,GO:0006259,GO:0006281,GO:0006302,GO:0006725,GO:0006807,GO:0006950,GO:0006974,GO:0008026,GO:0008150,GO:0008152,GO:0008186,GO:0009314,GO:0009628,GO:0009987,GO:0010212,GO:0010501,GO:0016070,GO:0016462,GO:0016787,GO:0016817,GO:0016818,GO:0016887,GO:0017111,GO:0033554,GO:0034641,GO:0042221,GO:…	-	ko:K19789	-	-	-	-	ko00000,ko03400	-	-	-	Helicase_C,ResIII
Y_RS16145	1.7	0.00086	0.0044	2.35655	y3142	YPO1039	Y_RS16145	yqcA	flavodoxin	Flavodoxin	C	Energy production and conversion	GO:0000166,GO:0003674,GO:0005488,GO:0010181,GO:0032553,GO:0036094,GO:0043167,GO:0043168,GO:0048037,GO:0050662,GO:0097159,GO:0097367,GO:1901265,GO:1901363	-	ko:K06205	-	-	-	-	ko00000	-	-	-	Flavodoxin_1
Y_RS16455	1.7	0.016	0.044	1.35655	y3202	-	Y_RS16455	gspF	type II secretion system F family protein	general secretion pathway protein	U	Intracellular trafficking, secretion, and vesicular transport	GO:0002790,GO:0005575,GO:0005623,GO:0005886,GO:0006810,GO:0008104,GO:0008150,GO:0009306,GO:0009987,GO:0015031,GO:0015628,GO:0015833,GO:0016020,GO:0032940,GO:0033036,GO:0042886,GO:0044464,GO:0045184,GO:0046903,GO:0051179,GO:0051234,GO:0055085,GO:0071702,GO:0071705,GO:0071806,GO:0071944,GO:0098776	-	ko:K02455	ko03070,ko05111,map03070,map05111	M00331	-	-	ko00000,ko00001,ko00002,ko02044	3.A.15	-	-	T2SSF
Y_RS18050	1.7	2.3e-09	5.6e-08	7.25181	y3534	YPO0646	tsaD	tsaD	tRNA (adenosine(37)-N6)-threonylcarbamoyltransferase complex transferase subunit TsaD	Required for the formation of a threonylcarbamoyl group on adenosine at position 37 (t(6)A37) in tRNAs that read codons beginning with adenine. Is involved in the transfer of the threonylcarbamoyl moiety of threonylcarbamoyl-AMP (TC-AMP) to the N6 group of A37, together with TsaE and TsaB. TsaD likely plays a direct catalytic role in this reaction	J	Translation, ribosomal structure and biogenesis	GO:0000287,GO:0000408,GO:0002949,GO:0003674,GO:0003824,GO:0004175,GO:0004222,GO:0005488,GO:0005506,GO:0005515,GO:0005575,GO:0005622,GO:0005623,GO:0005737,GO:0005829,GO:0006139,GO:0006396,GO:0006399,GO:0006400,GO:0006508,GO:0006725,GO:0006807,GO:0008033,GO:0008150,GO:0008152,GO:0008233,GO:0008237,GO:0009451,GO:0009987,GO:0010467,GO:0016070,GO:0016787,GO:0019538,GO:0032991,GO:0034470,GO:0034641,GO:…	2.3.1.234	ko:K01409	-	-	R10648	RC00070,RC00416	ko00000,ko01000,ko03016	-	-	-	Peptidase_M22
Y_RS18730	1.7	0.0067	0.023	1.63827	y3664	YPO0510	Y_RS18730	-	pentapeptide repeat-containing protein	Pentapeptide repeats (8 copies)	S	Function unknown	-	-	-	-	-	-	-	-	-	-	-	Pentapeptide,Pentapeptide_4
Y_RS19815	1.7	0.0068	0.023	1.63827	y3877	YPO3952	Y_RS19815	yhhZ	hypothetical protein	DNA RNA non-specific endonuclease	L	Replication, recombination and repair	-	-	ko:K06887	-	-	-	-	ko00000	-	-	-	Colicin-DNase,HNH,T6SS_HCP
Y_RS24585	1.7	0.004	0.015	1.82391	-	-	Y_RS24585	-	sugar kinase	-	-	NA	-	-	-	-	-	-	-	-	-	-	-	-
Y_RS03075	1.6	0.00045	0.0026	2.58503	y0587	YPO0330	rhaB	rhaB	rhamnulokinase	Involved in the catabolism of L-rhamnose (6-deoxy-L- mannose). Catalyzes the transfer of the gamma-phosphate group from ATP to the 1-hydroxyl group of L-rhamnulose to yield L-rhamnulose 1-phosphate	F	Nucleotide transport and metabolism	GO:0000166,GO:0003674,GO:0003824,GO:0005488,GO:0005524,GO:0005975,GO:0005996,GO:0006793,GO:0006796,GO:0008144,GO:0008150,GO:0008152,GO:0008993,GO:0009056,GO:0009987,GO:0016052,GO:0016301,GO:0016310,GO:0016740,GO:0016772,GO:0016773,GO:0017076,GO:0019200,GO:0019299,GO:0019301,GO:0019318,GO:0019320,GO:0030554,GO:0032553,GO:0032555,GO:0032559,GO:0035639,GO:0036094,GO:0043167,GO:0043168,GO:0044237,GO:…	2.7.1.5	ko:K00848	ko00040,ko00051,ko01120,map00040,map00051,map01120	-	R01902,R03014	RC00002,RC00017	ko00000,ko00001,ko01000	-	-	iEcE24377_1341.EcE24377A_4435	FGGY_C,FGGY_N
Y_RS03205	1.6	1.1e-05	0.00011	3.95861	y0614	YPO0357	frdD	frdD	fumarate reductase subunit FrdD	Seems to be involved in the anchoring of the catalytic components of the fumarate reductase complex to the cytoplasmic membrane	C	Energy production and conversion	GO:0000104,GO:0003674,GO:0003824,GO:0005575,GO:0005622,GO:0005623,GO:0005886,GO:0005887,GO:0006091,GO:0006113,GO:0008150,GO:0008152,GO:0008177,GO:0009061,GO:0009987,GO:0015980,GO:0016020,GO:0016021,GO:0016491,GO:0016627,GO:0016635,GO:0031224,GO:0031226,GO:0032991,GO:0044237,GO:0044424,GO:0044425,GO:0044459,GO:0044464,GO:0045273,GO:0045274,GO:0045283,GO:0045284,GO:0045333,GO:0055114,GO:0070469,GO:…	-	ko:K00247	ko00020,ko00190,ko00620,ko00650,ko00720,ko01100,ko01110,ko01120,ko01130,ko01200,ko02020,map00020,map00190,map00620,map00650,map00720,map01100,map01110,map01120,map01130,map01200,map02020	M00009,M00011,M00150,M00173	R02164	RC00045	ko00000,ko00001,ko00002	-	-	iPC815.YPO0357,ic_1306.c5239	Fumarate_red_D
Y_RS03210	1.6	0.00016	0.0011	2.95861	y0615	YPO0358	frdC	frdC	fumarate reductase subunit FrdC	Seems to be involved in the anchoring of the catalytic components of the fumarate reductase complex to the cytoplasmic membrane	C	Energy production and conversion	GO:0000104,GO:0001539,GO:0003674,GO:0003824,GO:0005575,GO:0005622,GO:0005623,GO:0005886,GO:0006091,GO:0006113,GO:0006928,GO:0006996,GO:0008150,GO:0008152,GO:0008177,GO:0009061,GO:0009987,GO:0015980,GO:0016020,GO:0016043,GO:0016491,GO:0016627,GO:0016635,GO:0022607,GO:0030030,GO:0030031,GO:0032991,GO:0040011,GO:0044085,GO:0044237,GO:0044424,GO:0044425,GO:0044459,GO:0044464,GO:0044780,GO:0044781,GO:…	-	ko:K00246	ko00020,ko00190,ko00620,ko00650,ko00720,ko01100,ko01110,ko01120,ko01130,ko01200,ko02020,map00020,map00190,map00620,map00650,map00720,map01100,map01110,map01120,map01130,map01200,map02020	M00009,M00011,M00150,M00173	R02164	RC00045	ko00000,ko00001,ko00002	-	-	iYL1228.KPN_04551	Fumarate_red_C
Y_RS03240	1.6	0.00017	0.0012	2.92082	y0620	YPO0364	asd	psd	archaetidylserine decarboxylase	Catalyzes the formation of phosphatidylethanolamine (PtdEtn) from phosphatidylserine (PtdSer)	I	Lipid transport and metabolism	GO:0003674,GO:0003824,GO:0004609,GO:0006629,GO:0006644,GO:0006793,GO:0006796,GO:0008150,GO:0008152,GO:0008610,GO:0008654,GO:0009058,GO:0009987,GO:0016829,GO:0016830,GO:0016831,GO:0019637,GO:0044237,GO:0044238,GO:0044249,GO:0044255,GO:0071704,GO:0090407,GO:1901576	4.1.1.65	ko:K01613	ko00564,ko01100,ko01110,map00564,map01100,map01110	M00093	R02055	RC00299	ko00000,ko00001,ko00002,ko01000	-	-	iECNA114_1301.ECNA114_4379,iECSF_1327.ECSF_4049	PS_Dcarbxylase
Y_RS05315	1.6	3e-05	0.00027	3.56864	y1010	YPO3175	xseB	xseB	exodeoxyribonuclease VII small subunit	Bidirectionally degrades single-stranded DNA into large acid-insoluble oligonucleotides, which are then degraded further into small acid-soluble oligonucleotides	L	Replication, recombination and repair	GO:0003674,GO:0003824,GO:0004518,GO:0004527,GO:0004529,GO:0004536,GO:0005575,GO:0005622,GO:0005623,GO:0005737,GO:0005829,GO:0006139,GO:0006259,GO:0006308,GO:0006725,GO:0006807,GO:0008150,GO:0008152,GO:0008855,GO:0009056,GO:0009057,GO:0009318,GO:0009987,GO:0016787,GO:0016788,GO:0016796,GO:0016895,GO:0019439,GO:0032991,GO:0034641,GO:0034655,GO:0043170,GO:0044237,GO:0044238,GO:0044248,GO:0044260,GO:…	3.1.11.6	ko:K03602	ko03430,map03430	-	-	-	ko00000,ko00001,ko01000,ko03400	-	-	-	Exonuc_VII_S
Y_RS06205	1.6	6.1e-05	0.00049	3.3098	y1181	YPO2607	nadD	nadD	nicotinate-nucleotide adenylyltransferase	Catalyzes the reversible adenylation of nicotinate mononucleotide (NaMN) to nicotinic acid adenine dinucleotide (NaAD)	H	Coenzyme transport and metabolism	GO:0000309,GO:0003674,GO:0003824,GO:0004515,GO:0006082,GO:0006139,GO:0006520,GO:0006531,GO:0006725,GO:0006732,GO:0006733,GO:0006753,GO:0006793,GO:0006796,GO:0006807,GO:0008150,GO:0008152,GO:0009058,GO:0009066,GO:0009108,GO:0009117,GO:0009165,GO:0009435,GO:0009987,GO:0016740,GO:0016772,GO:0016779,GO:0018130,GO:0019355,GO:0019359,GO:0019362,GO:0019363,GO:0019365,GO:0019438,GO:0019637,GO:0019674,GO:…	2.7.7.18,3.5.4.4	ko:K00969,ko:K01488	ko00230,ko00760,ko01100,ko05340,map00230,map00760,map01100,map05340	M00115	R00137,R01560,R02556,R03005	RC00002,RC00477	ko00000,ko00001,ko00002,ko01000	-	-	iECUMN_1333.ECUMN_0733,iJN746.PP_4810,iPC815.YPO2607,iSbBS512_1146.SbBS512_E0612	CTP_transf_like
Y_RS08220	1.6	1.2e-05	0.00012	3.92082	y1578	YPO2745	Y_RS08220	yfcZ	YfcZ/YiiS family protein	Protein of unknown function (DUF406)	S	Function unknown	GO:0005575,GO:0005622,GO:0005623,GO:0005737,GO:0005829,GO:0044424,GO:0044444,GO:0044464	-	-	-	-	-	-	-	-	-	-	DUF406
Y_RS10135	1.6	0.016	0.045	1.34679	y1970	YPO2362	Y_RS10135	yohC	Yip1 family protein	Yip1 domain	S	Function unknown	GO:0005575,GO:0005623,GO:0005886,GO:0006950,GO:0006974,GO:0008150,GO:0009987,GO:0016020,GO:0033554,GO:0044464,GO:0050896,GO:0051716,GO:0071944	-	-	-	-	-	-	-	-	-	-	DUF1282
Y_RS10165	1.6	1.3e-07	2.2e-06	5.65758	y1976	YPO2356	sapB	sapB	putrescine export ABC transporter permease SapB	peptide transport system permease protein SapB	V	Defense mechanisms	GO:0003674,GO:0005215,GO:0005575,GO:0005623,GO:0005886,GO:0006810,GO:0006811,GO:0006812,GO:0008150,GO:0008324,GO:0008519,GO:0015075,GO:0015101,GO:0015203,GO:0015489,GO:0015695,GO:0015696,GO:0015846,GO:0015847,GO:0016020,GO:0022857,GO:0034220,GO:0044464,GO:0051179,GO:0051234,GO:0055085,GO:0071702,GO:0071705,GO:0071944,GO:0072488,GO:0098655,GO:1902047	-	ko:K19227	ko01503,ko02010,map01503,map02010	M00739	-	-	ko00000,ko00001,ko00002,ko02000	3.A.1.5.5	-	-	BPD_transp_1
Y_RS11150	1.6	5.6e-05	0.00046	3.33724	y2167	YPO2155	Y_RS11150	mipA	MipA/OmpV family protein	MltA-interacting protein MipA	M	Cell wall/membrane/envelope biogenesis	GO:0000270,GO:0003674,GO:0005488,GO:0005515,GO:0005575,GO:0005623,GO:0006022,GO:0006023,GO:0006024,GO:0006807,GO:0008150,GO:0008152,GO:0009058,GO:0009059,GO:0009252,GO:0009273,GO:0009279,GO:0009987,GO:0016020,GO:0019867,GO:0030203,GO:0030312,GO:0030313,GO:0030674,GO:0031975,GO:0034645,GO:0042546,GO:0043170,GO:0044036,GO:0044038,GO:0044085,GO:0044237,GO:0044249,GO:0044260,GO:0044462,GO:0044464,GO:…	-	ko:K07274	-	-	-	-	ko00000,ko02000	9.B.99.1	-	-	MipA
Y_RS11320	1.6	1.6e-05	0.00015	3.82391	y2197	YPO2119	Y_RS11320	-	phage tail tape measure protein	Lambda phage tail tape-measure protein (Tape_meas_lam_C)	M	Cell wall/membrane/envelope biogenesis	-	-	-	-	-	-	-	-	-	-	-	TMP_2,Tape_meas_lam_C
Y_RS11935	1.6	0.0054	0.019	1.72125	y2313	YPO1996	Y_RS11935	-	HEAT repeat domain-containing protein	HEAT repeats	C	Energy production and conversion	-	-	-	-	-	-	-	-	-	-	-	HEAT_2
Y_RS12430	1.6	0.012	0.036	1.4437	y2411	-	istA	-	IS21-like element IS100 family transposase	to Escherichia coli transposase for insertion sequence element IS21 IstA SW ISTA_ECOLI (P15025) (390 aa) fasta scores E() 3e-27, 33.1 id in 329 aa. Identical to the previously sequenced Yersinia pestis,Yersinia pseudotuberculosis and Escherichia coli pesticin plasmid insertion sequence transposase Y1055 TR P74993 (EMBL U59875) (340 aa) fasta scores E() 0, 100.0 id in 340 aa	L	Replication, recombination and repair	-	-	-	-	-	-	-	-	-	-	-	HTH_38,HTH_7,rve
Y_RS14815	1.6	0.0082	0.027	1.56864	y2887	YPO1298	fruB	fruB	fused PTS fructose transporter subunit IIA/HPr protein	IIA HPr protein	G	Carbohydrate transport and metabolism	GO:0003674,GO:0003824,GO:0005215,GO:0005353,GO:0005575,GO:0005623,GO:0005886,GO:0006810,GO:0008150,GO:0008643,GO:0008645,GO:0008982,GO:0009401,GO:0015144,GO:0015145,GO:0015149,GO:0015749,GO:0015755,GO:0016020,GO:0016740,GO:0016772,GO:0016773,GO:0019897,GO:0019898,GO:0022804,GO:0022857,GO:0022877,GO:0032445,GO:0034219,GO:0044425,GO:0044459,GO:0044464,GO:0051119,GO:0051179,GO:0051234,GO:0055085,GO:…	2.7.1.202	ko:K02768,ko:K11183	ko00051,ko01100,ko01120,ko02060,map00051,map01100,map01120,map02060	M00273	R03232	RC00017,RC03206	ko00000,ko00001,ko00002,ko01000,ko02000	4.A.2.1	-	iSBO_1134.SBO_2155,iSbBS512_1146.SbBS512_E0794	PTS-HPr,PTS_EIIA_2
Y_RS15640	1.6	1.4e-10	4.3e-09	8.36653	yt060	-	Y_RS15640	-	tRNA-Lys	-	-	NA	-	-	-	-	-	-	-	-	-	-	-	-
Y_RS15645	1.6	2.2e-10	6.6e-09	8.18046	yt061	-	Y_RS15645	-	tRNA-Lys	-	-	NA	-	-	-	-	-	-	-	-	-	-	-	-
Y_RS15855	1.6	7.4e-05	0.00058	3.23657	-	-	Y_RS15855	-	type II toxin-antitoxin system RelE/ParE family toxin	addiction module killer protein	S	Function unknown	-	-	-	-	-	-	-	-	-	-	-	Gp49
Y_RS16195	1.6	8.3e-06	8.9e-05	4.05061	y3152	YPO1031	rlmM	rlmM	23S rRNA (cytidine(2498)-2'-O)-methyltransferase RlmM	Belongs to the class I-like SAM-binding methyltransferase superfamily. RNA methyltransferase RlmE family. RlmM subfamily	J	Translation, ribosomal structure and biogenesis	GO:0000154,GO:0000451,GO:0000453,GO:0001510,GO:0003674,GO:0003824,GO:0006139,GO:0006364,GO:0006396,GO:0006725,GO:0006807,GO:0008150,GO:0008152,GO:0008168,GO:0008171,GO:0008173,GO:0008649,GO:0008757,GO:0009451,GO:0009987,GO:0010467,GO:0016070,GO:0016072,GO:0016434,GO:0016740,GO:0016741,GO:0022613,GO:0031167,GO:0032259,GO:0034470,GO:0034641,GO:0034660,GO:0042254,GO:0043170,GO:0043412,GO:0043414,GO:…	2.1.1.186	ko:K06968	-	-	-	-	ko00000,ko01000,ko03009	-	-	-	FtsJ
Y_RS18375	1.6	0.0023	0.0095	2.02228	y3599	YPO0580	Y_RS18375	uxaB	tagaturonate reductase	tagaturonate reductase activity	G	Carbohydrate transport and metabolism	GO:0000166,GO:0003674,GO:0003824,GO:0005488,GO:0005575,GO:0005622,GO:0005623,GO:0005737,GO:0005829,GO:0005975,GO:0005996,GO:0006063,GO:0006082,GO:0008150,GO:0008152,GO:0009026,GO:0009056,GO:0009987,GO:0016052,GO:0016054,GO:0016491,GO:0016614,GO:0016616,GO:0019586,GO:0019698,GO:0019752,GO:0032787,GO:0036094,GO:0043436,GO:0044237,GO:0044238,GO:0044248,GO:0044281,GO:0044282,GO:0044424,GO:0044444,GO:…	1.1.1.57,1.1.1.58	ko:K00040,ko:K00041	ko00040,ko01100,map00040,map01100	M00061,M00631	R02454,R02555	RC00085	ko00000,ko00001,ko00002,ko01000	-	-	iECABU_c1320.ECABU_c17480	Mannitol_dh,Mannitol_dh_C
Y_RS18900	1.6	0.00012	0.00087	3.06048	y3697	YPO0477	ispH	ispH	4-hydroxy-3-methylbut-2-enyl diphosphate reductase	Catalyzes the conversion of 1-hydroxy-2-methyl-2-(E)- butenyl 4-diphosphate (HMBPP) into a mixture of isopentenyl diphosphate (IPP) and dimethylallyl diphosphate (DMAPP). Acts in the terminal step of the DOXP MEP pathway for isoprenoid precursor biosynthesis	IM	Lipid transport and metabolism+Cell wall/membrane/envelope biogenesis	GO:0003674,GO:0003824,GO:0005488,GO:0005575,GO:0005622,GO:0005623,GO:0005737,GO:0005829,GO:0006081,GO:0006082,GO:0006090,GO:0006629,GO:0006644,GO:0006720,GO:0006793,GO:0006796,GO:0008150,GO:0008152,GO:0008299,GO:0008610,GO:0008654,GO:0009058,GO:0009240,GO:0009987,GO:0016491,GO:0019288,GO:0019637,GO:0019682,GO:0019752,GO:0032787,GO:0042380,GO:0043436,GO:0044237,GO:0044238,GO:0044249,GO:0044255,GO:…	1.17.7.4	ko:K03527	ko00900,ko01100,ko01110,ko01130,map00900,map01100,map01110,map01130	M00096	R05884,R08210	RC01137,RC01487	ko00000,ko00001,ko00002,ko01000	-	-	iECIAI1_1343.ECIAI1_0030,iECW_1372.ECW_m0028,iEKO11_1354.EKO11_3884,iEcHS_1320.EcHS_A0031,iEcolC_1368.EcolC_3626,iPC815.YPO0477,iSFV_1184.SFV_0023,iSF_1195.SF0026,iSFxv_1172.SFxv_0027,iS_1188.S0028,iWFL_1372.ECW_m0028,iYL1228.KPN_00024	LYTB
Y_RS19130	1.6	0.012	0.035	1.45593	y3745	YPO0434	Y_RS19130	yjjV	metal-dependent hydrolase	TatD related DNase	L	Replication, recombination and repair	-	-	ko:K03424	-	-	-	-	ko00000,ko01000	-	-	-	TatD_DNase
Y_RS19300	1.6	0.00042	0.0025	2.60206	y3780	YPO0402	Y_RS19300	frwD	PTS fructose-like transporter subunit IIB	PTS system, Lactose/Cellobiose specific IIB subunit	G	Carbohydrate transport and metabolism	GO:0003674,GO:0003824,GO:0005215,GO:0005575,GO:0005623,GO:0005886,GO:0006810,GO:0008150,GO:0008643,GO:0009401,GO:0015144,GO:0016020,GO:0016740,GO:0016772,GO:0016773,GO:0022804,GO:0022857,GO:0034219,GO:0044464,GO:0051179,GO:0051234,GO:0055085,GO:0071702,GO:0071944,GO:0090563,GO:0090582	-	ko:K11202	-	M00306	-	-	ko00000,ko00002,ko01000,ko02000	4.A.2.1	-	-	PTS_IIB
Y_RS22265	1.6	1.1e-11	4.2e-10	9.37675	y1403	-	fliB	fliB	flagellin lysine-N-methylase	Putative zinc- or iron-chelating domain	S	Function unknown	-	-	ko:K18475	-	-	-	-	ko00000,ko01000,ko02035	-	-	-	CxxCxxCC
Y_RS22750	1.6	4.2e-10	1.2e-08	7.92082	-	-	Y_RS22750	-	RtT sRNA	-	-	NA	-	-	-	-	-	-	-	-	-	-	-	-
Y_RS23780	1.6	0.015	0.043	1.36653	-	-	Y_RS23780	-	gluconate 5-dehydrogenase	-	-	NA	-	-	-	-	-	-	-	-	-	-	-	-
Y_RS11615	1.5	0.0063	0.022	1.65758	y2251	YPO2059	znuB	znuB	zinc ABC transporter permease subunit ZnuB	high-affinity zinc uptake system membrane protein ZnuB	P	Inorganic ion transport and metabolism	GO:0000006,GO:0000041,GO:0003674,GO:0005215,GO:0005385,GO:0005575,GO:0005623,GO:0005886,GO:0006810,GO:0006811,GO:0006812,GO:0006829,GO:0008150,GO:0008324,GO:0010035,GO:0010038,GO:0010043,GO:0015075,GO:0015318,GO:0016020,GO:0022857,GO:0022890,GO:0030001,GO:0034220,GO:0042221,GO:0044464,GO:0046873,GO:0046915,GO:0050896,GO:0051179,GO:0051234,GO:0055085,GO:0070838,GO:0071577,GO:0071944,GO:0072509,GO:…	-	ko:K09816	ko02010,map02010	M00242	-	-	ko00000,ko00001,ko00002,ko02000	3.A.1.15.3,3.A.1.15.5	-	iEC042_1314.EC042_2026,iECABU_c1320.ECABU_c21210,iECED1_1282.ECED1_2064,iECNA114_1301.ECNA114_1921,iECSF_1327.ECSF_1717,iECUMN_1333.ECUMN_2157,iEcSMS35_1347.EcSMS35_1327,iG2583_1286.G2583_2311,iSSON_1240.SSON_1282,iYL1228.KPN_02374,ic_1306.c2273	ABC-3
Y_RS00035	1.5	0.00025	0.0016	2.79588	y0007	YPO0007	rbsD	rbsD	D-ribose pyranase	Catalyzes the interconversion of beta-pyran and beta- furan forms of D-ribose	G	Carbohydrate transport and metabolism	GO:0003674,GO:0003824,GO:0005215,GO:0005488,GO:0005515,GO:0005575,GO:0005622,GO:0005623,GO:0005737,GO:0005829,GO:0005975,GO:0005996,GO:0006014,GO:0006810,GO:0008150,GO:0008152,GO:0008643,GO:0009056,GO:0015144,GO:0015145,GO:0015146,GO:0015399,GO:0015405,GO:0015407,GO:0015591,GO:0015608,GO:0015611,GO:0015749,GO:0015750,GO:0015752,GO:0016052,GO:0016462,GO:0016787,GO:0016817,GO:0016818,GO:0016853,GO:…	5.4.99.62	ko:K06726	ko02010,map02010	-	R08247	RC02247	ko00000,ko00001,ko01000	-	-	iAF1260.b3748,iBWG_1329.BWG_3439,iECDH10B_1368.ECDH10B_3936,iECDH1ME8569_1439.ECDH1ME8569_3636,iECH74115_1262.ECH74115_5184,iECSP_1301.ECSP_4798,iECs_1301.ECs4690,iETEC_1333.ETEC_4039,iEcDH1_1363.EcDH1_4219,iJO1366.b3748,iJR904.b3748,iY75_1357.Y75_RS18330	RbsD_FucU
Y_RS01645	1.5	1e-06	1.4e-05	4.85387	y0331	YPO3905	yjfF	yjfF	galactofuranose ABC transporter%2C permease protein YjfF	Branched-chain amino acid transport system / permease component	G	Carbohydrate transport and metabolism	GO:0005575,GO:0005623,GO:0005886,GO:0005887,GO:0016020,GO:0016021,GO:0031224,GO:0031226,GO:0044425,GO:0044459,GO:0044464,GO:0071944	-	ko:K02057,ko:K10440,ko:K17209	ko02010,map02010	M00212,M00221,M00592	-	-	ko00000,ko00001,ko00002,ko02000	3.A.1.2,3.A.1.2.1,3.A.1.2.13,3.A.1.2.19,3.A.1.2.21	-	iECW_1372.ECW_m4592,iEKO11_1354.EKO11_4080,iWFL_1372.ECW_m4592	BPD_transp_2
Y_RS01990	1.5	1.6e-07	2.6e-06	5.58503	y0390	YPO3840	Y_RS01990	-	TetR/AcrR family transcriptional regulator	to TetR-family regulatory protein of Enterobacteriaceae UniRef RepID A4TR98_YERPP	K	Transcription	-	-	-	-	-	-	-	-	-	-	-	HTH_7,TetR_N
Y_RS01995	1.5	1.2e-09	3.1e-08	7.50864	y0391	YPO3839	Y_RS01995	-	Tm-1-like ATP-binding domain-containing protein	Belongs to the UPF0261 family	S	Function unknown	-	-	-	-	-	-	-	-	-	-	-	UPF0261
Y_RS02080	1.5	0.00054	0.003	2.52288	y0407	YPO3823	Y_RS02080	dcrB	DcrB family lipoprotein	DcrB	S	Function unknown	GO:0005575,GO:0005623,GO:0042597,GO:0044464	-	-	-	-	-	-	-	-	-	-	DcrB
Y_RS02265	1.5	5.2e-11	1.8e-09	8.74473	y0442	YPO3788	metE	metE	5-methyltetrahydropteroyltriglutamate--homocysteine S-methyltransferase	Catalyzes the transfer of a methyl group from 5- methyltetrahydrofolate to homocysteine resulting in methionine formation	E	Amino acid transport and metabolism	GO:0000096,GO:0000097,GO:0003674,GO:0003824,GO:0003871,GO:0005575,GO:0005576,GO:0005622,GO:0005623,GO:0005737,GO:0005829,GO:0006082,GO:0006464,GO:0006479,GO:0006520,GO:0006555,GO:0006575,GO:0006725,GO:0006730,GO:0006732,GO:0006760,GO:0006790,GO:0006807,GO:0008150,GO:0008152,GO:0008168,GO:0008172,GO:0008213,GO:0008276,GO:0008652,GO:0008705,GO:0009058,GO:0009066,GO:0009067,GO:0009086,GO:0009987,GO:…	2.1.1.14	ko:K00549	ko00270,ko00450,ko01100,ko01110,ko01230,map00270,map00450,map01100,map01110,map01230	M00017	R04405,R09365	RC00035,RC00113,RC01241	ko00000,ko00001,ko00002,ko01000	-	-	iE2348C_1286.E2348C_4130,iECO103_1326.ECO103_4334,iECO111_1330.ECO111_4657,iECO26_1355.ECO26_4756,iECW_1372.ECW_m4131,iEKO11_1354.EKO11_4528,iPC815.YPO3788,iWFL_1372.ECW_m4131	Meth_synt_1,Meth_synt_2
Y_RS05170	1.5	4.1e-06	4.7e-05	4.3279	y0981	YPO3202	brnQ	brnQ	branched-chain amino acid transport system II carrier protein	Component of the transport system for branched-chain amino acids	U	Intracellular trafficking, secretion, and vesicular transport	GO:0003333,GO:0003674,GO:0005215,GO:0005304,GO:0005342,GO:0005575,GO:0005623,GO:0005886,GO:0006810,GO:0006811,GO:0006812,GO:0006820,GO:0006855,GO:0006865,GO:0008150,GO:0008324,GO:0008509,GO:0008514,GO:0015075,GO:0015171,GO:0015175,GO:0015179,GO:0015188,GO:0015190,GO:0015238,GO:0015318,GO:0015658,GO:0015711,GO:0015803,GO:0015804,GO:0015807,GO:0015818,GO:0015820,GO:0015829,GO:0015849,GO:0015893,GO:…	-	ko:K03311	-	-	-	-	ko00000	2.A.26	-	iAF1260.b0401,iB21_1397.B21_00353,iBWG_1329.BWG_0283,iEC042_1314.EC042_0433,iECBD_1354.ECBD_3260,iECB_1328.ECB_00349,iECDH10B_1368.ECDH10B_0357,iECDH1ME8569_1439.ECDH1ME8569_0386,iECDH1ME8569_1439.EcDH1_3208,iECD_1391.ECD_00349,iECH74115_1262.ECH74115_0478,iECIAI1_1343.ECIAI1_0401,iECO103_1326.ECO103_0375,iECO111_1330.ECO111_0430,iECO26_1355.ECO26_0433,iECSE_1348.ECSE_0422,iECSP_1301.ECSP_0465,iE…	Branch_AA_trans
Y_RS05365	1.5	1.3e-08	2.7e-07	6.56864	y1020	YPO3165	cyoB	cyoB	cytochrome o ubiquinol oxidase subunit I	Belongs to the heme-copper respiratory oxidase family	C	Energy production and conversion	GO:0003674,GO:0003824,GO:0005215,GO:0005488,GO:0005507,GO:0005575,GO:0005623,GO:0005886,GO:0005887,GO:0006091,GO:0006810,GO:0006811,GO:0006812,GO:0008150,GO:0008152,GO:0008324,GO:0009055,GO:0009060,GO:0009319,GO:0009486,GO:0009987,GO:0015002,GO:0015075,GO:0015077,GO:0015078,GO:0015318,GO:0015399,GO:0015453,GO:0015672,GO:0015980,GO:0015988,GO:0015990,GO:0016020,GO:0016021,GO:0016491,GO:0019646,GO:…	1.10.3.10	ko:K02298	ko00190,ko01100,map00190,map01100	M00417	R11335	RC00061	ko00000,ko00001,ko00002,ko01000	3.D.4.5	-	-	COX1
Y_RS06740	1.5	0.00015	0.0011	2.95861	y1281	YPO2704	ung	ung	uracil-DNA glycosylase	Excises uracil residues from the DNA which can arise as a result of misincorporation of dUMP residues by DNA polymerase or due to deamination of cytosine	L	Replication, recombination and repair	GO:0003674,GO:0003824,GO:0004844,GO:0005575,GO:0005622,GO:0005623,GO:0005737,GO:0006139,GO:0006259,GO:0006281,GO:0006284,GO:0006285,GO:0006725,GO:0006807,GO:0006950,GO:0006974,GO:0008150,GO:0008152,GO:0009987,GO:0016787,GO:0016798,GO:0016799,GO:0019104,GO:0033554,GO:0034641,GO:0043170,GO:0044237,GO:0044238,GO:0044260,GO:0044424,GO:0044464,GO:0046483,GO:0050896,GO:0051716,GO:0071704,GO:0090304,GO:…	3.2.2.27	ko:K03648	ko03410,ko05340,map03410,map05340	-	-	-	ko00000,ko00001,ko01000,ko03400	-	-	-	UDG
Y_RS06765	1.5	1.3e-05	0.00013	3.88606	y1287	YPO2708	srmB	srmB	ATP-dependent RNA helicase SrmB	DEAD-box RNA helicase involved in the assembly of the 50S ribosomal subunit at low temperature. Exhibits RNA-stimulated ATP hydrolysis and RNA unwinding activity	JKL	Translation, ribosomal structure and biogenesis+Transcription+Replication, recombination and repair	GO:0000027,GO:0003674,GO:0003676,GO:0003723,GO:0003724,GO:0003725,GO:0003727,GO:0003824,GO:0004004,GO:0004386,GO:0005488,GO:0005575,GO:0005622,GO:0005623,GO:0005737,GO:0005829,GO:0006139,GO:0006725,GO:0006807,GO:0006996,GO:0008026,GO:0008143,GO:0008150,GO:0008152,GO:0008186,GO:0009987,GO:0010501,GO:0016043,GO:0016070,GO:0016462,GO:0016787,GO:0016817,GO:0016818,GO:0016887,GO:0017111,GO:0022607,GO:…	3.6.4.13	ko:K05590	-	-	-	-	ko00000,ko01000,ko03009	-	-	-	DEAD,Helicase_C
Y_RS06970	1.5	6.1e-05	0.00049	3.3098	y1325	YPO2904	Y_RS06970	hcaT	3-phenylpropionate MFS transporter	LacY proton/sugar symporter	EGP	Amino acid transport and metabolism+Carbohydrate transport and metabolism+Inorganic ion transport and metabolism	GO:0005575,GO:0005623,GO:0005886,GO:0016020,GO:0044464,GO:0071944	1.5.1.2	ko:K00286,ko:K05820	ko00330,ko01100,ko01110,ko01130,ko01230,map00330,map01100,map01110,map01130,map01230	M00015	R01248,R01251,R03291,R03293	RC00054,RC00083	ko00000,ko00001,ko00002,ko01000,ko02000	2.A.1.27	-	iECIAI39_1322.ECIAI39_2737,iEcSMS35_1347.EcSMS35_2688,iSFV_1184.SFV_2584,iSF_1195.SF2583,iS_1188.S2755	MFS_1_like
Y_RS07465	1.5	0.0022	0.0093	2.03152	y1426	YPO3054	Y_RS07465	vanY	M15 family metallopeptidase	D-alanyl-D-alanine carboxypeptidase	E	Amino acid transport and metabolism	-	-	-	-	-	-	-	-	-	-	-	VanY
Y_RS07475	1.5	0.0035	0.014	1.85387	y1428	YPO3052	Y_RS07475	yffB	ArsC family reductase	Belongs to the ArsC family	P	Inorganic ion transport and metabolism	GO:0005575,GO:0005622,GO:0005623,GO:0005737,GO:0005829,GO:0044424,GO:0044444,GO:0044464	1.20.4.1	ko:K00537	-	-	-	-	ko00000,ko01000	-	-	-	ArsC
Y_RS08125	1.5	0.011	0.033	1.48149	y1560	YPO2727	Y_RS08125	impE	type VI secretion system accessory protein TagJ	ImpE protein	S	Function unknown	-	-	ko:K11898	-	-	-	-	ko00000,ko02044	-	-	-	ImpE,TPR_19
Y_RS08335	1.5	1.5e-08	3e-07	6.52288	y1601	YPO2768	accD	accD	acetyl-CoA carboxylase%2C carboxyltransferase subunit beta	Component of the acetyl coenzyme A carboxylase (ACC) complex. Biotin carboxylase (BC) catalyzes the carboxylation of biotin on its carrier protein (BCCP) and then the CO(2) group is transferred by the transcarboxylase to acetyl-CoA to form malonyl- CoA	I	Lipid transport and metabolism	GO:0001676,GO:0003674,GO:0003676,GO:0003677,GO:0003723,GO:0003729,GO:0003824,GO:0003989,GO:0005488,GO:0005575,GO:0005622,GO:0005623,GO:0005737,GO:0006082,GO:0006417,GO:0006629,GO:0006631,GO:0006633,GO:0008150,GO:0008152,GO:0008270,GO:0008610,GO:0009058,GO:0009317,GO:0009329,GO:0009889,GO:0009890,GO:0009892,GO:0009987,GO:0010468,GO:0010556,GO:0010558,GO:0010605,GO:0010608,GO:0010629,GO:0016053,GO:…	2.1.3.15,6.4.1.2	ko:K01963	ko00061,ko00620,ko00640,ko00720,ko01100,ko01110,ko01120,ko01130,ko01200,ko01212,map00061,map00620,map00640,map00720,map01100,map01110,map01120,map01130,map01200,map01212	M00082,M00376	R00742,R04386	RC00040,RC00253,RC00367	ko00000,ko00001,ko00002,ko01000	-	-	iPC815.YPO2768,iUTI89_1310.UTI89_C2601	Carboxyl_trans
Y_RS08670	1.5	0.011	0.034	1.46852	y1667	YPO2521	Y_RS08670	bhsA	YdgH/BhsA/McbA-like domain containing protein	Protein of unknown function (DUF1471)	S	Function unknown	-	-	-	-	-	-	-	-	-	-	-	DUF1471
Y_RS08915	1.5	0.0086	0.028	1.55284	y1718	YPO2471	Y_RS08915	-	hypothetical protein	Highly conserved protein containing a thioredoxin domain	O	Posttranslational modification, protein turnover, chaperones	-	-	-	-	-	-	-	-	-	-	-	-
Y_RS09090	1.5	2.5e-05	0.00023	3.63827	y1755	YPO1596	plsX	plsX	phosphate acyltransferase PlsX	Catalyzes the reversible formation of acyl-phosphate (acyl-PO(4)) from acyl- acyl-carrier-protein (acyl-ACP). This enzyme utilizes acyl-ACP as fatty acyl donor, but not acyl-CoA	I	Lipid transport and metabolism	GO:0003674,GO:0003824,GO:0005575,GO:0005622,GO:0005623,GO:0005737,GO:0006629,GO:0006644,GO:0006793,GO:0006796,GO:0008150,GO:0008152,GO:0008610,GO:0008654,GO:0009058,GO:0009987,GO:0019637,GO:0044237,GO:0044238,GO:0044249,GO:0044255,GO:0044424,GO:0044464,GO:0071704,GO:0090407,GO:1901576	2.3.1.15	ko:K03621	ko00561,ko00564,ko01100,ko01110,map00561,map00564,map01100,map01110	M00089	R00851,R09380	RC00004,RC00039,RC00041	ko00000,ko00001,ko00002,ko01000,ko01004	-	-	iEcDH1_1363.EcDH1_2557,iSFxv_1172.SFxv_1246,iY75_1357.Y75_RS05695	FA_synthesis
Y_RS09555	1.5	0.0041	0.015	1.82391	y1854	-	istA	-	IS21-like element IS100 family transposase	to Escherichia coli transposase for insertion sequence element IS21 IstA SW ISTA_ECOLI (P15025) (390 aa) fasta scores E() 3e-27, 33.1 id in 329 aa. Identical to the previously sequenced Yersinia pestis,Yersinia pseudotuberculosis and Escherichia coli pesticin plasmid insertion sequence transposase Y1055 TR P74993 (EMBL U59875) (340 aa) fasta scores E() 0, 100.0 id in 340 aa	L	Replication, recombination and repair	-	-	-	-	-	-	-	-	-	-	-	HTH_38,HTH_7,rve
Y_RS09700	1.5	1e-05	0.00011	3.95861	y1883	YPO1721	Y_RS09700	togN	carbohydrate ABC transporter permease	Binding-protein-dependent transport system inner membrane component	G	Carbohydrate transport and metabolism	-	-	ko:K02026,ko:K10194	ko02010,map02010	M00202,M00207	-	-	ko00000,ko00001,ko00002,ko02000	3.A.1.1,3.A.1.1.11	-	-	BPD_transp_1
Y_RS10295	1.5	0.0072	0.024	1.61979	y2001	YPO2332	Y_RS10295	yhiD	MgtC/SapB family protein	MgtC family	S	Function unknown	GO:0005575,GO:0005623,GO:0005886,GO:0016020,GO:0044464,GO:0071944	-	ko:K07507	-	-	-	-	ko00000,ko02000	9.B.20	-	-	MgtC
Y_RS10320	1.5	0.0019	0.0082	2.08619	-	-	Y_RS10320	ynbE	YnbE family lipoprotein	YnbE-like lipoprotein	S	Function unknown	-	-	-	-	-	-	-	-	-	-	-	Lipoprotein_19
Y_RS10600	1.5	0.0001	0.00074	3.13077	y2057	YPO2216	sohB	sohB	protease SohB	Peptidase family S49 N-terminal	OU	Posttranslational modification, protein turnover, chaperones+Intracellular trafficking, secretion, and vesicular transport	GO:0005575,GO:0005623,GO:0005886,GO:0006508,GO:0006807,GO:0008150,GO:0008152,GO:0016020,GO:0019538,GO:0043170,GO:0044238,GO:0044464,GO:0071704,GO:0071944,GO:1901564	-	ko:K04774	-	-	-	-	ko00000,ko01000,ko01002	-	-	-	Peptidase_S49,Peptidase_S49_N
Y_RS10625	1.5	0.00044	0.0026	2.58503	y2062	YPO2220	Y_RS10625	-	hypothetical protein	-	-	NA	-	-	-	-	-	-	-	-	-	-	-	-
Y_RS11460	1.5	0.017	0.046	1.33724	y2220	YPO2091	Y_RS11460	ybcQ	antiterminator Q family protein	antitermination protein Q	S	Function unknown	GO:0003674,GO:0003676,GO:0003677,GO:0005488,GO:0008150,GO:0009987,GO:0042710,GO:0044010,GO:0044764,GO:0051704,GO:0097159,GO:1901363	-	-	-	-	-	-	-	-	-	-	Phage_antitermQ
Y_RS11540	1.5	0.00033	0.002	2.69897	y2236	YPO2074	fadD	fadD	long-chain-fatty-acid--CoA ligase FadD	AMP-binding enzyme C-terminal domain	IQ	Lipid transport and metabolism+Secondary metabolites biosynthesis, transport and catabolism	GO:0001676,GO:0003674,GO:0003824,GO:0004467,GO:0005488,GO:0005504,GO:0005575,GO:0005622,GO:0005623,GO:0005737,GO:0005829,GO:0005886,GO:0006082,GO:0006139,GO:0006163,GO:0006629,GO:0006631,GO:0006635,GO:0006637,GO:0006644,GO:0006725,GO:0006732,GO:0006753,GO:0006790,GO:0006793,GO:0006796,GO:0006807,GO:0008150,GO:0008152,GO:0008289,GO:0008610,GO:0008654,GO:0009056,GO:0009058,GO:0009062,GO:0009117,GO:…	6.2.1.3	ko:K01897	ko00061,ko00071,ko01100,ko01212,ko02024,ko03320,ko04146,ko04216,ko04714,ko04920,map00061,map00071,map01100,map01212,map02024,map03320,map04146,map04216,map04714,map04920	M00086	R01280	RC00004,RC00014	ko00000,ko00001,ko00002,ko01000,ko01004,ko04147	4.C.1.1	-	iSF_1195.SF1423,iSFxv_1172.SFxv_1611,iS_1188.S1538	AMP-binding,AMP-binding_C
Y_RS11575	1.5	0.00066	0.0035	2.45593	y2243	YPO2067	Y_RS11575	eda	bifunctional 4-hydroxy-2-oxoglutarate aldolase/2-dehydro-3-deoxy-phosphogluconate aldolase	Aldolase	G	Carbohydrate transport and metabolism	GO:0003674,GO:0003824,GO:0005488,GO:0005515,GO:0005575,GO:0005622,GO:0005623,GO:0005737,GO:0005829,GO:0008675,GO:0008700,GO:0008948,GO:0016829,GO:0016830,GO:0016831,GO:0016832,GO:0016833,GO:0042802,GO:0044424,GO:0044444,GO:0044464,GO:0106009	4.1.2.14,4.1.3.42	ko:K01625	ko00030,ko00630,ko01100,ko01120,ko01200,map00030,map00630,map01100,map01120,map01200	M00008,M00061,M00308,M00631	R00470,R05605	RC00307,RC00308,RC00435	ko00000,ko00001,ko00002,ko01000	-	-	iECOK1_1307.ECOK1_1968,iYL1228.KPN_02365	Aldolase
Y_RS12020	1.5	0.013	0.037	1.4318	y2332	YPO1980	Y_RS12020	gumP	MBL fold metallo-hydrolase	Metallo-beta-lactamase superfamily	S	Function unknown	-	-	-	-	-	-	-	-	-	-	-	Lactamase_B
Y_RS14820	1.5	0.015	0.043	1.36653	y2888	YPO1296	Y_RS14820	rppH_2	NUDIX domain-containing protein	Belongs to the Nudix hydrolase family	F	Nucleotide transport and metabolism	-	3.6.1.55	ko:K03574	-	-	-	-	ko00000,ko01000,ko03400	-	-	-	NUDIX
Y_RS15625	1.5	9.5e-09	2.1e-07	6.67778	y3051	YPO1128	pnuC	pnuC	nicotinamide riboside transporter PnuC	Intergral membrane NMN transport protein PnuC	H	Coenzyme transport and metabolism	-	-	ko:K03811	-	-	-	-	ko00000,ko02000	4.B.1.1	-	-	NMN_transporter
Y_RS15745	1.5	0.014	0.041	1.38722	y3072	YPO1108	Y_RS15745	gltA	citrate synthase	Belongs to the citrate synthase family	C	Energy production and conversion	GO:0003674,GO:0003824,GO:0004108,GO:0005488,GO:0005515,GO:0005575,GO:0005622,GO:0005623,GO:0005737,GO:0005829,GO:0006082,GO:0006091,GO:0006099,GO:0006101,GO:0008150,GO:0008152,GO:0009060,GO:0009987,GO:0015980,GO:0016740,GO:0016746,GO:0016999,GO:0017144,GO:0019752,GO:0036440,GO:0042802,GO:0043436,GO:0044237,GO:0044238,GO:0044281,GO:0044424,GO:0044444,GO:0044464,GO:0045333,GO:0046912,GO:0055114,GO:…	2.3.3.1	ko:K01647	ko00020,ko00630,ko01100,ko01110,ko01120,ko01130,ko01200,ko01210,ko01230,map00020,map00630,map01100,map01110,map01120,map01130,map01200,map01210,map01230	M00009,M00010,M00012,M00740	R00351	RC00004,RC00067	br01601,ko00000,ko00001,ko00002,ko01000	-	-	iYL1228.KPN_00727	Citrate_synt
Y_RS16100	1.5	3.3e-05	0.00028	3.55284	y3131	YPO1048	ispC	dxr	1-deoxy-D-xylulose-5-phosphate reductoisomerase	Catalyzes the NADP-dependent rearrangement and reduction of 1-deoxy-D-xylulose-5-phosphate (DXP) to 2-C-methyl-D-erythritol 4-phosphate (MEP)	I	Lipid transport and metabolism	GO:0000166,GO:0003674,GO:0003824,GO:0005488,GO:0005515,GO:0006081,GO:0006082,GO:0006090,GO:0006629,GO:0006644,GO:0006720,GO:0006721,GO:0006793,GO:0006796,GO:0008150,GO:0008152,GO:0008299,GO:0008610,GO:0008654,GO:0009058,GO:0009240,GO:0009987,GO:0016114,GO:0016491,GO:0016614,GO:0016616,GO:0019288,GO:0019637,GO:0019682,GO:0019752,GO:0030145,GO:0030604,GO:0032787,GO:0036094,GO:0042802,GO:0043167,GO:…	1.1.1.267	ko:K00099	ko00900,ko01100,ko01110,ko01130,map00900,map01100,map01110,map01130	M00096	R05688	RC01452	ko00000,ko00001,ko00002,ko01000	-	-	iAPECO1_1312.APECO1_1814,iECOK1_1307.ECOK1_0174,iECS88_1305.ECS88_0183,iUMN146_1321.UM146_23670,iUTI89_1310.UTI89_C0188	DXPR_C,DXP_redisom_C,DXP_reductoisom
Y_RS17410	1.5	0.017	0.047	1.3279	y3392	YPO1000	Y_RS17410	bepF	efflux RND transporter periplasmic adaptor subunit	Belongs to the membrane fusion protein (MFP) (TC 8.A.1) family	M	Cell wall/membrane/envelope biogenesis	-	-	-	-	-	-	-	-	-	-	-	HlyD_D23
Y_RS17830	1.5	0.00031	0.0019	2.72125	y3487	YPO0690	Y_RS17830	tadA	ATPase, T2SS/T4P/T4SS family	type II secretion protein	U	Intracellular trafficking, secretion, and vesicular transport	-	-	ko:K02283	-	-	-	-	ko00000,ko02035,ko02044	-	-	-	T2SSE
Y_RS18285	1.5	0.0033	0.013	1.88606	y3580	YPO0598, YPO2491	Y_RS18285	fhaC	ShlB/FhaC/HecB family hemolysin secretion/activation protein	to Hemolysin activator protein of Enterobacteriaceae UniRef RepID A4THN8_YERPP	U	Intracellular trafficking, secretion, and vesicular transport	-	-	-	-	-	-	-	-	-	-	-	POTRA_2,POTRA_3,ShlB
Y_RS18575	1.5	0.013	0.038	1.42022	y3638	-	tnpA	-	IS200/IS605-like element IS1541B family transposase	to Salmonella typhimurium, and Salmonella typhi transposase for insertion sequence IS200 TnpA SW T200_SALTY (Q57334) (152 aa) fasta scores E() 0, 94.1 id in 152 aa. Identical to the Yersinia pseudotuberculosis IS1541-like element transposase Tnp TR Q9X9F5 (EMBL AJ238014) (152 aa) fasta scores E() 0, 100.0 id in 152 aa	L	Replication, recombination and repair	-	-	ko:K07491	-	-	-	-	ko00000	-	-	-	Y1_Tnp
Y_RS19885	1.5	0.017	0.046	1.33724	y3889	YPO3939	glgA	glgA	glycogen synthase GlgA	Synthesizes alpha-1,4-glucan chains using ADP-glucose	F	Nucleotide transport and metabolism	GO:0000271,GO:0003674,GO:0003824,GO:0005575,GO:0005622,GO:0005623,GO:0005737,GO:0005829,GO:0005975,GO:0005976,GO:0005977,GO:0005978,GO:0006073,GO:0006091,GO:0006112,GO:0006950,GO:0006974,GO:0008150,GO:0008152,GO:0009011,GO:0009058,GO:0009059,GO:0009250,GO:0009987,GO:0015980,GO:0016051,GO:0016740,GO:0016757,GO:0016758,GO:0033554,GO:0033692,GO:0034637,GO:0034645,GO:0043170,GO:0044042,GO:0044237,GO:…	2.4.1.21	ko:K00703	ko00500,ko01100,ko01110,ko02026,map00500,map01100,map01110,map02026	M00565	R02421	RC00005	ko00000,ko00001,ko00002,ko01000,ko01003	-	GT5	iSFV_1184.SFV_3438	Glyco_transf_5,Glycos_transf_1
Y_RS20210	1.5	0.00063	0.0034	2.46852	y3959	YPO0178	Y_RS20210	prkB	phosphoribulokinase	Phosphoribulokinase / Uridine kinase family	G	Carbohydrate transport and metabolism	GO:0003674,GO:0003824,GO:0004849,GO:0005575,GO:0005622,GO:0005623,GO:0005737,GO:0005829,GO:0006139,GO:0006206,GO:0006213,GO:0006220,GO:0006221,GO:0006222,GO:0006725,GO:0006753,GO:0006793,GO:0006796,GO:0006807,GO:0008150,GO:0008152,GO:0008655,GO:0009058,GO:0009112,GO:0009116,GO:0009117,GO:0009119,GO:0009123,GO:0009124,GO:0009129,GO:0009130,GO:0009156,GO:0009161,GO:0009163,GO:0009165,GO:0009173,GO:…	2.7.1.19	ko:K00855	ko00710,ko01100,ko01120,ko01200,map00710,map01100,map01120,map01200	M00165,M00166	R01523	RC00002,RC00017	ko00000,ko00001,ko00002,ko01000	-	-	-	PRK
Y_RS18000	1.4	0.00095	0.0048	2.31876	y3522	YPO0656	Y_RS18000	yqiC	accessory factor UbiK family protein	Membrane fusogenic activity	S	Function unknown	GO:0005575,GO:0005622,GO:0005623,GO:0005737,GO:0005829,GO:0044424,GO:0044444,GO:0044464	-	ko:K09806	-	-	-	-	ko00000	-	-	-	BMFP
Y_RS00040	1.4	9e-06	9.6e-05	4.01773	y0008	YPO0008	rbsK	rbsK	ribokinase	Catalyzes the phosphorylation of ribose at O-5 in a reaction requiring ATP and magnesium. The resulting D-ribose-5- phosphate can then be used either for sythesis of nucleotides, histidine, and tryptophan, or as a component of the pentose phosphate pathway	H	Coenzyme transport and metabolism	GO:0003674,GO:0003824,GO:0004747,GO:0005575,GO:0005622,GO:0005623,GO:0005737,GO:0005829,GO:0005975,GO:0005996,GO:0006014,GO:0006793,GO:0006796,GO:0008150,GO:0008152,GO:0009056,GO:0009987,GO:0016052,GO:0016301,GO:0016310,GO:0016740,GO:0016772,GO:0016773,GO:0019200,GO:0019303,GO:0019321,GO:0019323,GO:0044237,GO:0044238,GO:0044262,GO:0044281,GO:0044282,GO:0044424,GO:0044444,GO:0044464,GO:0046365,GO:…	2.7.1.15	ko:K00852	ko00030,map00030	-	R01051,R02750	RC00002,RC00017	ko00000,ko00001,ko01000	-	-	iE2348C_1286.E2348C_4062,iEcDH1_1363.EcDH1_4215	PfkB
Y_RS00980	1.4	0.0013	0.0062	2.20761	y0204	YPO3663	Y_RS00980	yhdH	MDR family oxidoreductase	Zinc-binding dehydrogenase	C	Energy production and conversion	GO:0003674,GO:0003824,GO:0008150,GO:0008152,GO:0016491,GO:0016627,GO:0016628,GO:0043957,GO:0055114	-	ko:K19745	ko00640,ko01100,map00640,map01100	-	R00919	RC00095	ko00000,ko00001,ko01000	-	-	-	ADH_N,ADH_zinc_N
Y_RS01540	1.4	0.00023	0.0015	2.82391	y0318	YPO3917	Y_RS01540	lpd_2	dihydrolipoyl dehydrogenase	Pyridine nucleotide-disulphide oxidoreductase, dimerisation domain	C	Energy production and conversion	-	1.8.1.4	ko:K00382	ko00010,ko00020,ko00260,ko00280,ko00620,ko00630,ko00640,ko01100,ko01110,ko01120,ko01130,ko01200,map00010,map00020,map00260,map00280,map00620,map00630,map00640,map01100,map01110,map01120,map01130,map01200	M00009,M00011,M00036,M00307,M00532	R00209,R01221,R01698,R03815,R07618,R08549	RC00004,RC00022,RC00583,RC02742,RC02833,RC02834	br01601,ko00000,ko00001,ko00002,ko01000,ko04147	-	-	-	Pyr_redox_2,Pyr_redox_dim
Y_RS02670	1.4	0.0037	0.014	1.85387	y0505	YPPCP1.02, YPCD1.02, YPMT1.57c, YPO0030, YPO0096, YPO0172, YPMT1.02	istB	-	IS21-like element IS100kyp family helper ATPase IstB	MobA/MobL family	S	Function unknown	-	-	-	-	-	-	-	-	-	-	-	MobA_MobL
Y_RS02685	1.4	3.2e-08	6.2e-07	6.20761	y0508	YPO0251	actP	actP	cation/acetate symporter ActP	Cation acetate symporter ActP	P	Inorganic ion transport and metabolism	-	-	ko:K14393	-	-	-	-	ko00000,ko02000	2.A.21.7	-	-	SSF
Y_RS02800	1.4	0.0021	0.0088	2.05552	y0532	YPO0272	sctT	epaR	type III secretion system export apparatus subunit SctT	fliR_like_III type III secretion apparatus protein SpaR YscT HrcT	U	Intracellular trafficking, secretion, and vesicular transport	-	-	ko:K03228	ko03070,map03070	M00332,M00542,M00660	-	-	ko00000,ko00001,ko00002,ko02044	3.A.6.1,3.A.6.3	-	-	Bac_export_1
Y_RS02905	1.4	8.8e-05	0.00066	3.18046	y0554	YPO0293	Y_RS02905	-	hypothetical protein	ATP-grasp in the biosynthetic pathway with Ter operon	HJ	Coenzyme transport and metabolism+Translation, ribosomal structure and biogenesis	-	-	-	-	-	-	-	-	-	-	-	ATPgrasp_Ter
Y_RS03170	1.4	1.3e-09	3.2e-08	7.49485	y0607	YPO0349	Y_RS03170	fxsA	FxsA family protein	FxsA cytoplasmic membrane protein	S	Function unknown	GO:0005575,GO:0005623,GO:0005886,GO:0016020,GO:0016021,GO:0031224,GO:0044425,GO:0044464,GO:0071944	-	ko:K07113	-	-	-	-	ko00000	-	-	-	FxsA
Y_RS03195	1.4	4.1e-05	0.00035	3.45593	y0612	YPO0354	efp	efp	elongation factor P	Involved in peptide bond synthesis. Alleviates ribosome stalling that occurs when 3 or more consecutive Pro residues or the sequence PPG is present in a protein, possibly by augmenting the peptidyl transferase activity of the ribosome. Modification of Lys-34 is required for alleviation	J	Translation, ribosomal structure and biogenesis	GO:0003674,GO:0003676,GO:0003723,GO:0003746,GO:0005488,GO:0005575,GO:0005622,GO:0005623,GO:0005737,GO:0005829,GO:0006412,GO:0006414,GO:0006417,GO:0006448,GO:0006518,GO:0006807,GO:0008135,GO:0008150,GO:0008152,GO:0009058,GO:0009059,GO:0009889,GO:0009890,GO:0009892,GO:0009987,GO:0010467,GO:0010468,GO:0010556,GO:0010558,GO:0010605,GO:0010608,GO:0010629,GO:0017148,GO:0019222,GO:0019538,GO:0031323,GO:…	-	ko:K02356	-	-	-	-	ko00000,ko03012	-	-	-	EFP,EFP_N,Elong-fact-P_C
Y_RS03480	1.4	2.1e-06	2.6e-05	4.58503	y0663	YPO3521	ppa	ppa	inorganic diphosphatase	Catalyzes the hydrolysis of inorganic pyrophosphate (PPi) forming two phosphate ions	C	Energy production and conversion	GO:0000287,GO:0003674,GO:0003824,GO:0004427,GO:0005488,GO:0005575,GO:0005622,GO:0005623,GO:0005737,GO:0005829,GO:0006793,GO:0008150,GO:0008152,GO:0008270,GO:0009987,GO:0016462,GO:0016787,GO:0016817,GO:0016818,GO:0043167,GO:0043169,GO:0044237,GO:0044424,GO:0044444,GO:0044464,GO:0046872,GO:0046914,GO:0050355	3.6.1.1	ko:K01507	ko00190,map00190	-	-	-	ko00000,ko00001,ko01000	-	-	iJN746.PP_0538,iPC815.YPO3521	Pyrophosphatase
Y_RS03990	1.4	2.6e-05	0.00024	3.61979	y0764	YPO3422	ampE	ampE	beta-lactamase regulator AmpE	Regulatory signalling modulator protein AmpE	V	Defense mechanisms	GO:0005575,GO:0005623,GO:0005886,GO:0005887,GO:0016020,GO:0016021,GO:0031224,GO:0031226,GO:0044425,GO:0044459,GO:0044464,GO:0071944	-	ko:K03807	-	-	-	-	ko00000	-	-	-	AmpE
Y_RS04195	1.4	0.012	0.037	1.4318	y0807	YPO3382	degP	degP	serine endoprotease DegP	Belongs to the peptidase S1C family	M	Cell wall/membrane/envelope biogenesis	GO:0003674,GO:0003824,GO:0004175,GO:0004252,GO:0005488,GO:0005515,GO:0005575,GO:0005623,GO:0005886,GO:0006457,GO:0006508,GO:0006515,GO:0006807,GO:0006950,GO:0006979,GO:0008150,GO:0008152,GO:0008233,GO:0008236,GO:0009056,GO:0009057,GO:0009266,GO:0009408,GO:0009628,GO:0009987,GO:0016020,GO:0016787,GO:0017171,GO:0019538,GO:0030163,GO:0030288,GO:0030313,GO:0031975,GO:0042597,GO:0042802,GO:0043170,GO:…	1.3.1.74,3.4.21.107	ko:K04771,ko:K04772,ko:K08070	ko01503,ko02020,map01503,map02020	M00728	-	-	ko00000,ko00001,ko00002,ko01000,ko01002,ko03110	-	-	-	PDZ,PDZ_2,Trypsin_2
Y_RS05235	1.4	0.00044	0.0026	2.58503	y0994	YPO3188	secF	secF	protein translocase subunit SecF	Part of the Sec protein translocase complex. Interacts with the SecYEG preprotein conducting channel. SecDF uses the proton motive force (PMF) to complete protein translocation after the ATP-dependent function of SecA	U	Intracellular trafficking, secretion, and vesicular transport	GO:0005575,GO:0005623,GO:0005886,GO:0005887,GO:0006810,GO:0008104,GO:0008150,GO:0015031,GO:0015833,GO:0016020,GO:0016021,GO:0031224,GO:0031226,GO:0033036,GO:0042886,GO:0044425,GO:0044459,GO:0044464,GO:0045184,GO:0051179,GO:0051234,GO:0071702,GO:0071705,GO:0071944	-	ko:K03074	ko03060,ko03070,map03060,map03070	M00335	-	-	ko00000,ko00001,ko00002,ko02044	2.A.6.4,3.A.5.2,3.A.5.7	-	-	SecD_SecF,Sec_GG
Y_RS07460	1.4	0.0076	0.025	1.60206	y1425	YPO3055	Y_RS07460	ypfN	YpfN family protein	UPF0370 protein	S	Function unknown	-	-	-	-	-	-	-	-	-	-	-	UPF0370
Y_RS08105	1.4	1.7e-05	0.00016	3.79588	y1553	YPO2724	tssM	icmF	type VI secretion system membrane subunit TssM	ImcF-related N-terminal domain	S	Function unknown	-	-	ko:K11891	ko02025,ko03070,map02025,map03070	M00334	-	-	ko00000,ko00001,ko00002,ko02044	3.A.23.1	-	-	IcmF-related,IcmF_C,ImcF-related_N
Y_RS09110	1.4	0.00049	0.0028	2.55284	y1759	YPO1600	acpP	acpP	acyl carrier protein	Carrier of the growing fatty acid chain in fatty acid biosynthesis	IQ	Lipid transport and metabolism+Secondary metabolites biosynthesis, transport and catabolism	GO:0000035,GO:0000036,GO:0003674,GO:0005488,GO:0005575,GO:0005622,GO:0005623,GO:0005737,GO:0005829,GO:0005975,GO:0006082,GO:0006629,GO:0006631,GO:0006633,GO:0006643,GO:0006644,GO:0006664,GO:0006793,GO:0006796,GO:0008150,GO:0008152,GO:0008289,GO:0008610,GO:0008654,GO:0009058,GO:0009245,GO:0009247,GO:0009311,GO:0009312,GO:0009987,GO:0016051,GO:0016053,GO:0019637,GO:0019752,GO:0019842,GO:0031177,GO:…	-	ko:K02078	-	-	-	-	ko00000,ko00001	-	-	-	PP-binding
Y_RS10215	1.4	1e-11	4e-10	9.39794	y1984	YPO2348	Y_RS10215	ycjX	YcjX family protein	nucleoside triphosphate hydrolase domain	S	Function unknown	-	-	ko:K06918	-	-	-	-	ko00000	-	-	-	DUF463
Y_RS10805	1.4	0.012	0.036	1.4437	y2098	YPO2257	araH	araH	L-arabinose ABC transporter permease AraH	L-arabinose transport system permease protein araH	G	Carbohydrate transport and metabolism	GO:0005575,GO:0005623,GO:0005886,GO:0016020,GO:0016021,GO:0031224,GO:0044425,GO:0044464,GO:0071944	-	ko:K10440,ko:K10538	ko02010,map02010	M00212,M00213	-	-	ko00000,ko00001,ko00002,ko02000	3.A.1.2.1,3.A.1.2.13,3.A.1.2.19,3.A.1.2.2	-	iUMNK88_1353.UMNK88_2369	BPD_transp_2
Y_RS10930	1.4	0.0012	0.006	2.22185	y2124	YPO2292	Y_RS10930	-	DUF1460 domain-containing protein	Protein of unknown function (DUF1460)	M	Cell wall/membrane/envelope biogenesis	-	-	-	-	-	-	-	-	-	-	-	DUF1460
Y_RS11545	1.4	9.2e-07	1.2e-05	4.92082	y2237	YPO2073	Y_RS11545	slp	Slp family lipoprotein	Slp outer membrane lipo, Slp family protein	M	Cell wall/membrane/envelope biogenesis	GO:0003674,GO:0005488,GO:0005515,GO:0005575,GO:0016020,GO:0019867,GO:0042802	-	ko:K07285	-	-	-	-	ko00000	-	-	-	Slp
Y_RS11585	1.4	0.00032	0.002	2.69897	y2245	YPO2065	Y_RS11585	hexR	MurR/RpiR family transcriptional regulator	SIS domain	K	Transcription	GO:0000976,GO:0001067,GO:0001130,GO:0001131,GO:0001217,GO:0003674,GO:0003676,GO:0003677,GO:0003690,GO:0003700,GO:0005488,GO:0005575,GO:0005622,GO:0005623,GO:0005737,GO:0005829,GO:0006355,GO:0006950,GO:0006974,GO:0008150,GO:0009889,GO:0009890,GO:0009892,GO:0009987,GO:0010468,GO:0010556,GO:0010558,GO:0010605,GO:0010629,GO:0019219,GO:0019222,GO:0031323,GO:0031324,GO:0031326,GO:0031327,GO:0032991,GO:…	-	ko:K19337	-	-	-	-	ko00000,ko03000	-	-	-	HTH_6,SIS
Y_RS12450	1.4	0.0015	0.0068	2.16749	y2412	YPO1897	Y_RS12450	-	hypothetical protein	-	-	NA	-	-	-	-	-	-	-	-	-	-	-	-
Y_RS14470	1.4	0.012	0.037	1.4318	-	-	cspD	cspD	cold shock-like protein CspD	Cold shock domain protein CspD	K	Transcription	GO:0003674,GO:0003676,GO:0003677,GO:0003697,GO:0003723,GO:0005488,GO:0005575,GO:0005622,GO:0005623,GO:0005737,GO:0005829,GO:0006275,GO:0006355,GO:0006950,GO:0008150,GO:0008156,GO:0009266,GO:0009409,GO:0009605,GO:0009628,GO:0009889,GO:0009890,GO:0009892,GO:0009991,GO:0010468,GO:0010556,GO:0010558,GO:0010605,GO:0019219,GO:0019222,GO:0031323,GO:0031324,GO:0031326,GO:0031327,GO:0031667,GO:0042594,GO:…	-	ko:K03704	-	-	-	-	ko00000,ko03000	-	-	-	CSD
Y_RS14880	1.4	0.0054	0.019	1.72125	y2901	YPO1284	yeiP	yeiP	elongation factor P-like protein YeiP	Elongation factor P-like protein	J	Translation, ribosomal structure and biogenesis	GO:0003674,GO:0003676,GO:0003723,GO:0003746,GO:0005488,GO:0005575,GO:0005622,GO:0005623,GO:0005737,GO:0005829,GO:0006412,GO:0006414,GO:0006518,GO:0006807,GO:0008135,GO:0008150,GO:0008152,GO:0009058,GO:0009059,GO:0009987,GO:0010467,GO:0019538,GO:0034641,GO:0034645,GO:0043043,GO:0043170,GO:0043603,GO:0043604,GO:0044237,GO:0044238,GO:0044249,GO:0044260,GO:0044267,GO:0044271,GO:0044424,GO:0044444,GO:…	-	ko:K02356	-	-	-	-	ko00000,ko03012	-	-	-	EFP,EFP_N,Elong-fact-P_C
Y_RS15620	1.4	2e-07	3.1e-06	5.50864	y3050	YPO1129	zitB	zitB	CDF family zinc transporter ZitB	zinc transporter ZitB	P	Inorganic ion transport and metabolism	GO:0000041,GO:0003674,GO:0005215,GO:0005385,GO:0005575,GO:0005623,GO:0005886,GO:0006810,GO:0006811,GO:0006812,GO:0006829,GO:0008150,GO:0008324,GO:0015075,GO:0015318,GO:0016020,GO:0022857,GO:0022890,GO:0030001,GO:0034220,GO:0044464,GO:0046873,GO:0046915,GO:0051179,GO:0051234,GO:0055085,GO:0070838,GO:0071577,GO:0071944,GO:0072509,GO:0072511,GO:0098655,GO:0098660,GO:0098662	-	ko:K16264	-	-	-	-	ko00000,ko02000	2.A.4.1	-	iNRG857_1313.NRG857_03325,iPC815.YPO1129	Cation_efflux
Y_RS15650	1.4	1.8e-16	1.4e-14	13.8539	y3053	YPO1126	cpoB	cpoB	cell division protein CpoB	Mediates coordination of peptidoglycan synthesis and outer membrane constriction during cell division	D	Cell cycle control, cell division, chromosome partitioning	GO:0005575,GO:0005623,GO:0008150,GO:0009987,GO:0016043,GO:0022607,GO:0030288,GO:0030313,GO:0031975,GO:0042597,GO:0043933,GO:0044085,GO:0044464,GO:0051259,GO:0051260,GO:0051301,GO:0065003,GO:0071840	-	-	-	-	-	-	-	-	-	-	TPR_16,TPR_6,TolA_bind_tri
Y_RS15665	1.4	2.3e-07	3.5e-06	5.45593	y3056	YPO1123	tolA	tolA	cell envelope integrity protein TolA	Cell envelope integrity inner membrane protein TolA	M	Cell wall/membrane/envelope biogenesis	GO:0003674,GO:0005488,GO:0005515,GO:0005575,GO:0005623,GO:0005886,GO:0005887,GO:0006810,GO:0008104,GO:0008150,GO:0009719,GO:0009987,GO:0010033,GO:0010243,GO:0015031,GO:0015833,GO:0015893,GO:0016020,GO:0016021,GO:0016032,GO:0017038,GO:0019058,GO:0019904,GO:0030260,GO:0031224,GO:0031226,GO:0032153,GO:0033036,GO:0042221,GO:0042493,GO:0042886,GO:0042891,GO:0043213,GO:0044403,GO:0044409,GO:0044419,GO:…	-	ko:K03646	-	-	-	-	ko00000,ko02000	2.C.1.2	-	-	TolA
Y_RS18475	1.4	0.013	0.037	1.4318	y3619	YPO0562	Y_RS18475	Y3619	DUF721 domain-containing protein	Protein of uncharacterised function (DUF721)	S	Function unknown	-	-	-	-	-	-	-	-	-	-	-	DUF721
Y_RS18800	1.4	0.0016	0.0074	2.13077	y3680	YPO0495	lptD	lptD	LPS assembly protein LptD	Together with LptE, is involved in the assembly of lipopolysaccharide (LPS) at the surface of the outer membrane	M	Cell wall/membrane/envelope biogenesis	GO:0005575,GO:0005623,GO:0006810,GO:0006869,GO:0008150,GO:0009279,GO:0009636,GO:0009987,GO:0010876,GO:0015920,GO:0016020,GO:0016043,GO:0019867,GO:0022607,GO:0030312,GO:0030313,GO:0031975,GO:0033036,GO:0042221,GO:0043163,GO:0043165,GO:0044085,GO:0044091,GO:0044462,GO:0044464,GO:0045229,GO:0050896,GO:0051179,GO:0051234,GO:0061024,GO:0071702,GO:0071709,GO:0071840,GO:0071944,GO:1901264	-	ko:K04744	-	-	-	-	ko00000,ko02000	1.B.42.1	-	iG2583_1286.G2583_0058	OstA,OstA_C
Y_RS19905	1.4	0.018	0.048	1.31876	y3893	YPO3935	Y_RS19905	-	DUF943 family protein	Enterobacterial putative membrane protein (DUF943)	S	Function unknown	-	-	-	-	-	-	-	-	-	-	-	DUF943
Y_RS20980	1.4	2.2e-06	2.7e-05	4.56864	y4110	YPO4094	gyrB	gyrB	DNA topoisomerase (ATP-hydrolyzing) subunit B	A type II topoisomerase that negatively supercoils closed circular double-stranded (ds) DNA in an ATP-dependent manner to modulate DNA topology and maintain chromosomes in an underwound state. Negative supercoiling favors strand separation, and DNA replication, transcription, recombination and repair, all of which involve strand separation. Also able to catalyze the interconversion of other topol…	L	Replication, recombination and repair	GO:0000166,GO:0003674,GO:0003676,GO:0003677,GO:0003824,GO:0003916,GO:0003918,GO:0005488,GO:0005524,GO:0005575,GO:0005622,GO:0005623,GO:0005737,GO:0005829,GO:0006139,GO:0006259,GO:0006265,GO:0006351,GO:0006725,GO:0006807,GO:0006996,GO:0007059,GO:0008094,GO:0008144,GO:0008150,GO:0008152,GO:0009058,GO:0009059,GO:0009295,GO:0009330,GO:0009987,GO:0010467,GO:0016043,GO:0016070,GO:0016462,GO:0016787,GO:…	5.99.1.3	ko:K02470	-	-	-	-	ko00000,ko01000,ko03032,ko03400	-	-	-	DNA_gyraseB,DNA_gyraseB_C,HATPase_c,Toprim
Y_RS24805	1.4	0.0013	0.006	2.22185	y3931	-	Y_RS24805	-	hypothetical protein	-	-	NA	-	-	-	-	-	-	-	-	-	-	-	-
Y_RS00305	1.3	0.0013	0.0061	2.21467	y0056	YPO0081	Y_RS00305	-	anion permease	membrane transport protein	P	Inorganic ion transport and metabolism	-	-	ko:K03319	-	-	-	-	ko00000	2.A.47	-	-	Na_sulph_symp
Y_RS00625	1.3	0.0091	0.029	1.5376	y0127	YPO3556	Y_RS00625	yhcC	TIGR01212 family radical SAM protein	Radical_SAM C-terminal domain	S	Function unknown	GO:0003674,GO:0005488,GO:0005575,GO:0005622,GO:0005623,GO:0005737,GO:0044424,GO:0044464,GO:0048037,GO:0051536,GO:0051539,GO:0051540	-	ko:K07139	-	-	-	-	ko00000	-	-	-	Radical_SAM,Radical_SAM_C
Y_RS03095	1.3	0.016	0.044	1.35655	y0591	YPO0333	rhaR	rhaR	HTH-type transcriptional activator RhaR	Activates expression of the rhaSR operon in response to L-rhamnose	K	Transcription	GO:0003674,GO:0003700,GO:0006355,GO:0008150,GO:0009889,GO:0010468,GO:0010556,GO:0019219,GO:0019222,GO:0031323,GO:0031326,GO:0050789,GO:0050794,GO:0051171,GO:0051252,GO:0060255,GO:0065007,GO:0080090,GO:0140110,GO:1903506,GO:2000112,GO:2001141	-	ko:K02854	-	-	-	-	ko00000,ko03000	-	-	-	AraC_binding,HTH_18
Y_RS03430	1.3	0.0035	0.013	1.88606	y0652	YPO3531	ytfE	ytfE	iron-sulfur cluster repair protein YtfE	Di-iron-containing protein involved in the repair of iron-sulfur clusters	D	Cell cycle control, cell division, chromosome partitioning	GO:0003674,GO:0005488,GO:0005506,GO:0005575,GO:0005622,GO:0005623,GO:0005737,GO:0005829,GO:0006464,GO:0006790,GO:0006807,GO:0008150,GO:0008152,GO:0009987,GO:0016043,GO:0016226,GO:0018282,GO:0018283,GO:0019538,GO:0022607,GO:0030091,GO:0031163,GO:0036211,GO:0043167,GO:0043169,GO:0043170,GO:0043412,GO:0044085,GO:0044237,GO:0044238,GO:0044260,GO:0044267,GO:0044424,GO:0044444,GO:0044464,GO:0046872,GO:…	-	ko:K07322	-	-	-	-	ko00000	-	-	iECED1_1282.ECED1_5068,iECH74115_1262.ECH74115_5726,iECSP_1301.ECSP_5311,iECs_1301.ECs5187,iG2583_1286.G2583_5039,iZ_1308.Z5820	Hemerythrin,ScdA_N
Y_RS03835	1.3	0.00081	0.0042	2.37675	y0734	YPO3453	Y_RS03835	gsiA_2	ABC transporter ATP-binding protein	ABC transporter	EP	Amino acid transport and metabolism+Inorganic ion transport and metabolism	-	-	ko:K02032	ko02024,map02024	M00239	-	-	ko00000,ko00001,ko00002,ko02000	3.A.1.5	-	-	ABC_tran
Y_RS04190	1.3	2.8e-06	3.4e-05	4.46852	y0806	YPO3383	dgt	dgt	dGTPase	dGTPase preferentially hydrolyzes dGTP over the other canonical NTPs	F	Nucleotide transport and metabolism	GO:0003674,GO:0003676,GO:0003677,GO:0003697,GO:0003824,GO:0003924,GO:0005488,GO:0005515,GO:0006139,GO:0006163,GO:0006195,GO:0006203,GO:0006725,GO:0006753,GO:0006793,GO:0006796,GO:0006807,GO:0008150,GO:0008152,GO:0008832,GO:0009056,GO:0009058,GO:0009117,GO:0009141,GO:0009143,GO:0009144,GO:0009146,GO:0009151,GO:0009155,GO:0009166,GO:0009200,GO:0009204,GO:0009215,GO:0009217,GO:0009262,GO:0009264,GO:…	3.1.5.1	ko:K01129	ko00230,map00230	-	R01856	RC00017	ko00000,ko00001,ko01000	-	-	iSF_1195.SF0152	HD,HD_assoc
Y_RS04955	1.3	5.5e-05	0.00046	3.33724	y0943	YPO3247	Y_RS04955	rscA	S-layer family protein	Large exoproteins involved in heme utilization or adhesion	U	Intracellular trafficking, secretion, and vesicular transport	-	-	-	-	-	-	-	-	-	-	-	DUF3739,ESPR,Haemagg_act
Y_RS05325	1.3	0.00019	0.0013	2.88606	y1012	YPO3173	thiI	thiI	tRNA uracil 4-sulfurtransferase ThiI	Catalyzes the ATP-dependent transfer of a sulfur to tRNA to produce 4-thiouridine in position 8 of tRNAs, which functions as a near-UV photosensor. Also catalyzes the transfer of sulfur to the sulfur carrier protein ThiS, forming ThiS-thiocarboxylate. This is a step in the synthesis of thiazole, in the thiamine biosynthesis pathway. The sulfur is donated as persulfide by IscS	F	Nucleotide transport and metabolism	GO:0000049,GO:0002937,GO:0003674,GO:0003676,GO:0003723,GO:0003824,GO:0005488,GO:0005575,GO:0005622,GO:0005623,GO:0005737,GO:0005829,GO:0006139,GO:0006396,GO:0006399,GO:0006400,GO:0006725,GO:0006766,GO:0006767,GO:0006772,GO:0006790,GO:0006807,GO:0008033,GO:0008150,GO:0008152,GO:0009058,GO:0009110,GO:0009228,GO:0009451,GO:0009987,GO:0010467,GO:0016070,GO:0017144,GO:0018130,GO:0019438,GO:0034227,GO:…	2.8.1.4	ko:K03151	ko00730,ko01100,ko04122,map00730,map01100,map04122	-	R07461	-	ko00000,ko00001,ko01000,ko03016	-	-	iECNA114_1301.ECNA114_0400,iECO26_1355.ECO26_0455,iECSF_1327.ECSF_0383,iSDY_1059.SDY_0307	THUMP,ThiI
Y_RS05340	1.3	5e-10	1.4e-08	7.85387	y1016	YPO3170	Y_RS05340	yajQ	YajQ family cyclic di-GMP-binding protein	Belongs to the UPF0234 family	S	Function unknown	GO:0000049,GO:0000166,GO:0001882,GO:0001883,GO:0003674,GO:0003676,GO:0003723,GO:0005488,GO:0005524,GO:0005525,GO:0005575,GO:0005622,GO:0005623,GO:0005737,GO:0005829,GO:0006950,GO:0006974,GO:0008144,GO:0008150,GO:0009987,GO:0017076,GO:0019001,GO:0030554,GO:0032549,GO:0032550,GO:0032553,GO:0032555,GO:0032559,GO:0032561,GO:0033554,GO:0035639,GO:0036094,GO:0043167,GO:0043168,GO:0044424,GO:0044444,GO:…	-	ko:K09767	-	-	-	-	ko00000	-	-	-	DUF520
Y_RS05345	1.3	1.6e-13	7.7e-12	11.1135	y1017	YPO3169	Y_RS05345	yajR	MFS transporter	Sugar (and other) transporter	EGP	Amino acid transport and metabolism+Carbohydrate transport and metabolism+Inorganic ion transport and metabolism	GO:0005575,GO:0005623,GO:0005886,GO:0005887,GO:0006810,GO:0008150,GO:0016020,GO:0016021,GO:0031224,GO:0031226,GO:0044425,GO:0044459,GO:0044464,GO:0051179,GO:0051234,GO:0055085,GO:0071944	-	-	-	-	-	-	-	-	-	-	MFS_1,Sugar_tr
Y_RS05405	1.3	0.00097	0.0049	2.3098	y1027	YPO3157	clpP	clpP	ATP-dependent Clp endopeptidase proteolytic subunit ClpP	Cleaves peptides in various proteins in a process that requires ATP hydrolysis. Has a chymotrypsin-like activity. Plays a major role in the degradation of misfolded proteins	O	Posttranslational modification, protein turnover, chaperones	GO:0000502,GO:0003674,GO:0003824,GO:0004176,GO:0005488,GO:0005515,GO:0005575,GO:0005622,GO:0005623,GO:0005737,GO:0005829,GO:0006508,GO:0006515,GO:0006807,GO:0006950,GO:0008150,GO:0008152,GO:0008233,GO:0008236,GO:0009056,GO:0009057,GO:0009266,GO:0009314,GO:0009376,GO:0009408,GO:0009628,GO:0009987,GO:0010498,GO:0016462,GO:0016787,GO:0016817,GO:0016818,GO:0016887,GO:0017111,GO:0017171,GO:0019538,GO:…	3.4.21.92	ko:K01358	ko04112,ko04212,map04112,map04212	-	-	-	ko00000,ko00001,ko01000,ko01002	-	-	-	CLP_protease
Y_RS06880	1.3	7.2e-06	7.7e-05	4.11351	y1309	YPO2921	purL	purL	phosphoribosylformylglycinamidine synthase	Phosphoribosylformylglycinamidine synthase involved in the purines biosynthetic pathway. Catalyzes the ATP-dependent conversion of formylglycinamide ribonucleotide (FGAR) and glutamine to yield formylglycinamidine ribonucleotide (FGAM) and glutamate	F	Nucleotide transport and metabolism	GO:0000166,GO:0003674,GO:0003824,GO:0004642,GO:0005488,GO:0005524,GO:0005575,GO:0005622,GO:0005623,GO:0005737,GO:0005829,GO:0006082,GO:0006139,GO:0006163,GO:0006164,GO:0006188,GO:0006189,GO:0006520,GO:0006541,GO:0006725,GO:0006753,GO:0006793,GO:0006796,GO:0006807,GO:0008144,GO:0008150,GO:0008152,GO:0009058,GO:0009064,GO:0009117,GO:0009123,GO:0009124,GO:0009126,GO:0009127,GO:0009150,GO:0009152,GO:…	6.3.5.3	ko:K01952	ko00230,ko01100,ko01110,ko01130,map00230,map01100,map01110,map01130	M00048	R04463	RC00010,RC01160	ko00000,ko00001,ko00002,ko01000	-	-	iECH74115_1262.ECH74115_3792,iECO111_1330.ECO111_3283,iECSP_1301.ECSP_3501,iECs_1301.ECs3423,iG2583_1286.G2583_3088,iJN746.PP_1037,ic_1306.c3080	AIRS_C,GATase_5
Y_RS07060	1.3	2.3e-11	8.1e-10	9.09151	y1346	YPO2886	yapA	yaiT	autotransporter YapA	Autotrans_barl outer membrane autotransporter barrel domain protein	MU	Cell wall/membrane/envelope biogenesis+Intracellular trafficking, secretion, and vesicular transport	-	-	-	-	-	-	-	-	-	-	-	Autotransporter,Pertactin
Y_RS08055	1.3	0.016	0.046	1.33724	y1544	YPO2940	Y_RS08055	-	fimbrial protein	Type-1 fimbrial protein, A	NU	Cell motility+Intracellular trafficking, secretion, and vesicular transport	-	-	-	-	-	-	-	-	-	-	-	Fimbrial
Y_RS08165	1.3	0.015	0.042	1.37675	y1567	YPO2734	ccmA	ccmA	cytochrome c biogenesis heme-transporting ATPase CcmA	once thought to export heme, this seems not to be the case, but its exact role is uncertain. Responsible for energy coupling to the transport system	O	Posttranslational modification, protein turnover, chaperones	GO:0003674,GO:0003824,GO:0005215,GO:0005575,GO:0005622,GO:0005623,GO:0005886,GO:0006810,GO:0008150,GO:0009898,GO:0015232,GO:0015886,GO:0016020,GO:0016021,GO:0016462,GO:0016787,GO:0016817,GO:0016818,GO:0016887,GO:0017111,GO:0019897,GO:0019898,GO:0022857,GO:0031224,GO:0031234,GO:0032991,GO:0042623,GO:0043190,GO:0044424,GO:0044425,GO:0044459,GO:0044464,GO:0051179,GO:0051181,GO:0051184,GO:0051234,GO:…	3.6.3.41	ko:K02193	ko02010,map02010	M00259	-	-	ko00000,ko00001,ko00002,ko01000,ko02000	3.A.1.107	-	iAPECO1_1312.APECO1_4358,iECED1_1282.ECED1_2666,iECS88_1305.ECS88_2348,iECUMN_1333.ECUMN_2536,iLF82_1304.LF82_0273,iNRG857_1313.NRG857_11170,iUMN146_1321.UM146_05800,iUTI89_1310.UTI89_C2479	ABC_tran
Y_RS08505	1.3	4.9e-08	9.1e-07	6.04096	y1633	YPO2552	nuoE	nuoE	NADH-quinone oxidoreductase subunit NuoE	Thioredoxin-like [2Fe-2S] ferredoxin	C	Energy production and conversion	GO:0003674,GO:0003824,GO:0003954,GO:0005488,GO:0005575,GO:0005623,GO:0005886,GO:0006091,GO:0008137,GO:0008150,GO:0008152,GO:0009987,GO:0015980,GO:0016020,GO:0016491,GO:0016651,GO:0016655,GO:0022900,GO:0022904,GO:0030964,GO:0032991,GO:0044237,GO:0044425,GO:0044459,GO:0044464,GO:0045271,GO:0045272,GO:0045333,GO:0048037,GO:0050136,GO:0051536,GO:0051537,GO:0051540,GO:0055114,GO:0070469,GO:0070470,GO:…	1.6.5.3	ko:K00334	ko00190,ko01100,map00190,map01100	M00144	R11945	RC00061	ko00000,ko00001,ko00002,ko01000	3.D.1	-	iYL1228.KPN_02675	2Fe-2S_thioredx
Y_RS09620	1.3	2.5e-05	0.00023	3.63827	y1867	YPO1705	prc	prc	carboxy terminal-processing peptidase	Belongs to the peptidase S41A family	M	Cell wall/membrane/envelope biogenesis	GO:0003674,GO:0003824,GO:0004175,GO:0005575,GO:0005623,GO:0005886,GO:0006508,GO:0006807,GO:0007154,GO:0007165,GO:0008150,GO:0008152,GO:0008233,GO:0009056,GO:0009057,GO:0009987,GO:0016020,GO:0016787,GO:0019538,GO:0023052,GO:0030163,GO:0030288,GO:0030313,GO:0031975,GO:0042221,GO:0042597,GO:0043170,GO:0044238,GO:0044464,GO:0046677,GO:0050789,GO:0050794,GO:0050896,GO:0051716,GO:0065007,GO:0070011,GO:…	3.4.21.102	ko:K03797	-	-	-	-	ko00000,ko01000,ko01002	-	-	-	BAGE,DUF3340,PDZ,Peptidase_S41
Y_RS09945	1.3	0.00057	0.0032	2.49485	y1935	YPO2403	sufB	sufB	Fe-S cluster assembly protein SufB	cysteine desulfurase activator complex subunit SufB	O	Posttranslational modification, protein turnover, chaperones	GO:0003674,GO:0005488,GO:0006790,GO:0008150,GO:0008152,GO:0009987,GO:0016043,GO:0016226,GO:0022607,GO:0031163,GO:0044085,GO:0044237,GO:0048037,GO:0051186,GO:0051536,GO:0051537,GO:0051539,GO:0051540,GO:0071840	-	ko:K09014	-	-	-	-	ko00000	-	-	iAPECO1_1312.APECO1_760,iECH74115_1262.ECH74115_2397,iECSF_1327.ECSF_1543,iECSP_1301.ECSP_2250,iUTI89_1310.UTI89_C1875,ic_1306.c2078	UPF0051
Y_RS10345	1.3	2e-05	0.00019	3.72125	y2011	YPO2322	hrpA	hrpA	ATP-dependent RNA helicase HrpA	helicase HrpA	L	Replication, recombination and repair	GO:0003674,GO:0003724,GO:0003824,GO:0004004,GO:0004386,GO:0006139,GO:0006396,GO:0006397,GO:0006725,GO:0006807,GO:0008026,GO:0008150,GO:0008152,GO:0008186,GO:0009451,GO:0009987,GO:0010467,GO:0016070,GO:0016071,GO:0016462,GO:0016787,GO:0016817,GO:0016818,GO:0016887,GO:0017111,GO:0034641,GO:0042623,GO:0043170,GO:0043412,GO:0044237,GO:0044238,GO:0046483,GO:0070035,GO:0071704,GO:0090304,GO:0140098,GO:…	3.6.4.13	ko:K03578	-	-	-	-	ko00000,ko01000	-	-	-	DEAD,DUF3418,HA2,Helicase_C,OB_NTP_bind
Y_RS11635	1.3	0.002	0.0087	2.06048	y2255	YPO2055	Y_RS11635	yebC	YebC/PmpR family DNA-binding transcriptional regulator	Transcriptional regulatory protein	K	Transcription	GO:0005575,GO:0005622,GO:0005623,GO:0005737,GO:0005829,GO:0008150,GO:0009314,GO:0009628,GO:0010212,GO:0044424,GO:0044444,GO:0044464,GO:0050896	-	-	-	-	-	-	-	-	-	-	Transcrip_reg
Y_RS13570	1.3	0.005	0.018	1.74473	y2633	YPO1537	Y_RS13570	fhuE	TonB-dependent siderophore receptor	siderophore receptor	P	Inorganic ion transport and metabolism	-	-	ko:K16088	-	-	-	-	ko00000,ko02000	1.B.14.1.10,1.B.14.1.3,1.B.14.1.8	-	-	Plug,TonB_dep_Rec
Y_RS14735	1.3	0.0083	0.027	1.56864	y2871	YPO1314	Y_RS14735	yliJ	glutathione S-transferase	Glutathione	O	Posttranslational modification, protein turnover, chaperones	GO:0003674,GO:0003824,GO:0004364,GO:0005488,GO:0005515,GO:0005575,GO:0005622,GO:0005623,GO:0005737,GO:0005829,GO:0008150,GO:0008152,GO:0016491,GO:0016740,GO:0016765,GO:0030611,GO:0042802,GO:0044424,GO:0044444,GO:0044464,GO:0055114	2.5.1.18	ko:K00799	ko00480,ko00980,ko00982,ko00983,ko01524,ko05200,ko05204,ko05225,ko05418,map00480,map00980,map00982,map00983,map01524,map05200,map05204,map05225,map05418	-	R03522,R07002,R07003,R07004,R07023,R07024,R07025,R07026,R07069,R07070,R07083,R07084,R07091,R07092,R07093,R07094,R07100,R07113,R07116,R08280,R09409,R11905	RC00004,RC00069,RC00840,RC00948,RC01704,RC01705,RC01706,RC01758,RC01759,RC01765,RC01767,RC01769,RC02243,RC02527,RC02939,RC02940,RC02942,RC02943,RC02944	ko00000,ko00001,ko01000,ko02000	1.A.12.2.2,1.A.12.3.2	-	-	GST_C,GST_C_2,GST_N,GST_N_3
Y_RS14940	1.3	0.00037	0.0022	2.65758	y2913	YPO1270	yejF	yejF	microcin C ABC transporter ATP-binding protein YejF	ABC transporter ATP-binding protein YejF	P	Inorganic ion transport and metabolism	GO:0000166,GO:0003674,GO:0003824,GO:0005215,GO:0005488,GO:0005524,GO:0005575,GO:0005623,GO:0005886,GO:0006810,GO:0006857,GO:0008144,GO:0008150,GO:0015399,GO:0015405,GO:0015833,GO:0015893,GO:0016020,GO:0016462,GO:0016787,GO:0016817,GO:0016818,GO:0016887,GO:0017076,GO:0017111,GO:0022804,GO:0022857,GO:0030554,GO:0032553,GO:0032555,GO:0032559,GO:0035639,GO:0035672,GO:0036094,GO:0042221,GO:0042493,GO:…	-	ko:K13896,ko:K19229,ko:K19230	ko01503,ko02010,map01503,map02010	M00349,M00739	-	-	ko00000,ko00001,ko00002,ko02000	3.A.1.5.21,3.A.1.5.24,3.A.1.5.5	-	-	ABC_tran,oligo_HPY
Y_RS20060	1.3	0.01	0.032	1.49485	y3925	YPO0146	pilM	hofM	pilus assembly protein PilM	Type IV pilus assembly protein PilM;	NU	Cell motility+Intracellular trafficking, secretion, and vesicular transport	GO:0006139,GO:0006259,GO:0006308,GO:0006725,GO:0006807,GO:0008150,GO:0008152,GO:0009056,GO:0009057,GO:0009987,GO:0015976,GO:0019439,GO:0034641,GO:0034655,GO:0043170,GO:0044237,GO:0044238,GO:0044248,GO:0044260,GO:0044265,GO:0044270,GO:0046483,GO:0046700,GO:0071704,GO:0090304,GO:1901360,GO:1901361,GO:1901575	-	ko:K12288	-	-	-	-	ko00000,ko02044	-	-	-	PilM_2
Y_RS01915	1.2	0.0047	0.017	1.76955	yt008	-	Y_RS01915	-	tRNA-Leu	-	-	NA	-	-	-	-	-	-	-	-	-	-	-	-
Y_RS02070	1.2	0.0028	0.011	1.95861	y0405	YPO3825	glpB	glpB	glycerol-3-phosphate dehydrogenase subunit GlpB	Conversion of glycerol 3-phosphate to dihydroxyacetone. Uses fumarate or nitrate as electron acceptor	C	Energy production and conversion	GO:0000166,GO:0003674,GO:0003824,GO:0004368,GO:0005488,GO:0005575,GO:0005622,GO:0005623,GO:0005737,GO:0005829,GO:0005886,GO:0006072,GO:0006091,GO:0006793,GO:0006796,GO:0008150,GO:0008152,GO:0009056,GO:0009061,GO:0009987,GO:0010181,GO:0015980,GO:0016020,GO:0016491,GO:0016614,GO:0016901,GO:0019637,GO:0032553,GO:0036094,GO:0043167,GO:0043168,GO:0044237,GO:0044424,GO:0044444,GO:0044464,GO:0045333,GO:…	1.1.5.3	ko:K00112	ko00564,ko01110,map00564,map01110	-	R00848	RC00029	ko00000,ko00001,ko01000	-	-	iB21_1397.B21_02127,iEC042_1314.EC042_2485,iECBD_1354.ECBD_1418,iECB_1328.ECB_02168,iECD_1391.ECD_02168,iECUMN_1333.ECUMN_2582,iEcHS_1320.EcHS_A2383,iUMNK88_1353.UMNK88_2792	FAD_binding_2
Y_RS02900	1.2	0.00091	0.0046	2.33724	y0553	YPO0292	Y_RS02900	-	phosphoribosyltransferase domain-containing protein	TRSP domain C terminus to PRTase_2	F	Nucleotide transport and metabolism	-	-	-	-	-	-	-	-	-	-	-	PRTase_2,TRSP
Y_RS03090	1.2	0.0023	0.0095	2.02228	y0590	YPO0332	rhaS	rhaS	HTH-type transcriptional activator RhaS	Activates expression of the rhaBAD and rhaT operons	K	Transcription	GO:0003674,GO:0003700,GO:0005575,GO:0005622,GO:0005623,GO:0005737,GO:0006355,GO:0008150,GO:0009889,GO:0010468,GO:0010556,GO:0019219,GO:0019222,GO:0031323,GO:0031326,GO:0044424,GO:0044464,GO:0050789,GO:0050794,GO:0051171,GO:0051252,GO:0060255,GO:0065007,GO:0080090,GO:0140110,GO:1903506,GO:2000112,GO:2001141	-	ko:K02855,ko:K17736	-	-	-	-	ko00000,ko03000	-	-	-	AraC_binding,DJ-1_PfpI,HTH_18
Y_RS03290	1.2	1.3e-10	4.1e-09	8.38722	y0627	YPO0370	amiB	amiB	N-acetylmuramoyl-L-alanine amidase AmiB	Ami_3	M	Cell wall/membrane/envelope biogenesis	GO:0000003,GO:0000910,GO:0003674,GO:0003824,GO:0005575,GO:0005623,GO:0007049,GO:0008150,GO:0008745,GO:0009987,GO:0016787,GO:0016810,GO:0016811,GO:0019954,GO:0022402,GO:0022414,GO:0030288,GO:0030313,GO:0031975,GO:0032505,GO:0042597,GO:0043093,GO:0044464,GO:0051301,GO:0061783	3.5.1.28	ko:K01448	ko01503,map01503	M00727	R04112	RC00064,RC00141	ko00000,ko00001,ko00002,ko01000,ko01011,ko03036	-	-	iG2583_1286.G2583_4996	AMIN,Amidase_3,LysM
Y_RS03855	1.2	0.0022	0.0093	2.03152	y0738	-	Y_RS03855	ddpA	ABC transporter substrate-binding protein	to ABC transporter, periplasmic oligo-dipeptide nickel binding protein of Proteobacteria UniRef RepID Q66F16_YERPS	E	Amino acid transport and metabolism	-	-	ko:K02035	ko02024,map02024	M00239	-	-	ko00000,ko00001,ko00002,ko02000	3.A.1.5	-	-	SBP_bac_5
Y_RS04355	1.2	6.3e-05	0.00051	3.29243	y0838	YPO3352	Y_RS04355	-	erythritol/L-threitol dehydrogenase	Alcohol dehydrogenase GroES-like domain	C	Energy production and conversion	-	1.1.1.14	ko:K00008	ko00040,ko00051,ko01100,map00040,map00051,map01100	M00014	R00875,R01896	RC00085,RC00102	ko00000,ko00001,ko00002,ko01000	-	-	-	ADH_N,ADH_zinc_N
Y_RS05535	1.2	0.002	0.0087	2.06048	y1051	YPO3131	acrR	acrR	multidrug efflux transporter transcriptional repressor AcrR	MAATS-type transcriptional repressor, C-terminal region	K	Transcription	GO:0003674,GO:0003676,GO:0003677,GO:0003700,GO:0005488,GO:0006139,GO:0006351,GO:0006355,GO:0006725,GO:0006807,GO:0008144,GO:0008150,GO:0008152,GO:0009058,GO:0009059,GO:0009889,GO:0009890,GO:0009892,GO:0009987,GO:0010467,GO:0010468,GO:0010556,GO:0010558,GO:0010605,GO:0010629,GO:0016070,GO:0018130,GO:0019219,GO:0019222,GO:0019438,GO:0031323,GO:0031324,GO:0031326,GO:0031327,GO:0032774,GO:0034641,GO:…	-	ko:K03577	-	M00647	-	-	ko00000,ko00002,ko03000	-	-	-	TetR_C_2,TetR_N
Y_RS06230	1.2	0.0002	0.0013	2.88606	y1186	YPO2612	Y_RS06230	gltL	amino acid ABC transporter ATP-binding protein	glutamate transport ATP-binding protein GluA	E	Amino acid transport and metabolism	GO:0000166,GO:0003674,GO:0005488,GO:0005524,GO:0008144,GO:0017076,GO:0030554,GO:0032553,GO:0032555,GO:0032559,GO:0035639,GO:0036094,GO:0043167,GO:0043168,GO:0097159,GO:0097367,GO:1901265,GO:1901363	3.6.3.21	ko:K02028,ko:K02029,ko:K10004,ko:K10010,ko:K10038	ko02010,ko02020,map02010,map02020	M00227,M00230,M00234,M00236	-	-	ko00000,ko00001,ko00002,ko01000,ko02000	3.A.1.3,3.A.1.3.10,3.A.1.3.14,3.A.1.3.19,3.A.1.3.2,3.A.1.3.4	-	iAPECO1_1312.APECO1_1411,iE2348C_1286.E2348C_0545,iECOK1_1307.ECOK1_0655,iECP_1309.ECP_0675,iECS88_1305.ECS88_0687,iEcSMS35_1347.EcSMS35_0673,iUMN146_1321.UM146_14290,iUTI89_1310.UTI89_C0648	ABC_tran
Y_RS06565	1.2	0.0056	0.02	1.69897	y1247	YPO2675	kch	kch	voltage-gated potassium channel protein	Potassium channel protein Kch	P	Inorganic ion transport and metabolism	GO:0003674,GO:0005215,GO:0005488,GO:0005515,GO:0005575,GO:0005623,GO:0005886,GO:0005887,GO:0006810,GO:0006811,GO:0006812,GO:0006813,GO:0008150,GO:0008324,GO:0009987,GO:0015075,GO:0015318,GO:0015672,GO:0016020,GO:0016021,GO:0016043,GO:0022607,GO:0022857,GO:0022890,GO:0030001,GO:0031224,GO:0031226,GO:0034220,GO:0042802,GO:0043933,GO:0044085,GO:0044425,GO:0044459,GO:0044464,GO:0051179,GO:0051234,GO:…	-	ko:K10716	-	-	-	-	ko00000,ko02000	1.A.1.1,1.A.1.13,1.A.1.17,1.A.1.24,1.A.1.25,1.A.1.6	-	iEC042_1314.EC042_1304,iECUMN_1333.ECUMN_1549	Ion_trans_2,TrkA_N
Y_RS06820	1.2	0.016	0.044	1.35655	y1298	YPO2719	era	era	GTPase Era	An essential GTPase that binds both GDP and GTP, with rapid nucleotide exchange. Plays a role in 16S rRNA processing and 30S ribosomal subunit biogenesis and possibly also in cell cycle regulation and energy metabolism	S	Function unknown	GO:0000166,GO:0001882,GO:0001883,GO:0003674,GO:0003676,GO:0003723,GO:0003824,GO:0003924,GO:0005488,GO:0005525,GO:0005575,GO:0005622,GO:0005623,GO:0005737,GO:0005829,GO:0005886,GO:0006464,GO:0006468,GO:0006793,GO:0006796,GO:0006807,GO:0008150,GO:0008152,GO:0009898,GO:0009987,GO:0016020,GO:0016310,GO:0016462,GO:0016787,GO:0016817,GO:0016818,GO:0017076,GO:0017111,GO:0019001,GO:0019538,GO:0019843,GO:…	-	ko:K03595	-	-	-	-	ko00000,ko03009,ko03029	-	-	-	KH_2,MMR_HSR1
Y_RS08360	1.2	0.011	0.033	1.48149	y1606	YPO2773	Y_RS08360	ubiX	UbiX family flavin prenyltransferase	Flavin prenyltransferase that catalyzes the synthesis of the prenylated FMN cofactor (prenyl-FMN) for 4-hydroxy-3- polyprenylbenzoic acid decarboxylase UbiD. The prenyltransferase is metal-independent and links a dimethylallyl moiety from dimethylallyl monophosphate (DMAP) to the flavin N5 and C6 atoms of FMN	H	Coenzyme transport and metabolism	GO:0006732,GO:0006733,GO:0006743,GO:0006744,GO:0008150,GO:0008152,GO:0009058,GO:0009108,GO:0009987,GO:0042180,GO:0042181,GO:0044237,GO:0044249,GO:0044281,GO:0044283,GO:0051186,GO:0051188,GO:0071704,GO:1901576,GO:1901661,GO:1901663	2.5.1.129	ko:K03186	ko00130,ko00627,ko00940,ko01100,ko01110,ko01120,ko01220,map00130,map00627,map00940,map01100,map01110,map01120,map01220	M00117	R01238,R02952,R03367,R04985,R04986,R11225	RC00391,RC00814,RC03392	ko00000,ko00001,ko00002,ko01000	-	-	iAF1260.b2311,iAPECO1_1312.APECO1_4253,iB21_1397.B21_02196,iBWG_1329.BWG_2085,iE2348C_1286.E2348C_2451,iEC55989_1330.EC55989_2555,iECBD_1354.ECBD_1348,iECB_1328.ECB_02236,iECDH10B_1368.ECDH10B_2473,iECDH1ME8569_1439.ECDH1ME8569_2249,iECD_1391.ECD_02236,iECED1_1282.ECED1_2775,iECH74115_1262.ECH74115_3451,iECIAI39_1322.ECIAI39_2460,iECNA114_1301.ECNA114_2401,iECO103_1326.ECO103_2775,iECOK1_1307.ECO…	Flavoprotein
Y_RS08380	1.2	0.0052	0.018	1.74473	y1610	YPO2777	hisP	hisP	histidine ABC transporter ATP-binding protein HisP	Histidine ABC transporter ATP-binding protein	E	Amino acid transport and metabolism	-	3.6.3.21	ko:K10017	ko02010,map02010	M00225,M00226	-	-	ko00000,ko00001,ko00002,ko01000,ko02000	3.A.1.3.1	-	iECIAI39_1322.ECIAI39_2455,iPC815.YPO2777,iYL1228.KPN_02696,iZ_1308.Z3568	ABC_tran
Y_RS08495	1.2	5.2e-11	1.8e-09	8.74473	y1631	YPO2554	Y_RS08495	nuoB	NADH-quinone oxidoreductase subunit B	NDH-1 shuttles electrons from NADH, via FMN and iron- sulfur (Fe-S) centers, to quinones in the respiratory chain. The immediate electron acceptor for the enzyme in this species is believed to be ubiquinone. Couples the redox reaction to proton translocation (for every two electrons transferred, four hydrogen ions are translocated across the cytoplasmic membrane), and thus conserves the redox ene…	C	Energy production and conversion	GO:0003674,GO:0003824,GO:0003954,GO:0005488,GO:0005575,GO:0005623,GO:0005886,GO:0006091,GO:0006810,GO:0006811,GO:0006812,GO:0008137,GO:0008150,GO:0008152,GO:0009060,GO:0009987,GO:0015672,GO:0015980,GO:0015988,GO:0015990,GO:0016020,GO:0016491,GO:0016651,GO:0016655,GO:0030964,GO:0032991,GO:0034220,GO:0044237,GO:0044425,GO:0044459,GO:0044464,GO:0045271,GO:0045272,GO:0045333,GO:0048037,GO:0050136,GO:…	1.6.5.3	ko:K00331	ko00190,ko01100,map00190,map01100	M00144	R11945	RC00061	ko00000,ko00001,ko00002,ko01000	3.D.1	-	iYL1228.KPN_02677	Oxidored_q6
Y_RS10065	1.2	0.0079	0.026	1.58503	y1955	YPO2382	rnt	rnt	ribonuclease T	Trims short 3' overhangs of a variety of RNA species, leaving a one or two nucleotide 3' overhang. Responsible for the end-turnover of tRNA specifically removes the terminal AMP residue from uncharged tRNA (tRNA-C-C-A). Also appears to be involved in tRNA biosynthesis	L	Replication, recombination and repair	GO:0000287,GO:0003674,GO:0003824,GO:0004518,GO:0004527,GO:0004540,GO:0005488,GO:0005515,GO:0005575,GO:0005622,GO:0005623,GO:0005737,GO:0005829,GO:0006139,GO:0006396,GO:0006399,GO:0006725,GO:0006807,GO:0008033,GO:0008150,GO:0008152,GO:0008408,GO:0009987,GO:0010467,GO:0016070,GO:0016787,GO:0016788,GO:0031123,GO:0034470,GO:0034641,GO:0034660,GO:0042780,GO:0042802,GO:0043167,GO:0043169,GO:0043170,GO:…	-	ko:K03683	-	-	-	-	ko00000,ko01000,ko03016	-	-	-	RNase_T
Y_RS10315	1.2	1.3e-06	1.6e-05	4.79588	y2005	YPO2328	Y_RS10315	ydbH	YdbH family protein	Dicarboxylate transport	S	Function unknown	GO:0005575,GO:0005623,GO:0005886,GO:0016020,GO:0044464,GO:0071944	-	-	-	-	-	-	-	-	-	-	DctA-YdbH
Y_RS13240	1.2	0.0017	0.0074	2.13077	y2563	YPO1744	pagP	pagP	lipid IV(A) palmitoyltransferase PagP	Transfers a palmitate residue from the sn-1 position of a phospholipid to the N-linked hydroxymyristate on the proximal unit of lipid A or its precursors	M	Cell wall/membrane/envelope biogenesis	GO:0003674,GO:0003824,GO:0005575,GO:0005623,GO:0005975,GO:0006629,GO:0006643,GO:0006644,GO:0006664,GO:0006793,GO:0006796,GO:0008150,GO:0008152,GO:0008374,GO:0008610,GO:0008654,GO:0009058,GO:0009245,GO:0009247,GO:0009279,GO:0009311,GO:0009312,GO:0009987,GO:0016020,GO:0016051,GO:0016409,GO:0016416,GO:0016740,GO:0016746,GO:0016747,GO:0019637,GO:0019867,GO:0030312,GO:0030313,GO:0031975,GO:0044237,GO:…	2.3.1.251	ko:K12973	ko01503,ko05133,map01503,map05133	M00724	R11223	RC00037,RC00041	ko00000,ko00001,ko00002,ko01000,ko01005	-	-	iEC042_1314.EC042_0658,iECO111_1330.ECO111_0653,iECSE_1348.ECSE_0690,iEcolC_1368.EcolC_3022	PagP
Y_RS13415	1.2	7.9e-05	0.00061	3.21467	y2596	YPO1569	lldD	lldD	FMN-dependent L-lactate dehydrogenase LldD	Catalyzes the conversion of L-lactate to pyruvate. Is coupled to the respiratory chain	C	Energy production and conversion	GO:0003674,GO:0003824,GO:0004457,GO:0004460,GO:0005975,GO:0006082,GO:0006090,GO:0006091,GO:0006096,GO:0006139,GO:0006163,GO:0006164,GO:0006165,GO:0006725,GO:0006732,GO:0006733,GO:0006753,GO:0006754,GO:0006757,GO:0006793,GO:0006796,GO:0006807,GO:0008150,GO:0008152,GO:0009056,GO:0009058,GO:0009108,GO:0009117,GO:0009123,GO:0009124,GO:0009126,GO:0009127,GO:0009132,GO:0009135,GO:0009141,GO:0009142,GO:…	1.1.2.3	ko:K00101	ko00620,ko01100,map00620,map01100	-	R00196	RC00044	ko00000,ko00001,ko01000	-	-	iJN746.PP_4736	FMN_dh
Y_RS14320	1.2	5.8e-07	8e-06	5.09691	y2781	YPO1392	rpsA	rpsA	30S ribosomal protein S1	thus facilitating recognition of the initiation point. It is needed to translate mRNA with a short Shine-Dalgarno (SD) purine-rich sequence	J	Translation, ribosomal structure and biogenesis	GO:0000028,GO:0003674,GO:0003676,GO:0003723,GO:0003729,GO:0003735,GO:0005198,GO:0005488,GO:0005575,GO:0005622,GO:0005623,GO:0005737,GO:0005829,GO:0005840,GO:0006412,GO:0006417,GO:0006518,GO:0006807,GO:0006996,GO:0008150,GO:0008152,GO:0009058,GO:0009059,GO:0009889,GO:0009890,GO:0009892,GO:0009987,GO:0010467,GO:0010468,GO:0010556,GO:0010558,GO:0010605,GO:0010608,GO:0010629,GO:0015935,GO:0016043,GO:…	-	ko:K02945	ko03010,map03010	M00178	-	-	br01610,ko00000,ko00001,ko00002,ko03011	-	-	-	S1
Y_RS14395	1.2	0.0049	0.018	1.74473	-	-	Y_RS14395	ycaD	MFS transporter	transmembrane transport	U	Intracellular trafficking, secretion, and vesicular transport	GO:0005575,GO:0005623,GO:0005886,GO:0016020,GO:0044464,GO:0071944	-	ko:K08219	-	-	-	-	ko00000,ko02000	2.A.1.26	-	-	MFS_1,Sugar_tr
Y_RS14425	1.2	0.00078	0.0041	2.38722	y2802	YPO1374	trxB	trxB	thioredoxin-disulfide reductase	Belongs to the class-II pyridine nucleotide-disulfide oxidoreductase family	C	Energy production and conversion	GO:0000166,GO:0003674,GO:0003824,GO:0004791,GO:0005488,GO:0005575,GO:0005622,GO:0005623,GO:0005737,GO:0005829,GO:0008150,GO:0008152,GO:0009636,GO:0009987,GO:0015036,GO:0016209,GO:0016491,GO:0016651,GO:0016667,GO:0016668,GO:0036094,GO:0042221,GO:0043167,GO:0043168,GO:0044424,GO:0044444,GO:0044464,GO:0048037,GO:0050660,GO:0050662,GO:0050896,GO:0051716,GO:0055114,GO:0070887,GO:0097159,GO:0097237,GO:…	1.8.1.9	ko:K00384	ko00450,map00450	-	R02016,R03596,R09372	RC00013,RC02518,RC02873	ko00000,ko00001,ko01000	-	-	iPC815.YPO1374	Pyr_redox_2
Y_RS15610	1.2	0.0013	0.0062	2.20761	y3048	YPO1133	gpmA	gpmA	2%2C3-diphosphoglycerate-dependent phosphoglycerate mutase	Belongs to the phosphoglycerate mutase family. BPG- dependent PGAM subfamily	G	Carbohydrate transport and metabolism	GO:0003674,GO:0003824,GO:0004619,GO:0005575,GO:0005622,GO:0005623,GO:0005737,GO:0005829,GO:0005975,GO:0005996,GO:0006006,GO:0006082,GO:0006090,GO:0006091,GO:0006094,GO:0006096,GO:0006109,GO:0006139,GO:0006140,GO:0006163,GO:0006164,GO:0006165,GO:0006725,GO:0006732,GO:0006733,GO:0006753,GO:0006754,GO:0006757,GO:0006793,GO:0006796,GO:0006807,GO:0008150,GO:0008152,GO:0009056,GO:0009058,GO:0009108,GO:…	5.4.2.11	ko:K01834	ko00010,ko00260,ko00680,ko01100,ko01110,ko01120,ko01130,ko01200,ko01230,ko04922,ko05230,map00010,map00260,map00680,map01100,map01110,map01120,map01130,map01200,map01230,map04922,map05230	M00001,M00002,M00003	R01518	RC00536	ko00000,ko00001,ko00002,ko01000,ko04131,ko04147	-	-	-	His_Phos_1
Y_RS15630	1.2	1.7e-07	2.8e-06	5.55284	y3052	YPO1127	nadA	nadA	quinolinate synthase NadA	Catalyzes the condensation of iminoaspartate with dihydroxyacetone phosphate to form quinolinate	H	Coenzyme transport and metabolism	GO:0003674,GO:0003824,GO:0005488,GO:0005575,GO:0005622,GO:0005623,GO:0005737,GO:0005829,GO:0006082,GO:0006139,GO:0006520,GO:0006531,GO:0006725,GO:0006732,GO:0006733,GO:0006734,GO:0006753,GO:0006793,GO:0006796,GO:0006807,GO:0008150,GO:0008152,GO:0008987,GO:0009058,GO:0009066,GO:0009108,GO:0009117,GO:0009165,GO:0009435,GO:0009987,GO:0016053,GO:0017144,GO:0018130,GO:0019355,GO:0019359,GO:0019362,GO:…	2.5.1.72	ko:K03517	ko00760,ko01100,map00760,map01100	M00115	R04292	RC01119	ko00000,ko00001,ko00002,ko01000	-	-	iAF1260.b0750,iAPECO1_1312.APECO1_1338,iB21_1397.B21_00692,iBWG_1329.BWG_0602,iECBD_1354.ECBD_2917,iECB_1328.ECB_00703,iECDH10B_1368.ECDH10B_0817,iECDH1ME8569_1439.ECDH1ME8569_0703,iECD_1391.ECD_00703,iECED1_1282.ECED1_0711,iECOK1_1307.ECOK1_0750,iECP_1309.ECP_0761,iECS88_1305.ECS88_0766,iECSP_1301.ECSP_0802,iECs_1301.ECs0778,iETEC_1333.ETEC_0754,iEcDH1_1363.EcDH1_2892,iEcolC_1368.EcolC_2912,iJN7…	NadA
Y_RS16205	1.2	0.0027	0.011	1.95861	y3154	YPO1029	Y_RS16205	gcvA	transcriptional regulator GcvA	glycine cleavage system transcriptional activator	K	Transcription	GO:0001130,GO:0001131,GO:0003674,GO:0003676,GO:0003677,GO:0003700,GO:0005488,GO:0005575,GO:0005622,GO:0005623,GO:0005737,GO:0006139,GO:0006351,GO:0006355,GO:0006725,GO:0006807,GO:0008150,GO:0008152,GO:0009058,GO:0009059,GO:0009314,GO:0009411,GO:0009416,GO:0009628,GO:0009889,GO:0009987,GO:0010467,GO:0010468,GO:0010556,GO:0016070,GO:0018130,GO:0019219,GO:0019222,GO:0019438,GO:0031323,GO:0031326,GO:…	-	ko:K03566	ko02026,map02026	-	-	-	ko00000,ko00001,ko03000	-	-	-	HTH_1,LysR_substrate
Y_RS17980	1.2	0.0072	0.024	1.61979	y3518	YPO0660	Y_RS17980	ygiC	glutathionylspermidine synthase family protein	Glutathionylspermidine synthase preATP-grasp	E	Amino acid transport and metabolism	-	-	-	-	-	-	-	-	-	-	-	GSP_synth
Y_RS19960	1.2	0.0048	0.017	1.76955	y3903	YPO0127	nfuA	nfuA	Fe-S biogenesis protein NfuA	Involved in iron-sulfur cluster biogenesis. Binds a 4Fe- 4S cluster, can transfer this cluster to apoproteins, and thereby intervenes in the maturation of Fe S proteins. Could also act as a scaffold chaperone for damaged Fe S proteins	C	Energy production and conversion	GO:0003674,GO:0005488,GO:0005575,GO:0005622,GO:0005623,GO:0005737,GO:0005829,GO:0006790,GO:0006807,GO:0006873,GO:0006875,GO:0006879,GO:0006950,GO:0006979,GO:0007154,GO:0008150,GO:0008152,GO:0009267,GO:0009605,GO:0009987,GO:0009991,GO:0010106,GO:0010467,GO:0015976,GO:0016043,GO:0016226,GO:0019538,GO:0019725,GO:0022607,GO:0030003,GO:0031163,GO:0031667,GO:0031668,GO:0031669,GO:0033554,GO:0042592,GO:…	-	ko:K07400	-	-	-	-	ko00000	-	-	-	Fe-S_biosyn,NifU
Y_RS20120	1.2	0.0023	0.0096	2.01773	y3940	YPO0157	trpS	trpS	tryptophan--tRNA ligase	Tryptophanyl-tRNA synthetase	J	Translation, ribosomal structure and biogenesis	GO:0003674,GO:0003824,GO:0004812,GO:0004830,GO:0005575,GO:0005622,GO:0005623,GO:0005737,GO:0005829,GO:0006082,GO:0006139,GO:0006399,GO:0006412,GO:0006418,GO:0006436,GO:0006518,GO:0006520,GO:0006725,GO:0006807,GO:0008150,GO:0008152,GO:0009058,GO:0009059,GO:0009987,GO:0010467,GO:0016070,GO:0016874,GO:0016875,GO:0019538,GO:0019752,GO:0034641,GO:0034645,GO:0034660,GO:0043038,GO:0043039,GO:0043043,GO:…	6.1.1.2	ko:K01867	ko00970,map00970	M00359,M00360	R03664	RC00055,RC00523	ko00000,ko00001,ko00002,ko01000,ko01007,ko03016	-	-	iAF1260.b3384,iB21_1397.B21_03188,iBWG_1329.BWG_3075,iEC042_1314.EC042_3645,iECBD_1354.ECBD_0363,iECB_1328.ECB_03236,iECDH10B_1368.ECDH10B_3559,iECDH1ME8569_1439.ECDH1ME8569_3263,iECD_1391.ECD_03236,iECUMN_1333.ECUMN_3842,iECW_1372.ECW_m3639,iEKO11_1354.EKO11_0361,iEcDH1_1363.EcDH1_0329,iEcHS_1320.EcHS_A3580,iEcolC_1368.EcolC_0329,iJO1366.b3384,iLF82_1304.LF82_2316,iNRG857_1313.NRG857_16750,iPC81…	tRNA-synt_1b
Y_RS20995	1.2	4.5e-05	0.00038	3.42022	y4112	YPO4096	dnaN	dnaN	DNA polymerase III subunit beta	Confers DNA tethering and processivity to DNA polymerases and other proteins. Acts as a clamp, forming a ring around DNA (a reaction catalyzed by the clamp-loading complex) which diffuses in an ATP-independent manner freely and bidirectionally along dsDNA. Initially characterized for its ability to contact the catalytic subunit of DNA polymerase III (Pol III), a complex, multichain enzyme respons…	L	Replication, recombination and repair	GO:0003674,GO:0003824,GO:0003887,GO:0005488,GO:0005515,GO:0005575,GO:0005622,GO:0005623,GO:0005737,GO:0005829,GO:0006139,GO:0006259,GO:0006260,GO:0006261,GO:0006271,GO:0006725,GO:0006807,GO:0006950,GO:0006974,GO:0008150,GO:0008152,GO:0009058,GO:0009059,GO:0009360,GO:0009987,GO:0016740,GO:0016772,GO:0016779,GO:0018130,GO:0019438,GO:0022616,GO:0032991,GO:0033554,GO:0034061,GO:0034641,GO:0034645,GO:…	2.7.7.7	ko:K02338	ko00230,ko00240,ko01100,ko03030,ko03430,ko03440,map00230,map00240,map01100,map03030,map03430,map03440	M00260	R00375,R00376,R00377,R00378	RC02795	ko00000,ko00001,ko00002,ko01000,ko03032,ko03400	-	-	-	DNA_pol3_beta,DNA_pol3_beta_2,DNA_pol3_beta_3
Y_RS21395	1.2	8.4e-11	2.8e-09	8.55284	-	-	Y_RS21395	-	tape measure protein	pMT1	-	NA	-	-	-	-	-	-	-	-	-	-	-	-
Y_RS23685	1.2	0.002	0.0085	2.07058	-	-	Y_RS23685	-	hypothetical protein	-	-	NA	-	-	-	-	-	-	-	-	-	-	-	-
Y_RS24515	1.2	0.0089	0.029	1.5376	-	-	Y_RS24515	-	hypothetical protein	-	-	NA	-	-	-	-	-	-	-	-	-	-	-	-
Y_RS00045	1.1	0.0003	0.0019	2.72125	y0009	-	Y_RS00045	-	hypothetical protein	-	-	NA	-	-	-	-	-	-	-	-	-	-	-	-
Y_RS00785	1.1	0.0082	0.027	1.56864	y0161	YPO3588	pyrB	pyrB	aspartate carbamoyltransferase	Belongs to the ATCase OTCase family	F	Nucleotide transport and metabolism	GO:0003674,GO:0003824,GO:0004070,GO:0005488,GO:0005515,GO:0005575,GO:0005622,GO:0005623,GO:0005737,GO:0005829,GO:0006139,GO:0006220,GO:0006221,GO:0006725,GO:0006753,GO:0006793,GO:0006796,GO:0006807,GO:0008150,GO:0008152,GO:0009058,GO:0009117,GO:0009165,GO:0009218,GO:0009220,GO:0009259,GO:0009260,GO:0009987,GO:0016740,GO:0016741,GO:0016743,GO:0018130,GO:0019438,GO:0019637,GO:0019693,GO:0034641,GO:…	2.1.3.2	ko:K00609	ko00240,ko00250,ko01100,map00240,map00250,map01100	M00051	R01397	RC00064,RC02850	ko00000,ko00001,ko00002,ko01000	-	-	iZ_1308.Z5856	OTCace,OTCace_N
Y_RS02270	1.1	7.7e-05	0.00059	3.22915	y0443	YPO3787	Y_RS02270	ysgA	dienelactone hydrolase	Dienelactone hydrolase family	Q	Secondary metabolites biosynthesis, transport and catabolism	-	3.1.1.45	ko:K01061	ko00361,ko00364,ko00623,ko01100,ko01110,ko01120,ko01130,map00361,map00364,map00623,map01100,map01110,map01120,map01130	-	R03893,R05510,R05511,R06835,R06838,R08120,R08121,R09136,R09220,R09222	RC01018,RC01906,RC01907,RC02441,RC02467,RC02468,RC02674,RC02675,RC02686	ko00000,ko00001,ko01000	-	-	-	DLH
Y_RS02975	1.1	7.1e-05	0.00056	3.25181	y0567	YPO0309, YPO1672	yapK	-	autotransporter adhesin YapK	Autotransporter beta-domain	MU	Cell wall/membrane/envelope biogenesis+Intracellular trafficking, secretion, and vesicular transport	-	-	ko:K19231	-	-	-	-	ko00000,ko02000	1.B.12	-	-	AIDA,Autotransporter,ESPR,PATR,Pertactin
Y_RS03230	1.1	0.0031	0.012	1.92082	y0618	YPO0362	epmA	epmA	elongation factor P--(R)-beta-lysine ligase	With EpmB is involved in the beta-lysylation step of the post-translational modification of translation elongation factor P (EF-P). Catalyzes the ATP-dependent activation of (R)-beta-lysine produced by EpmB, forming a lysyl-adenylate, from which the beta- lysyl moiety is then transferred to the epsilon-amino group of a conserved specific lysine residue in EF-P	J	Translation, ribosomal structure and biogenesis	GO:0003674,GO:0003824,GO:0005575,GO:0005622,GO:0005623,GO:0005737,GO:0005829,GO:0006082,GO:0006139,GO:0006399,GO:0006412,GO:0006418,GO:0006430,GO:0006464,GO:0006518,GO:0006520,GO:0006725,GO:0006807,GO:0008150,GO:0008152,GO:0009058,GO:0009059,GO:0009987,GO:0010467,GO:0016070,GO:0016740,GO:0016746,GO:0016755,GO:0018193,GO:0018205,GO:0019538,GO:0019752,GO:0034641,GO:0034645,GO:0034660,GO:0036211,GO:…	-	ko:K04568	-	-	-	-	ko00000,ko01000,ko03012	-	-	-	tRNA-synt_2
Y_RS04125	1.1	0.00075	0.004	2.39794	y0792	YPO3396	sfsA	sfsA	DNA/RNA nuclease SfsA	Belongs to the SfsA family	S	Function unknown	GO:0003674,GO:0003676,GO:0003677,GO:0005488,GO:0005975,GO:0006355,GO:0008150,GO:0008152,GO:0009889,GO:0009891,GO:0009893,GO:0010468,GO:0010556,GO:0010557,GO:0010604,GO:0010628,GO:0019219,GO:0019222,GO:0031323,GO:0031325,GO:0031326,GO:0031328,GO:0044238,GO:0045893,GO:0045935,GO:0048518,GO:0048522,GO:0050789,GO:0050794,GO:0051171,GO:0051173,GO:0051252,GO:0051254,GO:0060255,GO:0065007,GO:0071704,GO:…	-	ko:K06206	-	-	-	-	ko00000	-	-	-	SfsA
Y_RS06105	1.1	0.0037	0.014	1.85387	y1158	YPO2588	Y_RS06105	atmA	ABC transporter transmembrane domain-containing protein	ABC transporter transmembrane region	V	Defense mechanisms	-	-	ko:K06147	-	-	-	-	ko00000,ko02000	3.A.1.106,3.A.1.109,3.A.1.21	-	-	ABC_membrane,ABC_tran
Y_RS06165	1.1	0.014	0.041	1.38722	y1173	YPO2599	lipB	lipB	lipoyl(octanoyl) transferase LipB	Catalyzes the transfer of endogenously produced octanoic acid from octanoyl-acyl-carrier-protein onto the lipoyl domains of lipoate-dependent enzymes. Lipoyl-ACP can also act as a substrate although octanoyl-ACP is likely to be the physiological substrate	H	Coenzyme transport and metabolism	GO:0003674,GO:0003824,GO:0006082,GO:0006464,GO:0006629,GO:0006631,GO:0006633,GO:0006732,GO:0006790,GO:0006807,GO:0008150,GO:0008152,GO:0008610,GO:0009058,GO:0009106,GO:0009107,GO:0009108,GO:0009249,GO:0009892,GO:0009987,GO:0010467,GO:0010468,GO:0010605,GO:0010629,GO:0016053,GO:0016415,GO:0016740,GO:0016746,GO:0016747,GO:0016772,GO:0016779,GO:0016874,GO:0016879,GO:0016979,GO:0018065,GO:0018130,GO:…	2.3.1.181	ko:K03801	ko00785,ko01100,map00785,map01100	-	R07766,R07769	RC00039,RC00992,RC02867	ko00000,ko00001,ko01000	-	-	iECSF_1327.ECSF_0569,iSFV_1184.SFV_0696,iSFxv_1172.SFxv_0718	BPL_LplA_LipB
Y_RS06700	1.1	0.00024	0.0016	2.79588	y1272	YPO2697	Y_RS06700	ybgI	type 2 GTP cyclohydrolase I	NIF3 (NGG1p interacting factor 3)	S	Function unknown	GO:0003674,GO:0005488,GO:0005515,GO:0005575,GO:0005622,GO:0005623,GO:0005737,GO:0005829,GO:0008150,GO:0009314,GO:0009628,GO:0010212,GO:0042802,GO:0043167,GO:0043169,GO:0044424,GO:0044444,GO:0044464,GO:0046872,GO:0050896	-	-	-	-	-	-	-	-	-	-	NIF3
Y_RS06940	1.1	0.011	0.034	1.46852	y1319	-	istA	-	IS21-like element IS100 family transposase	to Escherichia coli transposase for insertion sequence element IS21 IstA SW ISTA_ECOLI (P15025) (390 aa) fasta scores E() 3e-27, 33.1 id in 329 aa. Identical to the previously sequenced Yersinia pestis,Yersinia pseudotuberculosis and Escherichia coli pesticin plasmid insertion sequence transposase Y1055 TR P74993 (EMBL U59875) (340 aa) fasta scores E() 0, 100.0 id in 340 aa	L	Replication, recombination and repair	-	-	-	-	-	-	-	-	-	-	-	HTH_38,HTH_7,rve
Y_RS08170	1.1	0.0017	0.0076	2.11919	y1568	YPO2735	ccmB	ccmB	heme exporter protein CcmB	Required for the export of heme to the periplasm for the biogenesis of c-type cytochromes	U	Intracellular trafficking, secretion, and vesicular transport	GO:0003674,GO:0003824,GO:0005575,GO:0005623,GO:0005886,GO:0005887,GO:0016020,GO:0016021,GO:0016462,GO:0016787,GO:0016817,GO:0016818,GO:0016887,GO:0017111,GO:0031224,GO:0031226,GO:0032991,GO:0042623,GO:0043190,GO:0044425,GO:0044459,GO:0044464,GO:0071944,GO:0098533,GO:0098796,GO:0098797,GO:1902494,GO:1902495,GO:1904949,GO:1990351	-	ko:K02194	ko02010,map02010	M00259	-	-	ko00000,ko00001,ko00002,ko02000	3.A.1.107	-	iECO111_1330.ECO111_2936,iYL1228.KPN_02080	CcmB
Y_RS08215	1.1	0.00014	0.00096	3.01773	y1577	YPO2744	fadL	fadL	long-chain fatty acid transporter FadL	Long-chain fatty acid outer membrane transporter	I	Lipid transport and metabolism	GO:0003674,GO:0005215,GO:0005319,GO:0005324,GO:0005342,GO:0005575,GO:0005623,GO:0006810,GO:0006811,GO:0006820,GO:0006869,GO:0008028,GO:0008150,GO:0008509,GO:0008514,GO:0009279,GO:0010876,GO:0015075,GO:0015245,GO:0015267,GO:0015288,GO:0015318,GO:0015483,GO:0015711,GO:0015718,GO:0015849,GO:0015908,GO:0015909,GO:0016020,GO:0019867,GO:0022803,GO:0022829,GO:0022834,GO:0022836,GO:0022857,GO:0030312,GO:…	-	ko:K06076	-	-	-	-	ko00000,ko02000	1.B.9	-	iECs_1301.ECs3227,iG2583_1286.G2583_2880,iZ_1308.Z3608	Toluene_X
Y_RS08990	1.1	0.0067	0.023	1.63827	y1734	YPO2455	Y_RS08990	-	DMT family transporter	EamA-like transporter family	EG	Amino acid transport and metabolism+Carbohydrate transport and metabolism	-	-	-	-	-	-	-	-	-	-	-	EamA
Y_RS09860	1.1	0.012	0.035	1.45593	y1918	YPO2421	arnC	arnC	undecaprenyl-phosphate 4-deoxy-4-formamido-L-arabinose transferase	Catalyzes the transfer of 4-deoxy-4-formamido-L- arabinose from UDP to undecaprenyl phosphate. The modified arabinose is attached to lipid A and is required for resistance to polymyxin and cationic antimicrobial peptides	I	Lipid transport and metabolism	GO:0003674,GO:0003824,GO:0005575,GO:0005623,GO:0005886,GO:0016020,GO:0016740,GO:0016757,GO:0016763,GO:0044464,GO:0071944,GO:0099621	2.4.2.53	ko:K10012	ko00520,ko01503,map00520,map01503	M00721,M00761	R07661	RC00005,RC02954	ko00000,ko00001,ko00002,ko01000,ko01005,ko02000	4.D.2.1.8	GT2	iAPECO1_1312.APECO1_4307,iE2348C_1286.E2348C_2398,iECABU_c1320.ECABU_c25880,iECED1_1282.ECED1_2720,iECOK1_1307.ECOK1_2490,iECP_1309.ECP_2297,iECS88_1305.ECS88_2403,iLF82_1304.LF82_0138,iNRG857_1313.NRG857_11430,iUMN146_1321.UM146_05530,iUTI89_1310.UTI89_C2536,ic_1306.c2796	Glycos_transf_2
Y_RS10150	1.1	0.0098	0.031	1.50864	y1973	YPO2359	sapF	sapF	putrescine export ABC transporter ATP-binding protein SapF	ABC transporter	P	Inorganic ion transport and metabolism	-	-	ko:K02031,ko:K02032,ko:K13896,ko:K19229,ko:K19230	ko01503,ko02010,ko02024,map01503,map02010,map02024	M00239,M00349,M00739	-	-	ko00000,ko00001,ko00002,ko02000	3.A.1.5,3.A.1.5.21,3.A.1.5.24,3.A.1.5.5	-	-	ABC_tran,oligo_HPY
Y_RS10620	1.1	0.0072	0.024	1.61979	y2061	YPO2219	cysB	cysB	HTH-type transcriptional regulator CysB	LysR substrate binding domain	K	Transcription	GO:0003674,GO:0003676,GO:0003677,GO:0005488,GO:0005515,GO:0005575,GO:0005622,GO:0005623,GO:0005737,GO:0005829,GO:0008150,GO:0009314,GO:0009628,GO:0010165,GO:0010212,GO:0042802,GO:0044424,GO:0044444,GO:0044464,GO:0050896,GO:0097159,GO:1901363	-	ko:K13634	-	-	-	-	ko00000,ko03000	-	-	-	HTH_1,LysR_substrate
Y_RS14325	1.1	0.0048	0.017	1.76955	y2782	YPO1391	cmk	cmk	(d)CMP kinase	Belongs to the cytidylate kinase family. Type 1 subfamily	F	Nucleotide transport and metabolism	GO:0003674,GO:0003824,GO:0004127,GO:0004592,GO:0005575,GO:0005622,GO:0005623,GO:0005737,GO:0005829,GO:0006082,GO:0006139,GO:0006520,GO:0006573,GO:0006575,GO:0006725,GO:0006732,GO:0006753,GO:0006766,GO:0006767,GO:0006793,GO:0006796,GO:0006807,GO:0008150,GO:0008152,GO:0009058,GO:0009081,GO:0009108,GO:0009110,GO:0009117,GO:0009123,GO:0009165,GO:0009314,GO:0009628,GO:0009987,GO:0010165,GO:0010212,GO:…	2.7.4.25	ko:K00945	ko00240,ko01100,map00240,map01100	M00052	R00158,R00512,R01665	RC00002	ko00000,ko00001,ko00002,ko01000	-	-	iPC815.YPO1391,iSDY_1059.SDY_2348	Cytidylate_kin
Y_RS15655	1.1	1.6e-07	2.6e-06	5.58503	y3054	YPO1125	pal	pal	peptidoglycan-associated lipoprotein Pal	Belongs to the ompA family	M	Cell wall/membrane/envelope biogenesis	GO:0005575,GO:0005623,GO:0008150,GO:0009279,GO:0009987,GO:0016020,GO:0019867,GO:0030312,GO:0030313,GO:0031224,GO:0031230,GO:0031241,GO:0031246,GO:0031975,GO:0032153,GO:0044425,GO:0044462,GO:0044464,GO:0051301,GO:0071944,GO:0098552	-	ko:K03640	-	-	-	-	ko00000,ko02000	2.C.1.2	-	-	OmpA
Y_RS15805	1.1	5.7e-05	0.00047	3.3279	y3083	YPO1096	Y_RS15805	-	hypothetical protein	ATPase involved in DNA repair	L	Replication, recombination and repair	-	-	-	-	-	-	-	-	-	-	-	-
Y_RS15850	1.1	0.0024	0.0099	2.00436	y3089	YPO1088	Y_RS15850	-	addiction module antidote protein	addiction module antidote protein	L	Replication, recombination and repair	-	-	-	-	-	-	-	-	-	-	-	-
Y_RS16150	1.1	0.012	0.037	1.4318	y3143	YPO1038	truC	truC	tRNA pseudouridine(65) synthase TruC	RNA pseudouridylate synthase	J	Translation, ribosomal structure and biogenesis	GO:0001522,GO:0003674,GO:0003824,GO:0005575,GO:0005622,GO:0005623,GO:0005737,GO:0005829,GO:0006139,GO:0006396,GO:0006399,GO:0006400,GO:0006725,GO:0006807,GO:0008033,GO:0008150,GO:0008152,GO:0009451,GO:0009982,GO:0009987,GO:0010467,GO:0016070,GO:0016853,GO:0016866,GO:0031119,GO:0034470,GO:0034641,GO:0034660,GO:0043170,GO:0043412,GO:0044237,GO:0044238,GO:0044424,GO:0044444,GO:0044464,GO:0046483,GO:…	5.4.99.26	ko:K06175	-	-	-	-	ko00000,ko01000,ko03016	-	-	-	PseudoU_synth_2
Y_RS17480	1.1	0.002	0.0087	2.06048	y3410	YPO0778	Y_RS17480	irp2	amino acid adenylation domain-containing protein	protein Irp2 TR Q9Z399 (EMBL AL031866) (2041 aa) fasta scores E() 0	Q	Secondary metabolites biosynthesis, transport and catabolism	-	-	ko:K04784,ko:K04786,ko:K12239	ko01053,map01053	-	-	-	ko00000,ko00001,ko01004,ko01008	-	-	-	AMP-binding,Condensation,KAsynt_C_assoc,KR,Ketoacyl-synt_C,Methyltransf_12,PP-binding,Thioesterase,ketoacyl-synt
Y_RS18470	1.1	0.016	0.044	1.35655	y3618	YPO0563	secM	secM	secA translation cis-regulator SecM	Regulates secA expression by translational coupling of the secM secA operon. Translational pausing at a specific Pro residue 5 residues before the end of the protein may allow disruption of a mRNA repressor helix that normally suppresses secA translation initiation	S	Function unknown	GO:0003674,GO:0005575,GO:0005623,GO:0006417,GO:0008150,GO:0009889,GO:0010468,GO:0010556,GO:0010608,GO:0019222,GO:0031323,GO:0031326,GO:0032268,GO:0034248,GO:0042597,GO:0044464,GO:0045182,GO:0050789,GO:0050794,GO:0051171,GO:0051246,GO:0060255,GO:0065007,GO:0080090,GO:2000112	-	ko:K13301	ko03060,ko03070,map03060,map03070	M00335	-	-	ko00000,ko00001,ko00002,ko02044	-	-	-	SecM
Y_RS20675	1.1	0.0042	0.016	1.79588	y4051	YPO4032	Y_RS20675	-	HEPN domain-containing protein	-	-	NA	-	-	-	-	-	-	-	-	-	-	-	-
Y_RS24245	1.1	0.015	0.042	1.37675	-	-	Y_RS24245	-	hypothetical protein	-	-	NA	-	-	-	-	-	-	-	-	-	-	-	-
Y_RS00050	1	7.5e-05	0.00058	3.23657	y0010	YPO0009	mdtD	yieO	multidrug transporter subunit MdtD	to the major facilitator	U	Intracellular trafficking, secretion, and vesicular transport	GO:0003674,GO:0005215,GO:0005575,GO:0005623,GO:0005886,GO:0005887,GO:0006810,GO:0008150,GO:0016020,GO:0016021,GO:0022857,GO:0031224,GO:0031226,GO:0044425,GO:0044459,GO:0044464,GO:0051179,GO:0051234,GO:0055085,GO:0071944	-	ko:K18326	ko02020,map02020	-	-	-	ko00000,ko00001,ko02000	2.A.1.3.26	-	-	MFS_1,MFS_3,TRI12
Y_RS00765	1	1.8e-07	2.8e-06	5.55284	-	-	hpf	yhbH	ribosome hibernation promoting factor	sigma(54) modulation protein	J	Translation, ribosomal structure and biogenesis	GO:0003674,GO:0005488,GO:0005575,GO:0005622,GO:0005623,GO:0005737,GO:0005829,GO:0005840,GO:0006417,GO:0006448,GO:0008150,GO:0009889,GO:0009890,GO:0009892,GO:0010468,GO:0010556,GO:0010558,GO:0010605,GO:0010608,GO:0010629,GO:0015935,GO:0017148,GO:0019222,GO:0022626,GO:0022627,GO:0031323,GO:0031324,GO:0031326,GO:0031327,GO:0032268,GO:0032269,GO:0032991,GO:0034248,GO:0034249,GO:0043021,GO:0043022,GO:…	-	ko:K05808	-	-	-	-	ko00000,ko03009	-	-	-	Ribosomal_S30AE
Y_RS00860	1	1.4e-05	0.00014	3.85387	y0176	-	Y_RS00860	gabD	NAD-dependent succinate-semialdehyde dehydrogenase	succinate-semialdehyde dehydrogenase	C	Energy production and conversion	-	1.2.1.16,1.2.1.20,1.2.1.79	ko:K00135	ko00250,ko00310,ko00350,ko00650,ko00760,ko01100,ko01120,map00250,map00310,map00350,map00650,map00760,map01100,map01120	M00027	R00713,R00714,R02401	RC00080	ko00000,ko00001,ko00002,ko01000	-	-	-	Aldedh
Y_RS01250	1	0.0075	0.025	1.60206	y0260	YPO3612	Y_RS01250	-	XRE family transcriptional regulator	Helix-turn-helix domain	K	Transcription	-	-	-	-	-	-	-	-	-	-	-	HTH_3
Y_RS02005	1	0.002	0.0085	2.07058	y0393	YPO3837	corA	corA	magnesium/cobalt transporter CorA	Mediates influx of magnesium ions	P	Inorganic ion transport and metabolism	GO:0000041,GO:0003674,GO:0005215,GO:0006810,GO:0006811,GO:0006812,GO:0006824,GO:0008150,GO:0008324,GO:0015075,GO:0015087,GO:0015095,GO:0015099,GO:0015318,GO:0015675,GO:0015693,GO:0022857,GO:0022890,GO:0030001,GO:0034220,GO:0035444,GO:0046873,GO:0046915,GO:0051179,GO:0051234,GO:0055085,GO:0070838,GO:0072511,GO:0098655,GO:0098660,GO:0098662,GO:1903830	-	ko:K03284	-	-	-	-	ko00000,ko02000	1.A.35.1,1.A.35.3	-	iYL1228.KPN_04313	CorA
Y_RS02135	1	3.3e-08	6.3e-07	6.20066	y0417	YPO3813	ftsE	ftsE	cell division ATP-binding protein FtsE	cell division ATP-binding protein	D	Cell cycle control, cell division, chromosome partitioning	GO:0000166,GO:0003674,GO:0005488,GO:0005524,GO:0005575,GO:0005622,GO:0005623,GO:0005737,GO:0005886,GO:0008144,GO:0008150,GO:0009898,GO:0009987,GO:0016020,GO:0017076,GO:0019897,GO:0019898,GO:0030554,GO:0031234,GO:0032153,GO:0032553,GO:0032555,GO:0032559,GO:0035639,GO:0036094,GO:0042221,GO:0043167,GO:0043168,GO:0044424,GO:0044425,GO:0044459,GO:0044464,GO:0046677,GO:0050896,GO:0051301,GO:0071944,GO:…	-	ko:K09812	ko02010,map02010	M00256	-	-	ko00000,ko00001,ko00002,ko02000,ko03036	3.A.1.140	-	-	ABC_tran
Y_RS02460	1	2.4e-05	0.00023	3.63827	y0475	YPPCP1.01, YPCD1.01, YPMT1.01, YPMT1.58c, YPO0031, YPO0171, YPO0249	istA	-	IS21-like element IS100 family transposase	to Escherichia coli transposase for insertion sequence element IS21 IstA SW ISTA_ECOLI (P15025) (390 aa) fasta scores E() 3e-27, 33.1 id in 329 aa. Identical to the previously sequenced Yersinia pestis,Yersinia pseudotuberculosis and Escherichia coli pesticin plasmid insertion sequence transposase Y1055 TR P74993 (EMBL U59875) (340 aa) fasta scores E() 0, 100.0 id in 340 aa	L	Replication, recombination and repair	-	-	-	-	-	-	-	-	-	-	-	HTH_38,HTH_7,rve
Y_RS02690	1	0.0075	0.025	1.60206	y0509	YPO0252	Y_RS02690	yjcH	DUF485 domain-containing protein	Protein of unknown function, DUF485	S	Function unknown	GO:0005575,GO:0005623,GO:0005886,GO:0016020,GO:0044464,GO:0071944	-	-	-	-	-	-	-	-	-	-	DUF485
Y_RS02835	1	0.014	0.041	1.38722	y0539	YPO0279	Y_RS02835	hmuV	heme ABC transporter ATP-binding protein	Part of the ABC transporter complex HmuTUV involved in hemin import. Responsible for energy coupling to the transport system	P	Inorganic ion transport and metabolism	-	3.6.3.34	ko:K02013	ko02010,map02010	M00240	-	-	ko00000,ko00001,ko00002,ko01000,ko02000	3.A.1.14	-	-	ABC_tran
Y_RS02910	1	0.0002	0.0013	2.88606	y0555	YPO0294	terZ	terZ	TerD family protein	TerD domain	T	Signal transduction mechanisms	-	-	ko:K05791	-	-	-	-	ko00000	-	-	-	TerD
Y_RS03145	1	0.014	0.042	1.37675	y0601	YPO0344	fdhF	fdsA	formate dehydrogenase subunit alpha	Belongs to the prokaryotic molybdopterin-containing oxidoreductase family	C	Energy production and conversion	-	1.17.1.9,1.17.99.7	ko:K00123,ko:K22015	ko00630,ko00680,ko01100,ko01120,ko01200,map00630,map00680,map01100,map01120,map01200	-	R00519	RC02796	ko00000,ko00001,ko01000	-	-	-	Fer2_4,Fer4,Fer4_7,Fer4_9,Molybdop_Fe4S4,Molybdopterin,Molydop_binding,NADH-G_4Fe-4S_3
Y_RS03175	1	3.2e-05	0.00028	3.55284	y0608	YPO0350	Y_RS03175	groS	co-chaperone GroES	Binds to Cpn60 in the presence of Mg-ATP and suppresses the ATPase activity of the latter	O	Posttranslational modification, protein turnover, chaperones	GO:0003674,GO:0005488,GO:0005515,GO:0005575,GO:0005622,GO:0005623,GO:0005737,GO:0005829,GO:0006457,GO:0006458,GO:0006950,GO:0006986,GO:0008150,GO:0009266,GO:0009408,GO:0009628,GO:0009987,GO:0010033,GO:0016032,GO:0016465,GO:0019058,GO:0019068,GO:0032991,GO:0035966,GO:0042221,GO:0042802,GO:0043167,GO:0043169,GO:0044403,GO:0044419,GO:0044424,GO:0044444,GO:0044445,GO:0044464,GO:0046872,GO:0050896,GO:…	-	ko:K04078	-	-	-	-	ko00000,ko03029,ko03110	-	-	-	Cpn10
Y_RS03920	1	3.8e-06	4.4e-05	4.35655	y0751	-	Y_RS03920	-	ATP-binding protein	Histidine kinase-, DNA gyrase B-, and HSP90-like ATPase	L	Replication, recombination and repair	-	-	-	-	-	-	-	-	-	-	-	HATPase_c_3
Y_RS04420	1	0.00028	0.0018	2.74473	y0851	YPO3339	Y_RS04420	-	ShET2/EspL2 family type III secretion system effector toxin	ShET2 enterotoxin, N-terminal region	S	Function unknown	-	-	ko:K06867	-	-	-	-	ko00000	-	-	-	Toxin_15
Y_RS04755	1	0.00062	0.0034	2.46852	y0910	YPO3279	raiA	raiA	ribosome-associated translation inhibitor RaiA	Sigma 54 modulation protein / S30EA ribosomal protein	J	Translation, ribosomal structure and biogenesis	GO:0003674,GO:0005488,GO:0005575,GO:0005622,GO:0005623,GO:0005737,GO:0005829,GO:0005840,GO:0006417,GO:0006446,GO:0006448,GO:0006950,GO:0008150,GO:0009266,GO:0009409,GO:0009628,GO:0009889,GO:0009890,GO:0009892,GO:0010468,GO:0010556,GO:0010558,GO:0010605,GO:0010608,GO:0010629,GO:0015935,GO:0017148,GO:0019222,GO:0022626,GO:0022627,GO:0031323,GO:0031324,GO:0031326,GO:0031327,GO:0032268,GO:0032269,GO:…	-	ko:K05809	-	-	-	-	ko00000,ko03009	-	-	-	Ribosomal_S30AE
Y_RS06825	1	0.013	0.039	1.40894	y1299	YPO2720	recO	recO	DNA repair protein RecO	Involved in DNA repair and RecF pathway recombination	L	Replication, recombination and repair	GO:0008150,GO:0009314,GO:0009628,GO:0050896	-	ko:K03584	ko03440,map03440	-	-	-	ko00000,ko00001,ko03400	-	-	-	RecO_C,RecO_N
Y_RS07315	1	0.011	0.033	1.48149	y1397	YPO2837	ppx	ppx	exopolyphosphatase	Belongs to the GppA Ppx family	FP	Nucleotide transport and metabolism+Inorganic ion transport and metabolism	GO:0003674,GO:0003824,GO:0004309,GO:0005488,GO:0005515,GO:0006082,GO:0006793,GO:0006797,GO:0006798,GO:0008150,GO:0008152,GO:0009056,GO:0009987,GO:0016462,GO:0016787,GO:0016817,GO:0016818,GO:0042802,GO:0043436,GO:0044237,GO:0044248,GO:0044281,GO:0071704,GO:1901575	3.6.1.11,3.6.1.40	ko:K01524	ko00230,map00230	-	R03409	RC00002	ko00000,ko00001,ko01000	-	-	iECIAI39_1322.ECIAI39_2643	HD,Ppx-GppA
Y_RS08470	1	1e-07	1.7e-06	5.76955	y1627	YPO2559	yfbR	yfbR	5'-deoxynucleotidase	Catalyzes the strictly specific dephosphorylation of 2'- deoxyribonucleoside 5'-monophosphates	S	Function unknown	GO:0002953,GO:0003674,GO:0003824,GO:0005488,GO:0005515,GO:0006139,GO:0006220,GO:0006221,GO:0006226,GO:0006725,GO:0006753,GO:0006793,GO:0006796,GO:0006807,GO:0008150,GO:0008152,GO:0008655,GO:0009058,GO:0009117,GO:0009123,GO:0009124,GO:0009129,GO:0009130,GO:0009157,GO:0009162,GO:0009165,GO:0009176,GO:0009177,GO:0009219,GO:0009221,GO:0009262,GO:0009263,GO:0009265,GO:0009394,GO:0009987,GO:0010139,GO:…	3.1.3.89	ko:K08722	ko00240,ko01100,map00240,map01100	-	R01569,R01664,R01968,R02088,R02102,R10776	RC00017	ko00000,ko00001,ko01000	-	-	iB21_1397.B21_02176,iEC55989_1330.EC55989_2535,iECBD_1354.ECBD_1368,iECB_1328.ECB_02216,iECD_1391.ECD_02216,iECH74115_1262.ECH74115_3430,iECIAI1_1343.ECIAI1_2365,iECIAI39_1322.ECIAI39_2438,iECO111_1330.ECO111_3039,iECO26_1355.ECO26_3279,iECSE_1348.ECSE_2548,iECSP_1301.ECSP_3165,iECUMN_1333.ECUMN_2630,iECs_1301.ECs3175,iEcHS_1320.EcHS_A2440,iEcSMS35_1347.EcSMS35_2446,iEcolC_1368.EcolC_1361,iG2583_…	HD_3
Y_RS08490	1	1.2e-08	2.5e-07	6.60206	y1630	YPO2555	Y_RS08490	nuoA	NADH-quinone oxidoreductase subunit A	NDH-1 shuttles electrons from NADH, via FMN and iron- sulfur (Fe-S) centers, to quinones in the respiratory chain. The immediate electron acceptor for the enzyme in this species is believed to be ubiquinone. Couples the redox reaction to proton translocation (for every two electrons transferred, four hydrogen ions are translocated across the cytoplasmic membrane), and thus conserves the redox ene…	C	Energy production and conversion	GO:0003674,GO:0003824,GO:0003954,GO:0005575,GO:0005623,GO:0005886,GO:0005887,GO:0008137,GO:0008150,GO:0008152,GO:0016020,GO:0016021,GO:0016491,GO:0016651,GO:0016655,GO:0030964,GO:0031224,GO:0031226,GO:0032991,GO:0044425,GO:0044459,GO:0044464,GO:0045271,GO:0045272,GO:0050136,GO:0055114,GO:0070469,GO:0070470,GO:0071944,GO:0098796,GO:0098797,GO:0098803,GO:1902494,GO:1990204	1.6.5.3	ko:K00330	ko00190,ko01100,map00190,map01100	M00144	R11945	RC00061	ko00000,ko00001,ko00002,ko01000	3.D.1	-	e_coli_core.b2288,iAF1260.b2288,iAPECO1_1312.APECO1_4277,iB21_1397.B21_02173,iBWG_1329.BWG_2062,iE2348C_1286.E2348C_2428,iEC042_1314.EC042_2529,iEC55989_1330.EC55989_2532,iECABU_c1320.ECABU_c26200,iECBD_1354.ECBD_1373,iECB_1328.ECB_02213,iECDH10B_1368.ECDH10B_2450,iECDH1ME8569_1439.ECDH1ME8569_2225,iECD_1391.ECD_02213,iECED1_1282.ECED1_2752,iECH74115_1262.ECH74115_3427,iECIAI1_1343.ECIAI1_2362,iE…	Oxidored_q4
Y_RS08510	1	3e-07	4.5e-06	5.34679	y1634	YPO2551	nuoF	nuoF	NADH-quinone oxidoreductase subunit NuoF	NDH-1 shuttles electrons from NADH, via FMN and iron- sulfur (Fe-S) centers, to quinones in the respiratory chain	C	Energy production and conversion	GO:0000166,GO:0003674,GO:0005488,GO:0005575,GO:0005623,GO:0005886,GO:0006091,GO:0008150,GO:0008152,GO:0009060,GO:0009987,GO:0010181,GO:0015980,GO:0016020,GO:0030964,GO:0032553,GO:0032991,GO:0036094,GO:0043167,GO:0043168,GO:0044237,GO:0044425,GO:0044459,GO:0044464,GO:0045271,GO:0045272,GO:0045333,GO:0048037,GO:0050662,GO:0051287,GO:0051536,GO:0051539,GO:0051540,GO:0055114,GO:0070469,GO:0070470,GO:…	1.6.5.3	ko:K00335	ko00190,ko01100,map00190,map01100	M00144	R11945	RC00061	ko00000,ko00001,ko00002,ko01000	3.D.1	-	-	Complex1_51K,NADH_4Fe-4S,SLBB
Y_RS08515	1	3.3e-15	2.1e-13	12.6778	y1635	YPO2550	nuoG	nuoG	NADH-quinone oxidoreductase subunit NuoG	NADH-quinone oxidoreductase	C	Energy production and conversion	GO:0003674,GO:0003824,GO:0003954,GO:0005488,GO:0005575,GO:0005623,GO:0005886,GO:0006091,GO:0006119,GO:0006120,GO:0006139,GO:0006163,GO:0006725,GO:0006753,GO:0006793,GO:0006796,GO:0006807,GO:0008137,GO:0008150,GO:0008152,GO:0009060,GO:0009117,GO:0009123,GO:0009126,GO:0009141,GO:0009144,GO:0009150,GO:0009161,GO:0009167,GO:0009199,GO:0009205,GO:0009259,GO:0009987,GO:0015980,GO:0016020,GO:0016310,GO:…	1.6.5.3	ko:K00336	ko00190,ko01100,map00190,map01100	M00144	R11945	RC00061	ko00000,ko00001,ko00002,ko01000	3.D.1	-	iECs_1301.ECs3167,iG2583_1286.G2583_2820,iZ_1308.Z3542	Fer2_4,Molybdop_Fe4S4,Molybdopterin,Molydop_binding,NADH-G_4Fe-4S_3
Y_RS10435	1	0.0046	0.017	1.76955	y2029	YPO2185	Y_RS10435	oppD	ABC transporter ATP-binding protein	Belongs to the ABC transporter superfamily	EP	Amino acid transport and metabolism+Inorganic ion transport and metabolism	GO:0000166,GO:0003674,GO:0005488,GO:0005524,GO:0005575,GO:0005623,GO:0005886,GO:0008144,GO:0016020,GO:0017076,GO:0030554,GO:0032553,GO:0032555,GO:0032559,GO:0035639,GO:0036094,GO:0043167,GO:0043168,GO:0044464,GO:0071944,GO:0097159,GO:0097367,GO:1901265,GO:1901363	-	ko:K12371,ko:K15583	ko01501,ko02010,ko02024,map01501,map02010,map02024	M00324,M00439	-	-	ko00000,ko00001,ko00002,ko02000	3.A.1.5,3.A.1.5.1,3.A.1.5.18,3.A.1.5.19,3.A.1.5.25	-	iECED1_1282.ECED1_1398,iLF82_1304.LF82_1573,iSBO_1134.SBO_1821	ABC_tran,oligo_HPY
Y_RS11485	1	0.0066	0.023	1.63827	y2225	-	istB	-	IS21-like element IS100kyp family helper ATPase IstB	MobA/MobL family	S	Function unknown	-	-	-	-	-	-	-	-	-	-	-	MobA_MobL
Y_RS14885	1	0.0044	0.016	1.79588	y2902	YPO1283	uxuA	uxuA	mannonate dehydratase	Catalyzes the dehydration of D-mannonate	H	Coenzyme transport and metabolism	GO:0003674,GO:0003824,GO:0005488,GO:0005506,GO:0005975,GO:0005996,GO:0006063,GO:0006064,GO:0006082,GO:0008150,GO:0008152,GO:0008198,GO:0008927,GO:0009056,GO:0009987,GO:0016052,GO:0016054,GO:0016829,GO:0016835,GO:0016836,GO:0019585,GO:0019752,GO:0030145,GO:0032787,GO:0042839,GO:0042840,GO:0043167,GO:0043169,GO:0043436,GO:0044237,GO:0044238,GO:0044248,GO:0044281,GO:0044282,GO:0046365,GO:0046395,GO:…	4.2.1.8	ko:K01686	ko00040,ko01100,map00040,map01100	M00061	R05606	RC00543	ko00000,ko00001,ko00002,ko01000	-	-	-	UxuA
Y_RS16210	1	0.0014	0.0065	2.18709	y3156	YPO1028	csdA	csdA	cysteine desulfurase CsdA	feS_syn_CsdA cysteine desulfurase, catalytic subunit CsdA	E	Amino acid transport and metabolism	GO:0000096,GO:0003674,GO:0003824,GO:0005488,GO:0006082,GO:0006520,GO:0006790,GO:0006807,GO:0008144,GO:0008150,GO:0008152,GO:0009987,GO:0016740,GO:0016782,GO:0016783,GO:0019752,GO:0019842,GO:0030170,GO:0036094,GO:0043167,GO:0043168,GO:0043436,GO:0044237,GO:0044238,GO:0044281,GO:0048037,GO:0050662,GO:0070279,GO:0071704,GO:0097159,GO:1901363,GO:1901564	2.8.1.7,4.4.1.16	ko:K01766,ko:K11717	ko00450,ko01100,map00450,map01100	-	R03599,R11528	RC00961,RC01789,RC02313	ko00000,ko00001,ko01000	-	-	iAF1260.b2810,iAPECO1_1312.APECO1_3722,iB21_1397.B21_02622,iBWG_1329.BWG_2548,iEC55989_1330.EC55989_3089,iECBD_1354.ECBD_0912,iECB_1328.ECB_02661,iECDH10B_1368.ECDH10B_2980,iECDH1ME8569_1439.ECDH1ME8569_2720,iECD_1391.ECD_02661,iECS88_1305.ECS88_3079,iETEC_1333.ETEC_3000,iEcDH1_1363.EcDH1_0878,iEcolC_1368.EcolC_0902,iJO1366.b2810,iPC815.YPO1028,iUMNK88_1353.UMNK88_3495,iY75_1357.Y75_RS14620	Aminotran_5
Y_RS16880	1	0.0019	0.0083	2.08092	y3281	YPO0896a	Y_RS16880	ygfX	protein YgfX	Membrane-bound toxin component of toxin-antitoxin system	S	Function unknown	GO:0005575,GO:0005623,GO:0005886,GO:0005887,GO:0008150,GO:0008152,GO:0009058,GO:0009987,GO:0016020,GO:0016021,GO:0016999,GO:0017000,GO:0017144,GO:0031224,GO:0031226,GO:0032091,GO:0043393,GO:0044092,GO:0044237,GO:0044249,GO:0044425,GO:0044459,GO:0044464,GO:0051098,GO:0051100,GO:0065007,GO:0065009,GO:0071944	-	ko:K19168	-	-	-	-	ko00000,ko02048	-	-	-	Cpta_toxin
Y_RS17940	1	0.0094	0.03	1.52288	y3511	YPO0668	parE	parE	DNA topoisomerase IV subunit B	Topoisomerase IV is essential for chromosome segregation. It relaxes supercoiled DNA. Performs the decatenation events required during the replication of a circular DNA molecule	L	Replication, recombination and repair	GO:0000819,GO:0003674,GO:0003824,GO:0003916,GO:0003918,GO:0005575,GO:0005622,GO:0005623,GO:0005737,GO:0005829,GO:0006139,GO:0006259,GO:0006265,GO:0006276,GO:0006725,GO:0006807,GO:0006996,GO:0007049,GO:0007059,GO:0007062,GO:0008094,GO:0008150,GO:0008152,GO:0009295,GO:0009987,GO:0016043,GO:0016462,GO:0016787,GO:0016817,GO:0016818,GO:0016853,GO:0016887,GO:0017111,GO:0022402,GO:0030541,GO:0034641,GO:…	-	ko:K02622	-	-	-	-	ko00000,ko01000,ko02048,ko03032,ko03036	-	-	-	DNA_gyraseB,DNA_gyraseB_C,HATPase_c,Toprim
Y_RS18435	1	0.003	0.012	1.92082	y3611	YPO0569	Y_RS18435	yqjK	YqjK-like family protein	YqjK-like protein	S	Function unknown	GO:0005575,GO:0005622,GO:0005623,GO:0005737,GO:0005829,GO:0044424,GO:0044444,GO:0044464	-	-	-	-	-	-	-	-	-	-	YqjK
Y_RS19180	1	0.00046	0.0027	2.56864	y3756	YPO0425	hmsT	hmsT	HmsT diguanylate cyclase GGDEF	Diguanylate cyclase	T	Signal transduction mechanisms	-	-	-	-	-	-	-	-	-	-	iPC815.YPO0425	GGDEF
Y_RS19425	1	4.1e-05	0.00035	3.45593	y3804	YPO0024	glnA	glnA	glutamate--ammonia ligase	glutamine synthetase	E	Amino acid transport and metabolism	GO:0003674,GO:0003824,GO:0004356,GO:0005488,GO:0005515,GO:0005575,GO:0005622,GO:0005623,GO:0005737,GO:0005829,GO:0006082,GO:0006520,GO:0006536,GO:0006541,GO:0006542,GO:0006807,GO:0008150,GO:0008152,GO:0008652,GO:0009058,GO:0009064,GO:0009084,GO:0009314,GO:0009628,GO:0009987,GO:0016053,GO:0016211,GO:0016874,GO:0016879,GO:0016880,GO:0019676,GO:0019740,GO:0019752,GO:0042802,GO:0043436,GO:0043648,GO:…	6.3.1.2	ko:K01915	ko00220,ko00250,ko00630,ko00910,ko01100,ko01120,ko01230,ko02020,ko04217,ko04724,ko04727,map00220,map00250,map00630,map00910,map01100,map01120,map01230,map02020,map04217,map04724,map04727	-	R00253	RC00010,RC02798	ko00000,ko00001,ko01000,ko04147	-	-	-	Gln-synt_C,Gln-synt_N
Y_RS20975	1	0.0095	0.03	1.52288	y4109	YPO4093	yidA	yidA	sugar-phosphatase	Sucrose-6F-phosphate phosphohydrolase	S	Function unknown	GO:0000287,GO:0003674,GO:0003824,GO:0005488,GO:0005575,GO:0005622,GO:0005623,GO:0005737,GO:0005829,GO:0006793,GO:0006796,GO:0008150,GO:0008152,GO:0009987,GO:0016311,GO:0016787,GO:0016788,GO:0016791,GO:0019203,GO:0042578,GO:0043167,GO:0043169,GO:0044237,GO:0044424,GO:0044444,GO:0044464,GO:0046872,GO:0050308	-	-	-	-	-	-	-	-	-	-	Hydrolase_3
Y_RS08460	0.9	1.8e-10	5.5e-09	8.25964	y1626	YPO2561	Y_RS08460	yfbS	SLC13 family permease	Tripartite ATP-independent periplasmic transporter, DctM component	P	Inorganic ion transport and metabolism	GO:0005575,GO:0005623,GO:0005886,GO:0016020,GO:0044464,GO:0071944	-	-	-	-	-	-	-	-	-	-	CitMHS,Na_sulph_symp,TrkA_C
Y_RS12365	0.9	0.0013	0.0062	2.20761	y2400	YPO1910	irp1	irp1	yersiniabactin polyketide synthase HMWP1	PKS_KR	IQ	Lipid transport and metabolism+Secondary metabolites biosynthesis, transport and catabolism	-	-	ko:K04784,ko:K04786	ko01053,map01053	-	-	-	ko00000,ko00001,ko01004,ko01008	-	-	-	AMP-binding,AMP-binding_C,Acyl_transf_1,Condensation,KAsynt_C_assoc,KR,Ketoacyl-synt_C,Methyltransf_12,PP-binding,Thioesterase,ketoacyl-synt
Y_RS00405	0.9	8.7e-05	0.00066	3.18046	y0080	YPO0060	tdh	tdh	L-threonine 3-dehydrogenase	Catalyzes the NAD( )-dependent oxidation of L-threonine to 2-amino-3-ketobutyrate	C	Energy production and conversion	GO:0003674,GO:0003824,GO:0005488,GO:0005506,GO:0005575,GO:0005622,GO:0005623,GO:0005737,GO:0005829,GO:0006082,GO:0006520,GO:0006563,GO:0006564,GO:0006566,GO:0006567,GO:0006807,GO:0008150,GO:0008152,GO:0008198,GO:0008270,GO:0008652,GO:0008743,GO:0009056,GO:0009058,GO:0009063,GO:0009066,GO:0009068,GO:0009069,GO:0009070,GO:0009987,GO:0016053,GO:0016054,GO:0016491,GO:0016614,GO:0016616,GO:0019752,GO:…	1.1.1.103	ko:K00060	ko00260,map00260	-	R01465	RC00525	ko00000,ko00001,ko01000	-	-	iEC042_1314.EC042_3926,iECUMN_1333.ECUMN_4133,iPC815.YPO0060	ADH_N,ADH_zinc_N
Y_RS00410	0.9	0.0054	0.019	1.72125	y0081	YPO0059	Y_RS00410	kbl	glycine C-acetyltransferase	Catalyzes the cleavage of 2-amino-3-ketobutyrate to glycine and acetyl-CoA	H	Coenzyme transport and metabolism	GO:0003674,GO:0003824,GO:0005488,GO:0005575,GO:0005622,GO:0005623,GO:0005737,GO:0005829,GO:0008144,GO:0016874,GO:0019842,GO:0030170,GO:0036094,GO:0043167,GO:0043168,GO:0043169,GO:0044424,GO:0044444,GO:0044464,GO:0046872,GO:0048037,GO:0050662,GO:0070279,GO:0097159,GO:1901363	2.3.1.29	ko:K00639	ko00260,map00260	-	R00371	RC00004,RC00394	ko00000,ko00001,ko01000,ko01007	-	-	iECW_1372.ECW_m3896,iEKO11_1354.EKO11_0103,iPC815.YPO0059,iWFL_1372.ECW_m3896	Aminotran_1_2
Y_RS00755	0.9	0.00051	0.0029	2.5376	y0153	YPO3581	lptB	lptB	LPS export ABC transporter ATP-binding protein	ABC transporter, ATP-binding protein	S	Function unknown	GO:0003674,GO:0003824,GO:0005215,GO:0005319,GO:0005575,GO:0005623,GO:0005886,GO:0006810,GO:0006869,GO:0008150,GO:0010876,GO:0015221,GO:0015399,GO:0015405,GO:0015437,GO:0015920,GO:0016020,GO:0016021,GO:0016462,GO:0016787,GO:0016817,GO:0016818,GO:0016887,GO:0017111,GO:0022804,GO:0022857,GO:0022884,GO:0031224,GO:0032991,GO:0033036,GO:0034040,GO:0042623,GO:0042626,GO:0043190,GO:0043492,GO:0044425,GO:…	-	ko:K06861	ko02010,map02010	M00320	-	-	ko00000,ko00001,ko00002,ko01000,ko02000	1.B.42.1	-	-	ABC_tran,BCA_ABC_TP_C
Y_RS01985	0.9	0.0011	0.0053	2.27572	y0389	YPO3841	uvrD	uvrD	DNA helicase II	DNA helicase II	L	Replication, recombination and repair	GO:0003674,GO:0003678,GO:0003824,GO:0004003,GO:0004386,GO:0005488,GO:0005515,GO:0005575,GO:0005622,GO:0005623,GO:0005737,GO:0005829,GO:0006139,GO:0006259,GO:0006260,GO:0006261,GO:0006281,GO:0006289,GO:0006298,GO:0006725,GO:0006807,GO:0006950,GO:0006974,GO:0006996,GO:0008026,GO:0008094,GO:0008150,GO:0008152,GO:0009058,GO:0009059,GO:0009314,GO:0009628,GO:0009987,GO:0015616,GO:0016043,GO:0016462,GO:…	3.6.4.12	ko:K03657	ko03420,ko03430,map03420,map03430	-	-	-	ko00000,ko00001,ko01000,ko03400	-	-	-	UvrD-helicase,UvrD_C
Y_RS02035	0.9	0.0015	0.0068	2.16749	y0399	YPO3831	rhtB	rhtB	homoserine/homoserine lactone efflux protein	Homoserine homoserine lactone efflux protein	E	Amino acid transport and metabolism	GO:0003333,GO:0003674,GO:0005215,GO:0005342,GO:0005575,GO:0005623,GO:0005886,GO:0006810,GO:0006811,GO:0006820,GO:0006865,GO:0008150,GO:0008509,GO:0008514,GO:0015075,GO:0015171,GO:0015175,GO:0015179,GO:0015318,GO:0015711,GO:0015804,GO:0015807,GO:0015849,GO:0016020,GO:0022857,GO:0034220,GO:0042968,GO:0042970,GO:0044464,GO:0046942,GO:0046943,GO:0051179,GO:0051234,GO:0055085,GO:0071702,GO:0071705,GO:…	-	ko:K05834	-	-	-	-	ko00000,ko02000	2.A.76.1.1	-	iECIAI39_1322.ECIAI39_3185	LysE
Y_RS03510	0.9	1.5e-05	0.00015	3.82391	y0668	YPO3516	mdh	mdh	malate dehydrogenase	Catalyzes the reversible oxidation of malate to oxaloacetate	C	Energy production and conversion	GO:0003674,GO:0003824,GO:0004470,GO:0005575,GO:0005622,GO:0005623,GO:0005737,GO:0005829,GO:0005975,GO:0006082,GO:0006090,GO:0006091,GO:0006096,GO:0006099,GO:0006101,GO:0006108,GO:0006113,GO:0006139,GO:0006163,GO:0006164,GO:0006165,GO:0006725,GO:0006732,GO:0006733,GO:0006753,GO:0006754,GO:0006757,GO:0006793,GO:0006796,GO:0006807,GO:0008150,GO:0008152,GO:0009056,GO:0009058,GO:0009060,GO:0009061,GO:…	1.1.1.37	ko:K00024	ko00020,ko00270,ko00620,ko00630,ko00680,ko00710,ko00720,ko01100,ko01110,ko01120,ko01130,ko01200,map00020,map00270,map00620,map00630,map00680,map00710,map00720,map01100,map01110,map01120,map01130,map01200	M00009,M00011,M00012,M00168,M00173,M00346,M00374,M00620,M00740	R00342,R07136	RC00031	ko00000,ko00001,ko00002,ko01000	-	-	iEcolC_1368.EcolC_0470,iJN746.PP_0654	Ldh_1_C,Ldh_1_N
Y_RS04000	0.9	0.00095	0.0048	2.31876	y0766	YPO3420	pdhR	pdhR	pyruvate dehydrogenase complex transcriptional repressor PdhR	pyruvate dehydrogenase complex	K	Transcription	GO:0003674,GO:0003676,GO:0003677,GO:0003700,GO:0005488,GO:0005575,GO:0006355,GO:0008150,GO:0009889,GO:0009890,GO:0009891,GO:0009892,GO:0009893,GO:0010468,GO:0010556,GO:0010557,GO:0010558,GO:0010604,GO:0010605,GO:0010628,GO:0010629,GO:0019219,GO:0019222,GO:0031323,GO:0031324,GO:0031325,GO:0031326,GO:0031327,GO:0031328,GO:0032991,GO:0032993,GO:0043565,GO:0045892,GO:0045893,GO:0045934,GO:0045935,GO:…	-	ko:K05799,ko:K11474	-	-	-	-	ko00000,ko03000	-	-	-	FCD,GntR
Y_RS05335	0.9	7.3e-08	1.3e-06	5.88606	y1014	YPO3171	panE	panE	2-dehydropantoate 2-reductase	Catalyzes the NADPH-dependent reduction of ketopantoate into pantoic acid	H	Coenzyme transport and metabolism	GO:0000166,GO:0003674,GO:0003824,GO:0005488,GO:0005575,GO:0005622,GO:0005623,GO:0005737,GO:0006082,GO:0006520,GO:0006573,GO:0006575,GO:0006732,GO:0006766,GO:0006767,GO:0006807,GO:0008150,GO:0008152,GO:0008677,GO:0009058,GO:0009081,GO:0009108,GO:0009110,GO:0009987,GO:0015939,GO:0015940,GO:0016053,GO:0016491,GO:0016614,GO:0016616,GO:0019752,GO:0032787,GO:0033317,GO:0034641,GO:0036094,GO:0042364,GO:…	1.1.1.169	ko:K00077	ko00770,ko01100,ko01110,map00770,map01100,map01110	M00119	R02472	RC00726	ko00000,ko00001,ko00002,ko01000	-	-	-	ApbA,ApbA_C
Y_RS05480	0.9	0.0083	0.027	1.56864	y1042	YPO3142	amtB	amtB	ammonium transporter AmtB	Ammonium transporter	P	Inorganic ion transport and metabolism	GO:0003674,GO:0005215,GO:0005488,GO:0005515,GO:0005575,GO:0005623,GO:0005886,GO:0005887,GO:0006810,GO:0006811,GO:0006812,GO:0008150,GO:0008324,GO:0008519,GO:0015075,GO:0015291,GO:0015292,GO:0015669,GO:0015670,GO:0015696,GO:0015893,GO:0016020,GO:0016021,GO:0019755,GO:0022804,GO:0022857,GO:0031224,GO:0031226,GO:0034220,GO:0042221,GO:0042493,GO:0042802,GO:0044425,GO:0044459,GO:0044464,GO:0050896,GO:…	-	ko:K03320	-	-	-	-	ko00000,ko02000	1.A.11	-	iEcE24377_1341.EcE24377A_0487	Ammonium_transp
Y_RS05510	0.9	0.00045	0.0026	2.58503	-	-	Y_RS05510	-	hypothetical protein	-	-	NA	-	-	-	-	-	-	-	-	-	-	-	-
Y_RS05555	0.9	0.00027	0.0017	2.76955	y1056	YPO3127	Y_RS05555	priC	primosomal replication protein PriC	Primosomal replication protein priC	L	Replication, recombination and repair	-	-	ko:K04067	ko03440,map03440	-	-	-	ko00000,ko00001,ko03400	-	-	-	PriC
Y_RS05695	0.9	0.0038	0.014	1.85387	y1086	YPO3094	ybaL	ybaL	YbaL family putative K(+) efflux transporter	Belongs to the monovalent cation proton antiporter 2 (CPA2) transporter (TC 2.A.37) family	P	Inorganic ion transport and metabolism	GO:0005575,GO:0005623,GO:0005886,GO:0016020,GO:0044464,GO:0071944	-	ko:K03455	-	-	-	-	ko00000	2.A.37	-	-	Na_H_Exchanger,TrkA_N
Y_RS06250	0.9	0.00091	0.0046	2.33724	y1190	YPO2616	lnt	lnt	apolipoprotein N-acyltransferase	Transfers the fatty acyl group on membrane lipoproteins	M	Cell wall/membrane/envelope biogenesis	GO:0003674,GO:0003824,GO:0005575,GO:0005623,GO:0005886,GO:0005887,GO:0006464,GO:0006807,GO:0008150,GO:0008152,GO:0009058,GO:0009059,GO:0009987,GO:0016020,GO:0016021,GO:0016410,GO:0016740,GO:0016746,GO:0016747,GO:0019538,GO:0031224,GO:0031226,GO:0034645,GO:0036211,GO:0042157,GO:0042158,GO:0043170,GO:0043412,GO:0044237,GO:0044238,GO:0044249,GO:0044260,GO:0044267,GO:0044425,GO:0044459,GO:0044464,GO:…	-	ko:K03820	-	-	-	-	ko00000,ko01000	-	GT2	iEcSMS35_1347.EcSMS35_0678,iSbBS512_1146.SbBS512_E0590	CN_hydrolase
Y_RS08280	0.9	0.0082	0.027	1.56864	y1591	YPO2757	fabB	fabB	beta-ketoacyl-ACP synthase I	Belongs to the beta-ketoacyl-ACP synthases family	IQ	Lipid transport and metabolism+Secondary metabolites biosynthesis, transport and catabolism	GO:0003674,GO:0003824,GO:0004312,GO:0004315,GO:0005575,GO:0005622,GO:0005623,GO:0005737,GO:0005829,GO:0006082,GO:0006629,GO:0006631,GO:0006633,GO:0008150,GO:0008152,GO:0008610,GO:0009058,GO:0009987,GO:0016053,GO:0016740,GO:0016746,GO:0016747,GO:0019752,GO:0032787,GO:0043436,GO:0044237,GO:0044238,GO:0044249,GO:0044255,GO:0044281,GO:0044283,GO:0044424,GO:0044444,GO:0044464,GO:0046394,GO:0071704,GO:…	2.3.1.41	ko:K00647	ko00061,ko00780,ko01100,ko01212,map00061,map00780,map01100,map01212	M00083,M00572	R04355,R04726,R04952,R04957,R04960,R04963,R04968,R07762,R10115,R10119	RC00039,RC02728,RC02729,RC02888	ko00000,ko00001,ko00002,ko01000,ko01004	-	-	iAF1260.b2323,iAPECO1_1312.APECO1_4241,iB21_1397.B21_02208,iBWG_1329.BWG_2097,iE2348C_1286.E2348C_2463,iEC042_1314.EC042_2564,iEC55989_1330.EC55989_2567,iECABU_c1320.ECABU_c26560,iECBD_1354.ECBD_1336,iECB_1328.ECB_02248,iECDH10B_1368.ECDH10B_2485,iECDH1ME8569_1439.ECDH1ME8569_2261,iECD_1391.ECD_02248,iECED1_1282.ECED1_2787,iECIAI1_1343.ECIAI1_2400,iECIAI39_1322.ECIAI39_2472,iECNA114_1301.ECNA114_…	Ketoacyl-synt_C,ketoacyl-synt
Y_RS08475	0.9	7.1e-08	1.3e-06	5.88606	y1628	YPO2558	Y_RS08475	alaA	pyridoxal phosphate-dependent aminotransferase	Aminotransferase	E	Amino acid transport and metabolism	GO:0003674,GO:0003824,GO:0004021,GO:0005488,GO:0006082,GO:0006090,GO:0006520,GO:0006522,GO:0006523,GO:0006807,GO:0006950,GO:0006974,GO:0008144,GO:0008150,GO:0008152,GO:0008483,GO:0008652,GO:0009058,GO:0009078,GO:0009079,GO:0009987,GO:0016053,GO:0016740,GO:0016769,GO:0019272,GO:0019752,GO:0019842,GO:0030170,GO:0030632,GO:0032787,GO:0033554,GO:0036094,GO:0042221,GO:0042851,GO:0042852,GO:0043167,GO:…	2.6.1.2,2.6.1.66	ko:K14260	ko00220,ko00250,ko00290,ko01100,ko01110,ko01130,ko01210,ko01230,map00220,map00250,map00290,map01100,map01110,map01130,map01210,map01230	-	R00258,R01215	RC00006,RC00008,RC00036	ko00000,ko00001,ko01000,ko01007	-	-	-	Aminotran_1_2
Y_RS10070	0.9	0.0044	0.016	1.79588	y1957	YPO2381	gloA	gloA	lactoylglutathione lyase	Lactoylglutathione lyase	E	Amino acid transport and metabolism	GO:0003674,GO:0003824,GO:0004462,GO:0005488,GO:0005575,GO:0005622,GO:0005623,GO:0005737,GO:0005829,GO:0006081,GO:0006082,GO:0006089,GO:0006518,GO:0006575,GO:0006749,GO:0006790,GO:0006807,GO:0008150,GO:0008152,GO:0009056,GO:0009438,GO:0009987,GO:0016151,GO:0016829,GO:0016846,GO:0019243,GO:0019752,GO:0032787,GO:0034641,GO:0042180,GO:0042182,GO:0043167,GO:0043169,GO:0043436,GO:0043603,GO:0044237,GO:…	4.4.1.5	ko:K01759	ko00620,map00620	-	R02530	RC00004,RC00740	ko00000,ko00001,ko01000	-	-	iAPECO1_1312.APECO1_733,iECABU_c1320.ECABU_c19040,iECED1_1282.ECED1_1851,iECNA114_1301.ECNA114_1699,iECOK1_1307.ECOK1_1770,iECP_1309.ECP_1597,iECS88_1305.ECS88_1700,iECSF_1327.ECSF_1514,iLF82_1304.LF82_0861,iNRG857_1313.NRG857_08275,iUMN146_1321.UM146_08895,iUTI89_1310.UTI89_C1842,ic_1306.c2044	Glyoxalase
Y_RS12675	0.9	0.0071	0.024	1.61979	y2449	YPO1857	wrbA	wrbA	NAD(P)H:quinone oxidoreductase	Belongs to the WrbA family	H	Coenzyme transport and metabolism	GO:0000166,GO:0003674,GO:0003824,GO:0003955,GO:0005488,GO:0005515,GO:0005575,GO:0005622,GO:0005623,GO:0005737,GO:0005829,GO:0006950,GO:0006979,GO:0008150,GO:0008152,GO:0009987,GO:0010181,GO:0016043,GO:0016491,GO:0016651,GO:0016655,GO:0022607,GO:0032553,GO:0036094,GO:0042802,GO:0043167,GO:0043168,GO:0043933,GO:0044085,GO:0044424,GO:0044444,GO:0044464,GO:0048037,GO:0050662,GO:0050896,GO:0051259,GO:…	1.6.5.2	ko:K03809	ko00130,ko01110,map00130,map01110	-	R02964,R03643,R03816	RC00819	ko00000,ko00001,ko01000	-	-	-	FMN_red
Y_RS14335	0.9	0.014	0.041	1.38722	y2784	YPO1389	serC	serC	3-phosphoserine/phosphohydroxythreonine transaminase	Catalyzes the reversible conversion of 3- phosphohydroxypyruvate to phosphoserine and of 3-hydroxy-2-oxo-4- phosphonooxybutanoate to phosphohydroxythreonine	E	Amino acid transport and metabolism	GO:0003674,GO:0003824,GO:0004648,GO:0005488,GO:0005575,GO:0005622,GO:0005623,GO:0005737,GO:0005829,GO:0006081,GO:0006082,GO:0006520,GO:0006553,GO:0006563,GO:0006564,GO:0006725,GO:0006732,GO:0006766,GO:0006767,GO:0006793,GO:0006796,GO:0006807,GO:0008144,GO:0008150,GO:0008152,GO:0008483,GO:0008652,GO:0009058,GO:0009066,GO:0009067,GO:0009069,GO:0009070,GO:0009085,GO:0009089,GO:0009108,GO:0009110,GO:…	2.6.1.52	ko:K00831	ko00260,ko00680,ko00750,ko01100,ko01120,ko01130,ko01200,ko01230,map00260,map00680,map00750,map01100,map01120,map01130,map01200,map01230	M00020,M00124	R04173,R05085	RC00006,RC00036	ko00000,ko00001,ko00002,ko01000,ko01007	-	-	iEcE24377_1341.EcE24377A_1004,iPC815.YPO1389,iYL1228.KPN_00935	Aminotran_5
Y_RS14345	0.9	0.0013	0.0061	2.21467	y2786	YPO1387	Y_RS14345	-	YadA-like family protein	YadA-like membrane anchor domain	UW	Intracellular trafficking, secretion, and vesicular transport+Extracellular structures	-	-	ko:K12341,ko:K12342	ko03070,map03070	-	-	-	ko00000,ko00001,ko02044	1.B.40.1.1,1.B.40.1.3,1.B.40.1.4	-	-	YadA_anchor
Y_RS14405	0.9	0.008	0.026	1.58503	y2797	YPO1378	Y_RS14405	rarA	replication-associated recombination protein A	MgsA AAA+ ATPase C terminal	L	Replication, recombination and repair	GO:0005575,GO:0005622,GO:0005623,GO:0005657,GO:0005694,GO:0006139,GO:0006259,GO:0006260,GO:0006261,GO:0006310,GO:0006725,GO:0006807,GO:0008150,GO:0008152,GO:0009058,GO:0009059,GO:0009987,GO:0030894,GO:0032991,GO:0032993,GO:0034641,GO:0034645,GO:0043170,GO:0043226,GO:0043228,GO:0043229,GO:0043232,GO:0044237,GO:0044238,GO:0044249,GO:0044260,GO:0044422,GO:0044424,GO:0044427,GO:0044446,GO:0044464,GO:…	-	ko:K07478	-	-	-	-	ko00000	-	-	-	AAA,AAA_assoc_2,MgsA_C,RuvB_N
Y_RS15660	0.9	2.4e-08	4.7e-07	6.3279	y3055	YPO1124	tolB	tolB	Tol-Pal system beta propeller repeat protein TolB	Involved in the TonB-independent uptake of proteins	U	Intracellular trafficking, secretion, and vesicular transport	GO:0003674,GO:0005215,GO:0005488,GO:0005515,GO:0005575,GO:0005623,GO:0006810,GO:0008104,GO:0008150,GO:0009719,GO:0009987,GO:0010033,GO:0010243,GO:0015031,GO:0015833,GO:0015893,GO:0017038,GO:0019904,GO:0030288,GO:0030313,GO:0031975,GO:0032153,GO:0032991,GO:0033036,GO:0042221,GO:0042493,GO:0042597,GO:0042886,GO:0042891,GO:0043213,GO:0044464,GO:0044877,GO:0045184,GO:0046677,GO:0046678,GO:0050896,GO:…	-	ko:K03641	-	-	-	-	ko00000,ko02000	2.C.1.2	-	-	PD40,TolB_N
Y_RS15670	0.9	0.018	0.049	1.3098	y3057	YPO1122	tolR	tolR	colicin uptake protein TolR	tolR protein	U	Intracellular trafficking, secretion, and vesicular transport	GO:0005575,GO:0005623,GO:0005886,GO:0005887,GO:0006810,GO:0008150,GO:0015833,GO:0015893,GO:0016020,GO:0016021,GO:0031224,GO:0031226,GO:0032153,GO:0042221,GO:0042493,GO:0042886,GO:0042891,GO:0043213,GO:0044425,GO:0044459,GO:0044464,GO:0050896,GO:0051179,GO:0051234,GO:0071702,GO:0071705,GO:0071944	-	ko:K03560	-	-	-	-	ko00000,ko02000	1.A.30.2.2	-	-	ExbD
Y_RS16080	0.9	0.015	0.042	1.37675	y3127	YPO1052	bamA	bamA	outer membrane protein assembly factor BamA	Part of the outer membrane protein assembly complex, which is involved in assembly and insertion of beta-barrel proteins into the outer membrane. Constitutes, with BamD, the core component of the assembly machinery	M	Cell wall/membrane/envelope biogenesis	-	-	ko:K07277	-	-	-	-	ko00000,ko02000,ko03029	1.B.33	-	-	Bac_surface_Ag,POTRA
Y_RS16885	0.9	0.01	0.032	1.49485	y3282	YPO0897	sdhE	ygfY	FAD assembly factor SdhE	Flavinator of succinate dehydrogenase	S	Function unknown	GO:0006082,GO:0006091,GO:0006099,GO:0006101,GO:0006105,GO:0006464,GO:0006807,GO:0008150,GO:0008152,GO:0009060,GO:0009987,GO:0015980,GO:0016043,GO:0016999,GO:0017013,GO:0017144,GO:0018065,GO:0018293,GO:0019538,GO:0019752,GO:0022607,GO:0034552,GO:0034622,GO:0036211,GO:0043170,GO:0043412,GO:0043436,GO:0043648,GO:0043933,GO:0044085,GO:0044237,GO:0044238,GO:0044260,GO:0044267,GO:0044281,GO:0045333,GO:…	-	ko:K09159	-	-	-	-	ko00000,ko02048	-	-	-	Sdh5
Y_RS18430	0.9	0.012	0.037	1.4318	y3610	YPO0569a	Y_RS18430	yqjE	phage holin family protein	Putative Actinobacterial Holin-X, holin superfamily III	S	Function unknown	GO:0005575,GO:0005623,GO:0005886,GO:0016020,GO:0044464,GO:0071944	-	-	-	-	-	-	-	-	-	-	Phage_holin_3_6
Y_RS18460	0.9	0.0029	0.012	1.92082	y3616	YPO0565	mutT	mutT	8-oxo-dGTP diphosphatase MutT	Belongs to the Nudix hydrolase family	L	Replication, recombination and repair	GO:0000287,GO:0003674,GO:0003824,GO:0005488,GO:0006139,GO:0006259,GO:0006281,GO:0006725,GO:0006807,GO:0006950,GO:0006974,GO:0008150,GO:0008152,GO:0008413,GO:0009987,GO:0016462,GO:0016787,GO:0016817,GO:0016818,GO:0017110,GO:0030145,GO:0033554,GO:0034641,GO:0035539,GO:0043167,GO:0043169,GO:0043170,GO:0044237,GO:0044238,GO:0044260,GO:0044715,GO:0044716,GO:0046483,GO:0046872,GO:0046914,GO:0047429,GO:…	3.6.1.55	ko:K03574	-	-	-	-	ko00000,ko01000,ko03400	-	-	iE2348C_1286.E2348C_0104,iSDY_1059.SDY_0129	NUDIX,NUDIX_4,TMP-TENI
Y_RS19035	0.9	1e-06	1.4e-05	4.85387	y3728	YPO0451	Y_RS19035	ctpF	cation-transporting P-type ATPase	to Cation-transporting P-type ATPase of Enterobacteriaceae UniRef RepID A4TQH9_YERPP	P	Inorganic ion transport and metabolism	-	3.6.3.8	ko:K01537	-	-	-	-	ko00000,ko01000	3.A.3.2	-	-	Cation_ATPase,Cation_ATPase_C,Cation_ATPase_N,E1-E2_ATPase,Hydrolase,Hydrolase_3
Y_RS20265	0.9	0.0087	0.028	1.55284	y3971	YPO0190	kefG	kefG	glutathione-regulated potassium-efflux system ancillary protein KefG	Regulatory subunit of a potassium efflux system that confers protection against electrophiles. Required for full activity of KefB	C	Energy production and conversion	-	-	ko:K11748	-	-	-	-	ko00000,ko02000	2.A.37.1.2	-	-	Flavodoxin_2
Y_RS20445	0.9	0.0073	0.025	1.60206	y4008	YPO0227	rpmD	rpmD	50S ribosomal protein L30	ribosomal protein L30	J	Translation, ribosomal structure and biogenesis	GO:0000027,GO:0003674,GO:0003735,GO:0005198,GO:0005575,GO:0005622,GO:0005623,GO:0005737,GO:0005829,GO:0005840,GO:0006412,GO:0006518,GO:0006807,GO:0006996,GO:0008150,GO:0008152,GO:0009058,GO:0009059,GO:0009987,GO:0010467,GO:0015934,GO:0016043,GO:0019538,GO:0022607,GO:0022613,GO:0022618,GO:0022625,GO:0022626,GO:0032991,GO:0034622,GO:0034641,GO:0034645,GO:0042254,GO:0042255,GO:0042273,GO:0043043,GO:…	-	ko:K02907	ko03010,map03010	M00178,M00179	-	-	br01610,ko00000,ko00001,ko00002,ko03011	-	-	-	Ribosomal_L30
Y_RS24605	0.9	0.011	0.033	1.48149	-	-	Y_RS24605	-	gluconate 5-dehydrogenase	-	-	NA	-	-	-	-	-	-	-	-	-	-	-	-
Y_RS00435	0.8	0.0085	0.028	1.55284	y0087	YPO0054	Y_RS00435	kdtX	glycosyltransferase family 2 protein	Glycosyl transferase family 2	M	Cell wall/membrane/envelope biogenesis	-	-	ko:K12984	-	-	-	-	ko00000,ko01000,ko01003,ko01005,ko02000	4.D.1.3	GT2	-	Glycos_transf_2
Y_RS00545	0.8	0.0014	0.0066	2.18046	y0109	YPO0032	fabY	yiiD	fatty acid biosynthesis protein FabY	GNAT family acetyltransferase YiiD	K	Transcription	GO:0003674,GO:0003824,GO:0006464,GO:0006473,GO:0006807,GO:0008150,GO:0008152,GO:0009987,GO:0016740,GO:0016746,GO:0016747,GO:0019538,GO:0036211,GO:0043170,GO:0043412,GO:0043543,GO:0044237,GO:0044238,GO:0044260,GO:0044267,GO:0071704,GO:1901564	-	-	-	-	-	-	-	-	-	-	Acetyltransf_1,Acetyltransf_10,YiiD_C
Y_RS01650	0.8	0.005	0.018	1.74473	y0332	YPO3904	hdfR	hdfR	HTH-type transcriptional regulator HdfR	Negatively regulates the transcription of the flagellar master operon flhDC by binding to the upstream region of the operon	K	Transcription	GO:0003674,GO:0003700,GO:0006355,GO:0008150,GO:0009889,GO:0009890,GO:0009892,GO:0010468,GO:0010556,GO:0010558,GO:0010605,GO:0010629,GO:0019219,GO:0019222,GO:0031323,GO:0031324,GO:0031326,GO:0031327,GO:0045892,GO:0045934,GO:0048519,GO:0048523,GO:0050789,GO:0050794,GO:0051171,GO:0051172,GO:0051252,GO:0051253,GO:0060255,GO:0065007,GO:0080090,GO:0140110,GO:1902679,GO:1903506,GO:1903507,GO:2000112,GO:…	-	-	-	-	-	-	-	-	-	-	HTH_1,LysR_substrate
Y_RS02140	0.8	0.00015	0.0011	2.95861	y0418	YPO3812	ftsX	ftsX	permease-like cell division protein FtsX	Part of the ABC transporter FtsEX involved in cellular division	D	Cell cycle control, cell division, chromosome partitioning	GO:0005575,GO:0005618,GO:0005623,GO:0005886,GO:0008150,GO:0009274,GO:0009276,GO:0009987,GO:0016020,GO:0016021,GO:0030312,GO:0030313,GO:0031224,GO:0031975,GO:0032153,GO:0044425,GO:0044464,GO:0051301,GO:0071944	-	ko:K09811	ko02010,map02010	M00256	-	-	ko00000,ko00001,ko00002,ko02000,ko03036	3.A.1.140	-	-	FtsX
Y_RS02465	0.8	3.2e-14	1.8e-12	11.7447	y0476	YPPCP1.02, YPCD1.02, YPMT1.57c, YPO0030, YPO0096, YPO0172, YPMT1.02	istB	-	IS21-like element IS100kyp family helper ATPase IstB	MobA/MobL family	S	Function unknown	-	-	-	-	-	-	-	-	-	-	-	MobA_MobL
Y_RS02985	0.8	0.0063	0.022	1.65758	y0569	YPO0311	ubiA	ubiA	4-hydroxybenzoate octaprenyltransferase	Catalyzes the prenylation of para-hydroxybenzoate (PHB) with an all-trans polyprenyl group. Mediates the second step in the final reaction sequence of ubiquinone-8 (UQ-8) biosynthesis, which is the condensation of the polyisoprenoid side chain with PHB, generating the first membrane-bound Q intermediate 3- octaprenyl-4-hydroxybenzoate	H	Coenzyme transport and metabolism	GO:0002094,GO:0003674,GO:0003824,GO:0004659,GO:0005575,GO:0005623,GO:0005886,GO:0006732,GO:0006733,GO:0006743,GO:0006744,GO:0008150,GO:0008152,GO:0008412,GO:0009058,GO:0009108,GO:0009987,GO:0016020,GO:0016740,GO:0016765,GO:0042180,GO:0042181,GO:0044237,GO:0044249,GO:0044281,GO:0044283,GO:0044464,GO:0051186,GO:0051188,GO:0071704,GO:0071944,GO:1901576,GO:1901661,GO:1901663	2.5.1.39	ko:K03179	ko00130,ko01100,ko01110,map00130,map01100,map01110	M00117	R05000,R05615	RC00209,RC02895	ko00000,ko00001,ko00002,ko01000,ko01006	-	-	iZ_1308.Z5639	UbiA
Y_RS03235	0.8	9.5e-05	0.0007	3.1549	y0619	YPO0363	mscM	yjeP	miniconductance mechanosensitive channel MscM	Potassium efflux system	DM	Cell cycle control, cell division, chromosome partitioning+Cell wall/membrane/envelope biogenesis	-	-	ko:K05802,ko:K22051	-	-	-	-	ko00000,ko02000	1.A.23.1.1,1.A.23.1.2,1.A.23.1.3	-	-	MS_channel,MscS_TM,MscS_porin
Y_RS03935	0.8	0.00014	0.00099	3.00436	y0754	-	tnpA	-	IS200/IS605-like element IS1541A family transposase	Transposase IS200 like	L	Replication, recombination and repair	-	-	ko:K07491	-	-	-	-	ko00000	-	-	-	Y1_Tnp
Y_RS04205	0.8	2.2e-05	0.00021	3.67778	y0811	YPO3380	relA	relA	GTP diphosphokinase	In eubacteria ppGpp (guanosine 3'-diphosphate 5-' diphosphate) is a mediator of the stringent response that coordinates a variety of cellular activities in response to changes in nutritional abundance	KT	Transcription+Signal transduction mechanisms	GO:0003674,GO:0003824,GO:0005575,GO:0005618,GO:0005623,GO:0005886,GO:0006139,GO:0006163,GO:0006725,GO:0006753,GO:0006793,GO:0006796,GO:0006807,GO:0006950,GO:0008150,GO:0008152,GO:0008728,GO:0008893,GO:0009116,GO:0009117,GO:0009119,GO:0009150,GO:0009259,GO:0009605,GO:0009987,GO:0009991,GO:0015949,GO:0015969,GO:0016020,GO:0016740,GO:0016772,GO:0016778,GO:0016787,GO:0016788,GO:0016794,GO:0019637,GO:…	2.7.6.5	ko:K00951	ko00230,map00230	-	R00429	RC00002,RC00078	ko00000,ko00001,ko01000	-	-	iSFV_1184.SFV_2673	ACT_4,HD_4,RelA_SpoT,TGS
Y_RS04720	0.8	0.013	0.037	1.4318	y0903	YPO3286	Y_RS04720	aroF	3-deoxy-7-phosphoheptulonate synthase	Stereospecific condensation of phosphoenolpyruvate (PEP) and D-erythrose-4-phosphate (E4P) giving rise to 3-deoxy-D- arabino-heptulosonate-7-phosphate (DAHP)	E	Amino acid transport and metabolism	GO:0003674,GO:0003824,GO:0003849,GO:0005488,GO:0005515,GO:0005575,GO:0005622,GO:0005623,GO:0005737,GO:0006082,GO:0006520,GO:0006725,GO:0006807,GO:0008150,GO:0008152,GO:0008652,GO:0009058,GO:0009072,GO:0009073,GO:0009987,GO:0016053,GO:0016740,GO:0016765,GO:0019438,GO:0019752,GO:0042802,GO:0043436,GO:0044237,GO:0044238,GO:0044249,GO:0044281,GO:0044283,GO:0044424,GO:0044464,GO:0046394,GO:0071704,GO:…	2.5.1.54	ko:K01626	ko00400,ko01100,ko01110,ko01130,ko01230,ko02024,map00400,map01100,map01110,map01130,map01230,map02024	M00022	R01826	RC00435	ko00000,ko00001,ko00002,ko01000	-	-	iAPECO1_1312.APECO1_3932,iECOK1_1307.ECOK1_2946,iECS88_1305.ECS88_2787,iUMN146_1321.UM146_03705,iUTI89_1310.UTI89_C2934	DAHP_synth_1
Y_RS04760	0.8	0.0022	0.0092	2.03621	y0911	YPO3278	bamD	bamD	outer membrane protein assembly factor BamD	Part of the outer membrane protein assembly complex, which is involved in assembly and insertion of beta-barrel proteins into the outer membrane. Constitutes, with BamA, the core component of the assembly machinery	M	Cell wall/membrane/envelope biogenesis	GO:0005575,GO:0005623,GO:0008104,GO:0008150,GO:0009279,GO:0009987,GO:0016020,GO:0016043,GO:0019867,GO:0022607,GO:0030312,GO:0030313,GO:0031224,GO:0031230,GO:0031241,GO:0031246,GO:0031975,GO:0032991,GO:0033036,GO:0034613,GO:0043163,GO:0043165,GO:0044085,GO:0044091,GO:0044425,GO:0044462,GO:0044464,GO:0045184,GO:0045229,GO:0051179,GO:0051205,GO:0051234,GO:0051641,GO:0061024,GO:0070727,GO:0071709,GO:…	-	ko:K05807	-	-	-	-	ko00000,ko02000	1.B.33.1	-	-	YfiO
Y_RS05945	0.8	0.00069	0.0037	2.4318	y1128	YPO2803	Y_RS05945	bglB	glycosyl hydrolase	Fibronectin type III-like domain	G	Carbohydrate transport and metabolism	-	3.2.1.21	ko:K05349	ko00460,ko00500,ko00940,ko01100,ko01110,map00460,map00500,map00940,map01100,map01110	-	R00026,R02558,R02887,R02985,R03527,R04949,R04998,R10035,R10039,R10040	RC00049,RC00059,RC00171,RC00262,RC00397,RC00451,RC00714,RC00746,RC01248	ko00000,ko00001,ko01000	-	GH3	-	Fn3-like,Glyco_hydro_3,Glyco_hydro_3_C,PA14
Y_RS06160	0.8	0.0057	0.02	1.69897	y1171	YPO2598	lipA	lipA	lipoyl synthase	Catalyzes the radical-mediated insertion of two sulfur atoms into the C-6 and C-8 positions of the octanoyl moiety bound to the lipoyl domains of lipoate-dependent enzymes, thereby converting the octanoylated domains into lipoylated derivatives	H	Coenzyme transport and metabolism	GO:0003674,GO:0003824,GO:0005488,GO:0005575,GO:0005622,GO:0005623,GO:0005737,GO:0005829,GO:0006082,GO:0006464,GO:0006629,GO:0006631,GO:0006633,GO:0006732,GO:0006790,GO:0006807,GO:0008150,GO:0008152,GO:0008610,GO:0009058,GO:0009106,GO:0009107,GO:0009108,GO:0009249,GO:0009987,GO:0010467,GO:0016053,GO:0016740,GO:0016782,GO:0016783,GO:0016992,GO:0018065,GO:0018130,GO:0018193,GO:0018205,GO:0019538,GO:…	2.8.1.8	ko:K03644	ko00785,ko01100,map00785,map01100	-	R07767,R07768	RC01978	ko00000,ko00001,ko01000	-	-	iAPECO1_1312.APECO1_1427,iB21_1397.B21_00586,iBWG_1329.BWG_0499,iE2348C_1286.E2348C_0528,iEC55989_1330.EC55989_0620,iECABU_c1320.ECABU_c06820,iECBD_1354.ECBD_3023,iECB_1328.ECB_00597,iECDH10B_1368.ECDH10B_0589,iECDH1ME8569_1439.ECDH1ME8569_0597,iECD_1391.ECD_00597,iECED1_1282.ECED1_0624,iECH74115_1262.ECH74115_0716,iECIAI1_1343.ECIAI1_0611,iECIAI39_1322.ECIAI39_0603,iECNA114_1301.ECNA114_0567,iEC…	LIAS_N,Radical_SAM
Y_RS07075	0.8	0.0086	0.028	1.55284	y1349	YPO2883	ndk	ndk	nucleoside-diphosphate kinase	Major role in the synthesis of nucleoside triphosphates other than ATP. The ATP gamma phosphate is transferred to the NDP beta phosphate via a ping-pong mechanism, using a phosphorylated active-site intermediate	F	Nucleotide transport and metabolism	GO:0003674,GO:0003824,GO:0004550,GO:0005575,GO:0005622,GO:0005623,GO:0005737,GO:0005829,GO:0006139,GO:0006163,GO:0006165,GO:0006220,GO:0006725,GO:0006753,GO:0006793,GO:0006796,GO:0006807,GO:0008150,GO:0008152,GO:0009117,GO:0009132,GO:0009987,GO:0015949,GO:0016301,GO:0016310,GO:0016740,GO:0016772,GO:0016776,GO:0019205,GO:0019637,GO:0034641,GO:0044237,GO:0044238,GO:0044281,GO:0044424,GO:0044444,GO:…	2.7.4.6	ko:K00940	ko00230,ko00240,ko00983,ko01100,ko01110,ko01130,ko04016,map00230,map00240,map00983,map01100,map01110,map01130,map04016	M00049,M00050,M00052,M00053	R00124,R00139,R00156,R00330,R00570,R00722,R01137,R01857,R02093,R02326,R02331,R03530,R11894,R11895	RC00002	ko00000,ko00001,ko00002,ko01000,ko04131	-	-	-	NDK
Y_RS07145	0.8	0.015	0.043	1.36653	y1363	YPO2870	guaA	guaA	glutamine-hydrolyzing GMP synthase	Catalyzes the synthesis of GMP from XMP	F	Nucleotide transport and metabolism	GO:0003674,GO:0003824,GO:0003921,GO:0003922,GO:0005488,GO:0005515,GO:0005575,GO:0005622,GO:0005623,GO:0005737,GO:0005829,GO:0006139,GO:0006163,GO:0006164,GO:0006177,GO:0006725,GO:0006753,GO:0006793,GO:0006796,GO:0006807,GO:0008150,GO:0008152,GO:0009058,GO:0009116,GO:0009117,GO:0009119,GO:0009123,GO:0009124,GO:0009126,GO:0009127,GO:0009150,GO:0009152,GO:0009156,GO:0009161,GO:0009163,GO:0009165,GO:…	6.3.5.2	ko:K01951	ko00230,ko00983,ko01100,map00230,map00983,map01100	M00050	R01230,R01231,R08244	RC00010,RC00204	ko00000,ko00001,ko00002,ko01000,ko01002	-	-	iJN746.PP_1032,iSF_1195.SF2553,iSFxv_1172.SFxv_2808,iS_1188.S2725,iYL1228.KPN_02833	GATase,GMP_synt_C,NAD_synthase
Y_RS07200	0.8	0.016	0.046	1.33724	y1372	YPO2860	Y_RS07200	-	DUF943 domain-containing protein	Enterobacterial putative membrane protein (DUF943)	S	Function unknown	-	-	-	-	-	-	-	-	-	-	-	DUF943
Y_RS08225	0.8	0.012	0.037	1.4318	y1579	YPO2746	fadI	fadI	acetyl-CoA C-acyltransferase FadI	Catalyzes the final step of fatty acid oxidation in which acetyl-CoA is released and the CoA ester of a fatty acid two carbons shorter is formed	I	Lipid transport and metabolism	GO:0003674,GO:0003824,GO:0003857,GO:0003988,GO:0004300,GO:0005575,GO:0005622,GO:0005623,GO:0005737,GO:0005829,GO:0006082,GO:0006629,GO:0006631,GO:0006635,GO:0008150,GO:0008152,GO:0009056,GO:0009062,GO:0009987,GO:0016042,GO:0016054,GO:0016408,GO:0016491,GO:0016614,GO:0016616,GO:0016740,GO:0016746,GO:0016747,GO:0016829,GO:0016835,GO:0016836,GO:0019395,GO:0019752,GO:0030258,GO:0032787,GO:0033542,GO:…	2.3.1.16	ko:K00632	ko00071,ko00280,ko00281,ko00362,ko00592,ko00642,ko01100,ko01110,ko01120,ko01130,ko01212,map00071,map00280,map00281,map00362,map00592,map00642,map01100,map01110,map01120,map01130,map01212	M00087,M00113	R00829,R00927,R01177,R03778,R03858,R03991,R04546,R04742,R04747,R05506,R05586,R07891,R07895,R07899,R08091,R08095	RC00004,RC00326,RC00405,RC01702,RC02728,RC02898,RC02955	ko00000,ko00001,ko00002,ko01000	-	-	iECO103_1326.ECO103_2806,iEcHS_1320.EcHS_A2493	Thiolase_C,Thiolase_N
Y_RS08465	0.8	6.6e-05	0.00053	3.27572	-	-	Y_RS08465	-	hypothetical protein	-	-	NA	-	-	-	-	-	-	-	-	-	-	-	-
Y_RS09125	0.8	0.016	0.045	1.34679	y1762	YPO1603	pabC	pabC	aminodeoxychorismate lyase	aminodeoxychorismate lyase	E	Amino acid transport and metabolism	GO:0003674,GO:0003824,GO:0005488,GO:0006082,GO:0006575,GO:0006725,GO:0006732,GO:0006760,GO:0006807,GO:0008144,GO:0008150,GO:0008152,GO:0008696,GO:0009987,GO:0016829,GO:0016830,GO:0016833,GO:0019752,GO:0019842,GO:0030170,GO:0034641,GO:0036094,GO:0042558,GO:0043167,GO:0043168,GO:0043436,GO:0043603,GO:0044237,GO:0044281,GO:0046483,GO:0048037,GO:0050662,GO:0051186,GO:0070279,GO:0071704,GO:0097159,GO:…	4.1.3.38	ko:K02619	ko00790,map00790	-	R05553	RC01843,RC02148	ko00000,ko00001,ko01000	-	-	iAPECO1_1312.APECO1_177,iE2348C_1286.E2348C_1188,iECED1_1282.ECED1_1239,iECNA114_1301.ECNA114_1153,iECOK1_1307.ECOK1_1203,iECS88_1305.ECS88_1110,iECSF_1327.ECSF_0995,iECUMN_1333.ECUMN_1273,iJN746.PP_1917,iPC815.YPO1603,iUMN146_1321.UM146_11845,iUTI89_1310.UTI89_C1222,ic_1306.c1366	Aminotran_4
Y_RS11465	0.8	0.0042	0.016	1.79588	y2222	YPO2090	Y_RS11465	-	recombination protein NinG	aa and to Bacteriophage P22 protein NinG	V	Defense mechanisms	-	-	-	-	-	-	-	-	-	-	-	NinG
Y_RS11760	0.8	0.00032	0.002	2.69897	y2279	YPO2031	Y_RS11760	Z012_03375	ABC transporter permease	Binding-protein-dependent transport system inner membrane component	P	Inorganic ion transport and metabolism	-	-	ko:K02054	ko02024,map02024	M00193	-	-	ko00000,ko00001,ko00002,ko02000	3.A.1.11	-	-	BPD_transp_1
Y_RS13640	0.8	0.013	0.038	1.42022	y2647	YPO1523	apbC	mrp	iron-sulfur cluster carrier protein ApbC	Binds and transfers iron-sulfur (Fe-S) clusters to target apoproteins. Can hydrolyze ATP	D	Cell cycle control, cell division, chromosome partitioning	GO:0005575,GO:0005622,GO:0005623,GO:0005737,GO:0005829,GO:0044424,GO:0044444,GO:0044464	-	ko:K03593	-	-	-	-	ko00000,ko03029,ko03036	-	-	-	FeS_assembly_P,ParA
Y_RS20440	0.8	0.011	0.034	1.46852	y4007	YPO0226	rpsE	rpsE	30S ribosomal protein S5	Located at the back of the 30S subunit body where it stabilizes the conformation of the head with respect to the body	J	Translation, ribosomal structure and biogenesis	GO:0000028,GO:0003674,GO:0003735,GO:0005198,GO:0005575,GO:0005622,GO:0005623,GO:0005737,GO:0005829,GO:0005840,GO:0006412,GO:0006518,GO:0006807,GO:0006996,GO:0008150,GO:0008152,GO:0009058,GO:0009059,GO:0009987,GO:0010467,GO:0015935,GO:0016043,GO:0019538,GO:0022607,GO:0022613,GO:0022618,GO:0022626,GO:0022627,GO:0032991,GO:0034622,GO:0034641,GO:0034645,GO:0042254,GO:0042255,GO:0042274,GO:0043043,GO:…	-	ko:K02988	ko03010,map03010	M00178,M00179	-	-	br01610,ko00000,ko00001,ko00002,ko03011	-	-	-	Ribosomal_S5,Ribosomal_S5_C
Y_RS04005	0.7	4.3e-05	0.00036	3.4437	y0767	YPO3419	aceE	aceE	pyruvate dehydrogenase (acetyl-transferring)%2C homodimeric type	Component of the pyruvate dehydrogenase (PDH) complex, that catalyzes the overall conversion of pyruvate to acetyl-CoA and CO(2)	C	Energy production and conversion	GO:0000287,GO:0003674,GO:0003824,GO:0004738,GO:0005488,GO:0005515,GO:0008150,GO:0008152,GO:0016491,GO:0016903,GO:0019842,GO:0030976,GO:0036094,GO:0042802,GO:0042803,GO:0043167,GO:0043168,GO:0043169,GO:0046872,GO:0046983,GO:0048037,GO:0050662,GO:0055114,GO:0097159,GO:1901363,GO:1901681	1.2.4.1	ko:K00163	ko00010,ko00020,ko00620,ko01100,ko01110,ko01120,ko01130,ko01200,map00010,map00020,map00620,map01100,map01110,map01120,map01130,map01200	M00307	R00014,R00209,R01699,R03270	RC00004,RC00027,RC00627,RC02742,RC02744,RC02882	br01601,ko00000,ko00001,ko00002,ko01000	-	-	e_coli_core.b0114,iAF1260.b0114,iBWG_1329.BWG_0107,iE2348C_1286.E2348C_0117,iEC55989_1330.EC55989_0107,iECDH10B_1368.ECDH10B_0094,iECDH1ME8569_1439.ECDH1ME8569_0108,iECH74115_1262.ECH74115_0121,iECIAI1_1343.ECIAI1_0112,iECNA114_1301.ECNA114_0106,iECO103_1326.ECO103_0114,iECO111_1330.ECO111_0115,iECO26_1355.ECO26_0116,iECSE_1348.ECSE_0114,iECSF_1327.ECSF_0127,iECSP_1301.ECSP_0115,iECUMN_1333.ECUMN…	Transketolase_N
Y_RS00605	0.7	0.0015	0.007	2.1549	y0125	YPO3553	elbB	elbB	isoprenoid biosynthesis glyoxalase ElbB	Displays glyoxalase activity, catalyzing the conversion of glyoxal to glycolate	Q	Secondary metabolites biosynthesis, transport and catabolism	GO:0005575,GO:0005622,GO:0005623,GO:0005737,GO:0005829,GO:0006629,GO:0006720,GO:0008150,GO:0008152,GO:0008299,GO:0008610,GO:0009058,GO:0009893,GO:0009987,GO:0019216,GO:0019222,GO:0019747,GO:0031323,GO:0031325,GO:0044237,GO:0044238,GO:0044249,GO:0044255,GO:0044424,GO:0044444,GO:0044464,GO:0045828,GO:0045834,GO:0048518,GO:0048522,GO:0050789,GO:0050794,GO:0065007,GO:0071704,GO:0080090,GO:1901576	-	-	-	-	-	-	-	-	-	-	DJ-1_PfpI
Y_RS01780	0.7	0.018	0.049	1.3098	y0352	YPO3877	Y_RS01780	sfaA	fimbrial protein	Type-1 fimbrial protein, y0348-0352 mutant lack adhesion to host cells	NU	Cell motility+Intracellular trafficking, secretion, and vesicular transport	-	-	ko:K07345	ko05133,map05133	-	-	-	ko00000,ko00001,ko02035,ko02044	-	-	-	FimA,Fimbrial
Y_RS02095	0.7	0.011	0.033	1.48149	y0410	YPO3820	Y_RS02095	zntA	zinc/cadmium/mercury/lead-transporting ATPase	P-type ATPase	P	Inorganic ion transport and metabolism	GO:0000041,GO:0003674,GO:0003824,GO:0005215,GO:0005385,GO:0005575,GO:0005623,GO:0005886,GO:0006810,GO:0006811,GO:0006812,GO:0006824,GO:0006829,GO:0006950,GO:0008150,GO:0008324,GO:0008551,GO:0009636,GO:0010035,GO:0010038,GO:0010043,GO:0010312,GO:0015075,GO:0015086,GO:0015087,GO:0015094,GO:0015099,GO:0015318,GO:0015399,GO:0015405,GO:0015662,GO:0015675,GO:0015691,GO:0015692,GO:0016020,GO:0016021,GO:…	3.6.3.3,3.6.3.5	ko:K01534	-	-	-	-	ko00000,ko01000	3.A.3.6	-	iLF82_1304.LF82_3723,iNRG857_1313.NRG857_17200,iUMNK88_1353.UMNK88_4239,iYL1228.KPN_03835	E1-E2_ATPase,HMA,Hydrolase
Y_RS02360	0.7	0.00027	0.0018	2.74473	y0461	YPO3769	ubiD	ubiD	4-hydroxy-3-polyprenylbenzoate decarboxylase	Catalyzes the decarboxylation of 3-octaprenyl-4-hydroxy benzoate to 2-octaprenylphenol, an intermediate step in ubiquinone biosynthesis	H	Coenzyme transport and metabolism	GO:0003674,GO:0003824,GO:0005488,GO:0005515,GO:0005575,GO:0005622,GO:0005623,GO:0005737,GO:0005829,GO:0006732,GO:0006733,GO:0006743,GO:0006744,GO:0008150,GO:0008152,GO:0008694,GO:0009058,GO:0009108,GO:0009987,GO:0016829,GO:0016830,GO:0016831,GO:0042180,GO:0042181,GO:0042802,GO:0044237,GO:0044249,GO:0044281,GO:0044283,GO:0044424,GO:0044444,GO:0044464,GO:0051186,GO:0051188,GO:0071704,GO:1901576,GO:…	4.1.1.98	ko:K03182	ko00130,ko01100,ko01110,map00130,map01100,map01110	M00117	R04985,R04986	RC00391	ko00000,ko00001,ko00002,ko01000	-	-	iECO111_1330.ECO111_4669	UbiD
Y_RS02470	0.7	0.0016	0.0072	2.14267	yt012	-	Y_RS02470	-	tRNA-Thr	-	-	NA	-	-	-	-	-	-	-	-	-	-	-	-
Y_RS02630	0.7	0.0076	0.025	1.60206	y0502	0	purH	purH	bifunctional phosphoribosylaminoimidazolecarboxamide formyltransferase/IMP cyclohydrolase	bifunctional purine biosynthesis protein PurH	F	Nucleotide transport and metabolism	GO:0003674,GO:0003824,GO:0004643,GO:0005575,GO:0005622,GO:0005623,GO:0005737,GO:0005829,GO:0006139,GO:0006163,GO:0006164,GO:0006725,GO:0006753,GO:0006793,GO:0006796,GO:0006807,GO:0008150,GO:0008152,GO:0009058,GO:0009117,GO:0009150,GO:0009152,GO:0009165,GO:0009259,GO:0009260,GO:0009987,GO:0016740,GO:0016741,GO:0016742,GO:0018130,GO:0019438,GO:0019637,GO:0019693,GO:0034641,GO:0034654,GO:0044237,GO:…	2.1.2.3,3.5.4.10	ko:K00602	ko00230,ko00670,ko01100,ko01110,ko01130,ko01523,map00230,map00670,map01100,map01110,map01130,map01523	M00048	R01127,R04560	RC00026,RC00263,RC00456	ko00000,ko00001,ko00002,ko01000,ko04147	-	-	iEcHS_1320.EcHS_A4240,iPC815.YPO3728	AICARFT_IMPCHas,MGS
Y_RS04075	0.7	0.0047	0.017	1.76955	y0780	YPO3406	Y_RS04075	yadG	ABC transporter ATP-binding protein	ABC transporter, ATP-binding protein	V	Defense mechanisms	GO:0005575,GO:0005623,GO:0005886,GO:0008150,GO:0009314,GO:0009628,GO:0010165,GO:0010212,GO:0016020,GO:0044464,GO:0050896,GO:0071944	-	ko:K01990	-	M00254	-	-	ko00000,ko00002,ko02000	3.A.1	-	-	ABC_tran
Y_RS05050	0.7	0.014	0.041	1.38722	y0961	YPO3228	Y_RS05050	ygfI	LysR family transcriptional regulator	LysR substrate binding domain	K	Transcription	GO:0003674,GO:0003700,GO:0006139,GO:0006351,GO:0006355,GO:0006725,GO:0006807,GO:0006950,GO:0006974,GO:0008150,GO:0008152,GO:0009058,GO:0009059,GO:0009889,GO:0009987,GO:0010467,GO:0010468,GO:0010556,GO:0016070,GO:0018130,GO:0019219,GO:0019222,GO:0019438,GO:0031323,GO:0031326,GO:0032774,GO:0033554,GO:0034641,GO:0034645,GO:0034654,GO:0043170,GO:0044237,GO:0044238,GO:0044249,GO:0044260,GO:0044271,GO:…	-	-	-	-	-	-	-	-	-	-	HTH_1,LysR_substrate
Y_RS05500	0.7	0.012	0.037	1.4318	y1046	YPO3138	ymoA	hha	expression modulating protein YmoA	Modulates the thermoregulation of VirF, and hence the yop regulon, as well as the expression of the enterotoxin gene yst. Involved in chromosome structure and DNA topology	K	Transcription	GO:0005575,GO:0005622,GO:0005623,GO:0005737,GO:0005829,GO:0008150,GO:0010468,GO:0019222,GO:0032879,GO:0040012,GO:0040017,GO:0043900,GO:0043901,GO:0044424,GO:0044444,GO:0044464,GO:0048518,GO:0048519,GO:0048522,GO:0048523,GO:0050789,GO:0050794,GO:0051270,GO:0051272,GO:0060255,GO:0065007,GO:1900190,GO:1900191,GO:2000145,GO:2000147	-	ko:K05839	-	-	-	-	ko00000,ko02048	-	-	-	HHA
Y_RS06275	0.7	0.0094	0.03	1.52288	y1196	YPO2621	ubiF	ubiF	3-demethoxyubiquinol 3-hydroxylase	hydroxylase	CH	Energy production and conversion+Coenzyme transport and metabolism	GO:0003674,GO:0003824,GO:0006732,GO:0006733,GO:0006743,GO:0006744,GO:0008150,GO:0008152,GO:0008682,GO:0009058,GO:0009108,GO:0009987,GO:0016491,GO:0016705,GO:0042180,GO:0042181,GO:0044237,GO:0044249,GO:0044281,GO:0044283,GO:0051186,GO:0051188,GO:0055114,GO:0071704,GO:1901576,GO:1901661,GO:1901663	-	ko:K03184	ko00130,ko01100,ko01110,map00130,map01100,map01110	M00117	R06146,R08775	RC01254	ko00000,ko00001,ko00002,ko01000	-	-	iAF1260.b0662,iBWG_1329.BWG_0533,iE2348C_1286.E2348C_0555,iECDH10B_1368.ECDH10B_0731,iECDH1ME8569_1439.ECDH1ME8569_0631,iETEC_1333.ETEC_0690,iEcDH1_1363.EcDH1_2964,iEcHS_1320.EcHS_A0709,iJO1366.b0662,iJR904.b0662,iSBO_1134.SBO_0526,iSbBS512_1146.SbBS512_E0585,iUMNK88_1353.UMNK88_700,iY75_1357.Y75_RS03450	FAD_binding_3,SE
Y_RS06330	0.7	0.016	0.044	1.35655	y1201	YPO2626	nagA	nagA	N-acetylglucosamine-6-phosphate deacetylase	Belongs to the metallo-dependent hydrolases superfamily. NagA family	G	Carbohydrate transport and metabolism	GO:0003674,GO:0003824,GO:0005488,GO:0006040,GO:0006044,GO:0006046,GO:0006054,GO:0006082,GO:0008150,GO:0008152,GO:0008270,GO:0008448,GO:0009056,GO:0009987,GO:0016043,GO:0016054,GO:0016787,GO:0016810,GO:0016811,GO:0016999,GO:0017001,GO:0017144,GO:0019213,GO:0019262,GO:0019752,GO:0022607,GO:0042737,GO:0043167,GO:0043169,GO:0043436,GO:0043933,GO:0044085,GO:0044237,GO:0044248,GO:0044281,GO:0044282,GO:…	3.5.1.25	ko:K01443	ko00520,ko01130,map00520,map01130	-	R02059	RC00166,RC00300	ko00000,ko00001,ko01000	-	-	iEcolC_1368.EcolC_2979,iYL1228.KPN_00698	Amidohydro_1
Y_RS07350	0.7	0.0063	0.022	1.65758	y1405	YPO2830	speG	speG	spermidine N1-acetyltransferase	Acetyltransferase (GNAT) domain	J	Translation, ribosomal structure and biogenesis	GO:0000287,GO:0003674,GO:0003824,GO:0004145,GO:0005488,GO:0005515,GO:0006576,GO:0006595,GO:0006598,GO:0006807,GO:0008080,GO:0008150,GO:0008152,GO:0009056,GO:0009308,GO:0009310,GO:0009987,GO:0016043,GO:0016407,GO:0016410,GO:0016740,GO:0016746,GO:0016747,GO:0022607,GO:0034641,GO:0042402,GO:0042802,GO:0043167,GO:0043169,GO:0043933,GO:0044085,GO:0044106,GO:0044237,GO:0046872,GO:0051259,GO:0051260,GO:…	2.3.1.57	ko:K00657	ko00330,ko01100,ko04216,map00330,map01100,map04216	M00135	R01154	RC00004,RC00096	ko00000,ko00001,ko00002,ko01000	-	-	iAF1260.b1584,iB21_1397.B21_01543,iBWG_1329.BWG_1398,iECBD_1354.ECBD_2062,iECB_1328.ECB_01553,iECDH10B_1368.ECDH10B_1717,iECDH1ME8569_1439.ECDH1ME8569_1527,iECD_1391.ECD_01553,iECH74115_1262.ECH74115_2293,iECIAI1_1343.ECIAI1_1634,iECO103_1326.ECO103_1723,iECO111_1330.ECO111_2051,iECSE_1348.ECSE_1705,iECSP_1301.ECSP_2148,iECW_1372.ECW_m1749,iECs_1301.ECs2290,iEKO11_1354.EKO11_2194,iETEC_1333.ETEC_…	Acetyltransf_3
Y_RS08820	0.7	0.0049	0.018	1.74473	y1697	YPO2490	cdiA	-	contact-dependent inhibition toxin CdiA	adhes_NPXG filamentous hemagglutinin family N-terminal domain protein	U	Intracellular trafficking, secretion, and vesicular transport	-	-	ko:K15125	ko05133,map05133	-	-	-	ko00000,ko00001,ko00536	-	-	-	ESPR,Fil_haemagg,Fil_haemagg_2,Haemagg_act,PT-VENN
Y_RS09220	0.7	0.0029	0.012	1.92082	y1784	YPO1625	mfd	mfd	transcription-repair coupling factor	Couples transcription and DNA repair by recognizing RNA polymerase (RNAP) stalled at DNA lesions. Mediates ATP-dependent release of RNAP and its truncated transcript from the DNA, and recruitment of nucleotide excision repair machinery to the damaged site	L	Replication, recombination and repair	GO:0000715,GO:0000716,GO:0003674,GO:0003676,GO:0003677,GO:0003824,GO:0005488,GO:0005515,GO:0005575,GO:0005622,GO:0005623,GO:0005737,GO:0005829,GO:0006139,GO:0006259,GO:0006281,GO:0006283,GO:0006289,GO:0006355,GO:0006725,GO:0006807,GO:0006950,GO:0006974,GO:0006996,GO:0008094,GO:0008150,GO:0008152,GO:0009889,GO:0009987,GO:0010468,GO:0010556,GO:0015616,GO:0016043,GO:0016462,GO:0016787,GO:0016817,GO:…	-	ko:K03723	ko03420,map03420	-	-	-	ko00000,ko00001,ko01000,ko03400	-	-	-	CarD_CdnL_TRCF,DEAD,Helicase_C,TRCF
Y_RS13575	0.7	0.0022	0.0094	2.02687	y2634	YPO1536	Y_RS13575	ysuA	iron-siderophore ABC transporter substrate-binding protein	Periplasmic binding protein	P	Inorganic ion transport and metabolism	-	-	ko:K02016	ko02010,map02010	M00240	-	-	ko00000,ko00001,ko00002,ko02000	3.A.1.14	-	-	Peripla_BP_2
Y_RS15605	0.7	0.016	0.045	1.34679	y3047	YPO1134	Y_RS15605	psiF	PsiF family protein	psiF repeat	S	Function unknown	-	-	-	-	-	-	-	-	-	-	-	PsiF_repeat
Y_RS20215	0.7	4.9e-05	0.00041	3.38722	y3960	YPO0179	Y_RS20215	yheU	YheU family protein	Belongs to the UPF0270 family	S	Function unknown	-	-	ko:K09898	-	-	-	-	ko00000	-	-	-	UPF0270
Y_RS23610	0.7	0.00094	0.0047	2.3279	-	-	Y_RS23610	-	IS3-like element IS1661 family transposase	20.1 kDa protein SW YI9A_ECOLI (Q47309) (173 aa) fasta scores E() 2.3e-20, 39.6 id in 169 aa	L	Replication, recombination and repair	-	-	ko:K07483	-	-	-	-	ko00000	-	-	-	HTH_28,HTH_Tnp_1
Y_RS00540	0.6	0.0083	0.027	1.56864	y0108	YPO0033	Y_RS00540	yicH	hypothetical protein	AsmA Family	M	Cell wall/membrane/envelope biogenesis	GO:0005575,GO:0005622,GO:0005623,GO:0005737,GO:0005829,GO:0044424,GO:0044444,GO:0044464	-	-	-	-	-	-	-	-	-	-	AsmA
Y_RS00580	0.6	0.018	0.05	1.30103	y0118	YPO3548	Y_RS00580	lpoA	penicillin-binding protein activator	Regulator of peptidoglycan synthesis that is essential for the function of penicillin-binding protein 1A (PBP1a)	M	Cell wall/membrane/envelope biogenesis	GO:0000270,GO:0003674,GO:0005575,GO:0005623,GO:0006022,GO:0006023,GO:0006024,GO:0006807,GO:0008150,GO:0008152,GO:0009058,GO:0009059,GO:0009252,GO:0009273,GO:0009279,GO:0009987,GO:0016020,GO:0019867,GO:0030203,GO:0030234,GO:0030312,GO:0030313,GO:0031241,GO:0031975,GO:0034645,GO:0042546,GO:0043170,GO:0044036,GO:0044038,GO:0044085,GO:0044237,GO:0044249,GO:0044260,GO:0044425,GO:0044462,GO:0044464,GO:…	-	ko:K07121	-	-	-	-	ko00000	-	-	-	LppC
Y_RS00745	0.6	0.013	0.039	1.40894	y0151	YPO3579	lptC	lptC	LPS export ABC transporter periplasmic protein LptC	Involved in the assembly of lipopolysaccharide (LPS). Required for the translocation of LPS from the inner membrane to the outer membrane. Facilitates the transfer of LPS from the inner membrane to the periplasmic protein LptA. Could be a docking site for LptA	S	Function unknown	GO:0003674,GO:0005215,GO:0005488,GO:0005515,GO:0005575,GO:0005623,GO:0005886,GO:0005887,GO:0006810,GO:0006869,GO:0008150,GO:0010876,GO:0015920,GO:0016020,GO:0016021,GO:0017089,GO:0030288,GO:0030313,GO:0031224,GO:0031226,GO:0031975,GO:0033036,GO:0042597,GO:0042802,GO:0044425,GO:0044459,GO:0044464,GO:0046836,GO:0051179,GO:0051234,GO:0071702,GO:0071944,GO:1901264	-	ko:K11719	-	-	-	-	ko00000,ko02000	1.B.42.1	-	iB21_1397.B21_03015,iECBD_1354.ECBD_0543,iECB_1328.ECB_03064,iECD_1391.ECD_03064	LptC
Y_RS03995	0.6	0.011	0.034	1.46852	y0765	YPO3421	Y_RS03995	aroP	amino acid permease	Aromatic amino acid	E	Amino acid transport and metabolism	GO:0003333,GO:0003674,GO:0005215,GO:0005302,GO:0005342,GO:0005575,GO:0005623,GO:0005886,GO:0005887,GO:0006810,GO:0006811,GO:0006812,GO:0006820,GO:0006855,GO:0006865,GO:0008104,GO:0008150,GO:0008320,GO:0008324,GO:0008509,GO:0008514,GO:0008565,GO:0009977,GO:0015031,GO:0015075,GO:0015171,GO:0015173,GO:0015179,GO:0015192,GO:0015196,GO:0015238,GO:0015291,GO:0015318,GO:0015399,GO:0015405,GO:0015450,GO:…	-	ko:K11734	-	-	-	-	ko00000,ko02000	2.A.3.1.3	-	iEcE24377_1341.EcE24377A_0114	AA_permease
Y_RS05785	0.6	0.017	0.046	1.33724	y1102	YPO3077	purK	purK	5-(carboxyamino)imidazole ribonucleotide synthase	Catalyzes the ATP-dependent conversion of 5- aminoimidazole ribonucleotide (AIR) and HCO(3)(-) to N5- carboxyaminoimidazole ribonucleotide (N5-CAIR)	F	Nucleotide transport and metabolism	GO:0000166,GO:0003674,GO:0003824,GO:0004638,GO:0005488,GO:0005524,GO:0005575,GO:0005622,GO:0005623,GO:0005737,GO:0005829,GO:0006139,GO:0006163,GO:0006164,GO:0006725,GO:0006753,GO:0006793,GO:0006796,GO:0006807,GO:0008144,GO:0008150,GO:0008152,GO:0009058,GO:0009117,GO:0009150,GO:0009152,GO:0009165,GO:0009259,GO:0009260,GO:0009987,GO:0016829,GO:0016830,GO:0016831,GO:0016874,GO:0016879,GO:0017076,GO:…	6.3.4.18	ko:K01589	ko00230,ko01100,ko01110,ko01130,map00230,map01100,map01110,map01130	M00048	R07404	RC01927	ko00000,ko00001,ko00002,ko01000	-	-	iECUMN_1333.ECUMN_0562,iYL1228.KPN_00477	ATP-grasp
Y_RS11595	0.6	0.0014	0.0067	2.17393	y2247	YPO2063	lpxM	lpxM	lauroyl-Kdo(2)-lipid IV(A) myristoyltransferase	Catalyzes the transfer of myristate from myristoyl-acyl carrier protein (ACP) to Kdo(2)-(lauroyl)-lipid IV(A) to form Kdo(2)-lipid A	M	Cell wall/membrane/envelope biogenesis	GO:0003674,GO:0003824,GO:0005975,GO:0006082,GO:0006629,GO:0006643,GO:0006644,GO:0006664,GO:0006793,GO:0006796,GO:0008150,GO:0008152,GO:0008610,GO:0008654,GO:0009058,GO:0009247,GO:0009311,GO:0009312,GO:0009987,GO:0016051,GO:0016053,GO:0016740,GO:0016746,GO:0016747,GO:0019637,GO:0019752,GO:0036103,GO:0036104,GO:0043436,GO:0043648,GO:0043650,GO:0044237,GO:0044238,GO:0044249,GO:0044255,GO:0044281,GO:…	2.3.1.243	ko:K02560	ko00540,ko01100,map00540,map01100	M00060	R05075	RC00037,RC00039	ko00000,ko00001,ko00002,ko01000,ko01005	-	-	iECABU_c1320.ECABU_c21170,iECIAI39_1322.ECIAI39_1194,ic_1306.c2269	Lip_A_acyltrans
Y_RS17430	0.6	0.0078	0.026	1.58503	y3396	YPO1004	yapH	icsA_5	autotransporter adhesin YapH	outer membrane autotransporter barrel domain protein	MU	Cell wall/membrane/envelope biogenesis+Intracellular trafficking, secretion, and vesicular transport	-	-	ko:K12678	-	-	-	-	ko00000,ko02000,ko02044	1.B.12.1.1,1.B.12.1.3	-	-	Autotransporter,ESPR
Y_RS00680	0.5	0.012	0.037	1.4318	y0137	YPO3566	degQ	degQ	serine endoprotease DegQ	Belongs to the peptidase S1C family	M	Cell wall/membrane/envelope biogenesis	GO:0003674,GO:0003824,GO:0004175,GO:0004252,GO:0005488,GO:0005515,GO:0005575,GO:0005623,GO:0005886,GO:0005887,GO:0006508,GO:0006807,GO:0008150,GO:0008152,GO:0008233,GO:0008236,GO:0009056,GO:0009057,GO:0009897,GO:0009986,GO:0009987,GO:0016020,GO:0016021,GO:0016787,GO:0017171,GO:0019538,GO:0030163,GO:0031224,GO:0031226,GO:0031233,GO:0042597,GO:0042802,GO:0043170,GO:0044237,GO:0044238,GO:0044248,GO:…	1.3.1.74,3.4.21.107	ko:K04771,ko:K04772,ko:K08070	ko01503,ko02020,map01503,map02020	M00728	-	-	ko00000,ko00001,ko00002,ko01000,ko01002,ko03110	-	-	-	PDZ,PDZ_2,Trypsin_2
Y_RS02420	0.5	0.00044	0.0026	2.58503	yt010	-	Y_RS02420	-	tRNA-Ile	-	-	NA	-	-	-	-	-	-	-	-	-	-	-	-
Y_RS02475	0.5	0.00013	0.00092	3.03621	yt013	-	Y_RS02475	-	tRNA-Tyr	-	-	NA	-	-	-	-	-	-	-	-	-	-	-	-
Y_RS04165	0.5	0.0095	0.03	1.52288	y0800	YPO3388	clcA	clcA	H(+)/Cl(-) exchange transporter ClcA	H( ) Cl(-) exchange transporter clcA	P	Inorganic ion transport and metabolism	GO:0003674,GO:0005215,GO:0005488,GO:0005515,GO:0005575,GO:0005623,GO:0005886,GO:0005887,GO:0006810,GO:0006811,GO:0006812,GO:0006820,GO:0006821,GO:0008150,GO:0008324,GO:0015075,GO:0015077,GO:0015078,GO:0015291,GO:0015297,GO:0015298,GO:0015299,GO:0015318,GO:0015672,GO:0015698,GO:0015706,GO:0016020,GO:0016021,GO:0022804,GO:0022857,GO:0022890,GO:0031224,GO:0031226,GO:0031404,GO:0034220,GO:0042802,GO:…	-	ko:K03281	-	-	-	-	ko00000	2.A.49	-	iAF1260.b0155,iB21_1397.B21_00153,iBWG_1329.BWG_0148,iE2348C_1286.E2348C_0162,iEC042_1314.EC042_0155,iEC55989_1330.EC55989_0149,iECBD_1354.ECBD_3463,iECDH10B_1368.ECDH10B_0135,iECDH1ME8569_1439.ECDH1ME8569_0149,iECD_1391.ECD_00154,iECIAI1_1343.ECIAI1_0153,iECO103_1326.ECO103_0155,iECSE_1348.ECSE_0156,iECUMN_1333.ECUMN_0152,iECW_1372.ECW_m0152,iEKO11_1354.EKO11_3761,iETEC_1333.ETEC_0151,iEcDH1_136…	Voltage_CLC
Y_RS05350	0.5	0.0075	0.025	1.60206	y1018	YPO3168	cyoE	cyoE	heme o synthase	Converts heme B (protoheme IX) to heme O by substitution of the vinyl group on carbon 2 of heme B porphyrin ring with a hydroxyethyl farnesyl side group	O	Posttranslational modification, protein turnover, chaperones	GO:0003674,GO:0003824,GO:0004311,GO:0004659,GO:0005575,GO:0005623,GO:0005886,GO:0006091,GO:0006725,GO:0006778,GO:0006779,GO:0006783,GO:0006807,GO:0008150,GO:0008152,GO:0008495,GO:0009058,GO:0009987,GO:0015980,GO:0016020,GO:0016740,GO:0016765,GO:0018130,GO:0019438,GO:0033013,GO:0033014,GO:0034641,GO:0042168,GO:0042440,GO:0044237,GO:0044249,GO:0044271,GO:0044464,GO:0045333,GO:0046148,GO:0046483,GO:…	2.5.1.141	ko:K02257	ko00190,ko00860,ko01100,ko01110,ko04714,map00190,map00860,map01100,map01110,map04714	M00154	R07411	RC01786	ko00000,ko00001,ko00002,ko01000,ko01006,ko03029	-	-	iSFxv_1172.SFxv_0410	UbiA
Y_RS07080	0.5	0.0013	0.006	2.22185	y1350	YPO2882	Y_RS07080	rlmN	bifunctional tRNA (adenosine(37)-C2)-methyltransferase TrmG/ribosomal RNA large subunit methyltransferase RlmN	Specifically methylates position 2 of adenine 2503 in 23S rRNA and position 2 of adenine 37 in tRNAs	J	Translation, ribosomal structure and biogenesis	GO:0000049,GO:0000154,GO:0001510,GO:0002935,GO:0003674,GO:0003676,GO:0003723,GO:0003824,GO:0005488,GO:0005575,GO:0005622,GO:0005623,GO:0005737,GO:0005829,GO:0006139,GO:0006364,GO:0006396,GO:0006399,GO:0006400,GO:0006725,GO:0006807,GO:0008033,GO:0008150,GO:0008152,GO:0008168,GO:0008169,GO:0008173,GO:0008175,GO:0008649,GO:0008757,GO:0009451,GO:0009987,GO:0010467,GO:0016070,GO:0016072,GO:0016426,GO:…	2.1.1.192	ko:K06941	-	-	-	-	ko00000,ko01000,ko03009	-	-	-	Radical_SAM
Y_RS11685	0.5	0.0021	0.0092	2.03621	y2267	YPO2045	Y_RS11685	-	hemagglutinin repeat-containing protein	Hemolysin	U	Intracellular trafficking, secretion, and vesicular transport	-	-	ko:K11016	ko03070,map03070	-	-	-	ko00000,ko00001,ko02042,ko02044	-	-	-	Fil_haemagg_2,Haemagg_act
Y_RS18465	0.5	0.0078	0.026	1.58503	y3617	YPO0564	secA	secA	preprotein translocase subunit SecA	Part of the Sec protein translocase complex. Interacts with the SecYEG preprotein conducting channel. Has a central role in coupling the hydrolysis of ATP to the transfer of proteins into and across the cell membrane, serving both as a receptor for the preprotein-SecB complex and as an ATP-driven molecular motor driving the stepwise translocation of polypeptide chains across the membrane	U	Intracellular trafficking, secretion, and vesicular transport	GO:0000166,GO:0002790,GO:0003674,GO:0003824,GO:0005215,GO:0005488,GO:0005515,GO:0005524,GO:0005575,GO:0005622,GO:0005623,GO:0005737,GO:0005829,GO:0005886,GO:0005887,GO:0006457,GO:0006605,GO:0006810,GO:0006886,GO:0008104,GO:0008144,GO:0008150,GO:0008320,GO:0008565,GO:0009306,GO:0009987,GO:0015031,GO:0015399,GO:0015405,GO:0015440,GO:0015450,GO:0015462,GO:0015833,GO:0016020,GO:0016021,GO:0016462,GO:…	-	ko:K03070	ko02024,ko03060,ko03070,map02024,map03060,map03070	M00335	-	-	ko00000,ko00001,ko00002,ko02044	3.A.5.1,3.A.5.10,3.A.5.2,3.A.5.4	-	-	SEC-C,SecA_DEAD,SecA_PP_bind,SecA_SW
Y_RS02425	0.4	0.0015	0.0069	2.16115	yt011	-	Y_RS02425	-	tRNA-Ala	-	-	NA	-	-	-	-	-	-	-	-	-	-	-	-
Y_RS02525	0.4	0.0069	0.024	1.61979	y0484	YPO3747	rpoB	rpoB	DNA-directed RNA polymerase subunit beta	DNA-dependent RNA polymerase catalyzes the transcription of DNA into RNA using the four ribonucleoside triphosphates as substrates	K	Transcription	GO:0000428,GO:0003674,GO:0003824,GO:0003899,GO:0005575,GO:0005622,GO:0005623,GO:0005737,GO:0005829,GO:0006139,GO:0006351,GO:0006725,GO:0006807,GO:0008150,GO:0008152,GO:0009058,GO:0009059,GO:0009987,GO:0010467,GO:0016070,GO:0016740,GO:0016772,GO:0016779,GO:0018130,GO:0019438,GO:0030880,GO:0032774,GO:0032991,GO:0034062,GO:0034641,GO:0034645,GO:0034654,GO:0043170,GO:0044237,GO:0044238,GO:0044249,GO:…	2.7.7.6	ko:K03043	ko00230,ko00240,ko01100,ko03020,map00230,map00240,map01100,map03020	M00183	R00435,R00441,R00442,R00443	RC02795	br01611,ko00000,ko00001,ko00002,ko01000,ko03021,ko03400	-	-	-	RNA_pol_Rpb2_1,RNA_pol_Rpb2_2,RNA_pol_Rpb2_3,RNA_pol_Rpb2_45,RNA_pol_Rpb2_6,RNA_pol_Rpb2_7
Y_RS02645	0.4	0.014	0.04	1.39794	yt016	-	Y_RS02645	-	tRNA-Glu	-	-	NA	-	-	-	-	-	-	-	-	-	-	-	-
Y_RS02480	0.3	0.012	0.037	1.4318	yt014	-	Y_RS02480	-	tRNA-Gly	-	-	NA	-	-	-	-	-	-	-	-	-	-	-	-
Y_RS00515	-0.4	0.0032	0.012	1.92082	y0103	YPO0038	spoT	spoT	bifunctional GTP diphosphokinase/guanosine-3'%2C5'-bis pyrophosphate 3'-pyrophosphohydrolase	In eubacteria ppGpp (guanosine 3'-diphosphate 5-' diphosphate) is a mediator of the stringent response that coordinates a variety of cellular activities in response to changes in nutritional abundance	KT	Transcription+Signal transduction mechanisms	GO:0003674,GO:0003824,GO:0005575,GO:0005618,GO:0005622,GO:0005623,GO:0005737,GO:0005829,GO:0005886,GO:0006139,GO:0006163,GO:0006725,GO:0006753,GO:0006793,GO:0006796,GO:0006807,GO:0006950,GO:0007154,GO:0008150,GO:0008152,GO:0008728,GO:0008893,GO:0009116,GO:0009117,GO:0009119,GO:0009150,GO:0009259,GO:0009267,GO:0009605,GO:0009987,GO:0009991,GO:0015949,GO:0015969,GO:0016020,GO:0016740,GO:0016772,GO:…	2.7.6.5,3.1.7.2	ko:K00951,ko:K01139	ko00230,map00230	-	R00336,R00429	RC00002,RC00078	ko00000,ko00001,ko01000,ko03009	-	-	iECNA114_1301.ECNA114_3794,iECOK1_1307.ECOK1_4092,iECP_1309.ECP_3748,iECS88_1305.ECS88_4065,iECSF_1327.ECSF_3486,iLF82_1304.LF82_2165,iNRG857_1313.NRG857_18145,iUMN146_1321.UM146_18405,iUTI89_1310.UTI89_C4195,ic_1306.c4475	ACT_4,HD_4,RelA_SpoT,TGS
Y_RS01825	-0.4	0.015	0.043	1.36653	y0359	YPO3869	rhlB	rhlB	ATP-dependent RNA helicase RhlB	DEAD-box RNA helicase involved in RNA degradation. Has RNA-dependent ATPase activity and unwinds double-stranded RNA	F	Nucleotide transport and metabolism	GO:0003674,GO:0003724,GO:0003824,GO:0004004,GO:0004386,GO:0005575,GO:0005622,GO:0005623,GO:0005737,GO:0006139,GO:0006401,GO:0006725,GO:0006807,GO:0008026,GO:0008150,GO:0008152,GO:0008186,GO:0009056,GO:0009057,GO:0009987,GO:0010501,GO:0016070,GO:0016462,GO:0016787,GO:0016817,GO:0016818,GO:0016887,GO:0017111,GO:0019439,GO:0034641,GO:0034655,GO:0042623,GO:0043170,GO:0044237,GO:0044238,GO:0044248,GO:…	3.6.4.13	ko:K03732	ko03018,map03018	M00394	-	-	ko00000,ko00001,ko00002,ko01000,ko03019	-	-	-	DEAD,Helicase_C,RhlB
Y_RS02600	-0.4	0.011	0.034	1.46852	y0496	YPO3734	hemE	hemE	uroporphyrinogen decarboxylase	Catalyzes the decarboxylation of four acetate groups of uroporphyrinogen-III to yield coproporphyrinogen-III	H	Coenzyme transport and metabolism	GO:0003674,GO:0003824,GO:0004853,GO:0005575,GO:0005622,GO:0005623,GO:0005737,GO:0005829,GO:0006082,GO:0006520,GO:0006536,GO:0006725,GO:0006778,GO:0006779,GO:0006780,GO:0006782,GO:0006783,GO:0006807,GO:0008150,GO:0008152,GO:0009058,GO:0009064,GO:0009987,GO:0016053,GO:0016829,GO:0016830,GO:0016831,GO:0018130,GO:0019353,GO:0019438,GO:0019752,GO:0033013,GO:0033014,GO:0033526,GO:0034641,GO:0042168,GO:…	4.1.1.37	ko:K01599	ko00860,ko01100,ko01110,map00860,map01100,map01110	M00121	R03197,R04972	RC00872	ko00000,ko00001,ko00002,ko01000	-	-	iPC815.YPO3734,iSBO_1134.SBO_4018	URO-D
Y_RS20310	-0.4	0.0032	0.012	1.92082	y3981	YPO0199	tusB	tusB	sulfurtransferase complex subunit TusB	Part of a sulfur-relay system required for 2-thiolation of 5-methylaminomethyl-2-thiouridine (mnm(5)s(2)U) at tRNA wobble positions	J	Translation, ribosomal structure and biogenesis	GO:0002097,GO:0002098,GO:0002143,GO:0005575,GO:0005622,GO:0005623,GO:0005737,GO:0005829,GO:0006139,GO:0006396,GO:0006399,GO:0006400,GO:0006725,GO:0006807,GO:0008033,GO:0008150,GO:0008152,GO:0009451,GO:0009987,GO:0010467,GO:0016070,GO:0032991,GO:0034227,GO:0034470,GO:0034641,GO:0034660,GO:0043170,GO:0043412,GO:0044237,GO:0044238,GO:0044424,GO:0044444,GO:0044445,GO:0044464,GO:0046483,GO:0071704,GO:…	-	ko:K07237	ko04122,map04122	-	-	-	ko00000,ko00001,ko03016	-	-	-	DsrH
Y_RS00375	-0.5	0.0058	0.02	1.69897	y0074	YPO0067	secB	secB	protein-export chaperone SecB	One of the proteins required for the normal export of preproteins out of the cell cytoplasm. It is a molecular chaperone that binds to a subset of precursor proteins, maintaining them in a translocation-competent state. It also specifically binds to its receptor SecA	U	Intracellular trafficking, secretion, and vesicular transport	GO:0002790,GO:0003674,GO:0005488,GO:0005515,GO:0005575,GO:0005622,GO:0005623,GO:0005737,GO:0005829,GO:0006605,GO:0006810,GO:0006886,GO:0008104,GO:0008150,GO:0009306,GO:0009987,GO:0015031,GO:0015833,GO:0032940,GO:0033036,GO:0034613,GO:0042886,GO:0043952,GO:0044424,GO:0044444,GO:0044464,GO:0045184,GO:0046903,GO:0046907,GO:0051082,GO:0051179,GO:0051234,GO:0051641,GO:0051649,GO:0055085,GO:0070727,GO:…	-	ko:K03071	ko02024,ko03060,ko03070,map02024,map03060,map03070	M00335	-	-	ko00000,ko00001,ko00002,ko02044,ko03110	3.A.5	-	-	SecB
Y_RS00510	-0.5	0.012	0.036	1.4437	y0102	YPO0039	rpoZ	rpoZ	DNA-directed RNA polymerase subunit omega	Promotes RNA polymerase assembly. Latches the N- and C- terminal regions of the beta' subunit thereby facilitating its interaction with the beta and alpha subunits	K	Transcription	GO:0003674,GO:0003824,GO:0003899,GO:0005575,GO:0005622,GO:0005623,GO:0005737,GO:0005829,GO:0006139,GO:0006351,GO:0006725,GO:0006807,GO:0008150,GO:0008152,GO:0009058,GO:0009059,GO:0009987,GO:0010467,GO:0016070,GO:0016740,GO:0016772,GO:0016779,GO:0018130,GO:0019438,GO:0030880,GO:0032774,GO:0032991,GO:0034062,GO:0034641,GO:0034645,GO:0034654,GO:0043170,GO:0044237,GO:0044238,GO:0044249,GO:0044260,GO:…	2.7.7.6	ko:K03060	ko00230,ko00240,ko01100,ko03020,map00230,map00240,map01100,map03020	M00183	R00435,R00441,R00442,R00443	RC02795	br01611,ko00000,ko00001,ko00002,ko01000,ko03021,ko03400	-	-	-	RNA_pol_Rpb6
Y_RS00945	-0.5	0.0079	0.026	1.58503	y0195	YPO3670	yhdP	yhdP	AsmA2 domain-containing protein YhdP	Protein of unknown function	S	Function unknown	GO:0005575,GO:0005623,GO:0005886,GO:0005887,GO:0016020,GO:0016021,GO:0030288,GO:0030313,GO:0031224,GO:0031226,GO:0031975,GO:0042597,GO:0044425,GO:0044459,GO:0044464,GO:0071944	-	-	-	-	-	-	-	-	-	-	AsmA_2,DUF3971
Y_RS02505	-0.5	0.0019	0.0082	2.08619	y0480	YPO3751	rplK	rplK	50S ribosomal protein L11	Forms part of the ribosomal stalk which helps the ribosome interact with GTP-bound translation factors	J	Translation, ribosomal structure and biogenesis	GO:0000027,GO:0003674,GO:0003676,GO:0003723,GO:0003735,GO:0005198,GO:0005488,GO:0005575,GO:0005622,GO:0005623,GO:0005737,GO:0005829,GO:0005840,GO:0006412,GO:0006415,GO:0006518,GO:0006807,GO:0006950,GO:0006996,GO:0007154,GO:0008150,GO:0008152,GO:0009058,GO:0009059,GO:0009267,GO:0009605,GO:0009987,GO:0009991,GO:0010467,GO:0015934,GO:0015968,GO:0016043,GO:0019538,GO:0019843,GO:0022411,GO:0022607,GO:…	-	ko:K02867	ko03010,map03010	M00178,M00179	-	-	br01610,ko00000,ko00001,ko00002,ko03011	-	-	-	Ribosomal_L11,Ribosomal_L11_N
Y_RS03295	-0.5	6.4e-06	7e-05	4.1549	y0628	YPO0371	mutL	mutL	DNA mismatch repair endonuclease MutL	This protein is involved in the repair of mismatches in DNA. It is required for dam-dependent methyl-directed DNA mismatch repair. May act as a molecular matchmaker , a protein that promotes the formation of a stable complex between two or more DNA-binding proteins in an ATP-dependent manner without itself being part of a final effector complex	L	Replication, recombination and repair	GO:0000018,GO:0000166,GO:0003674,GO:0003676,GO:0003677,GO:0003697,GO:0003824,GO:0005488,GO:0005515,GO:0005524,GO:0005575,GO:0005622,GO:0005623,GO:0006139,GO:0006259,GO:0006281,GO:0006298,GO:0006725,GO:0006807,GO:0006950,GO:0006974,GO:0008144,GO:0008150,GO:0008152,GO:0009987,GO:0016462,GO:0016787,GO:0016817,GO:0016818,GO:0016887,GO:0017076,GO:0017111,GO:0019219,GO:0019222,GO:0030554,GO:0031323,GO:…	-	ko:K03572	ko03430,map03430	-	-	-	ko00000,ko00001,ko03400	-	-	-	DNA_mis_repair,HATPase_c_3,MutL_C
Y_RS05205	-0.5	0.011	0.034	1.46852	y0988	YPO3194	Y_RS05205	ahpC	peroxiredoxin C	Alkyl hydroperoxide reductase	O	Posttranslational modification, protein turnover, chaperones	-	1.11.1.15	ko:K03386	ko04214,map04214	-	-	-	ko00000,ko00001,ko01000,ko04147	-	-	-	1-cysPrx_C,AhpC-TSA
Y_RS20275	-0.5	0.0023	0.0097	2.01323	y3973	YPO0192	Y_RS20275	yheV	YheV family putative zinc ribbon protein	Probable metal-binding protein (DUF2387)	S	Function unknown	-	-	ko:K07070	-	-	-	-	ko00000	-	-	-	DUF2387
Y_RS00285	-0.6	0.0072	0.024	1.61979	y0052	YPO0085	tpiA	tpiA	triose-phosphate isomerase	Involved in the gluconeogenesis. Catalyzes stereospecifically the conversion of dihydroxyacetone phosphate (DHAP) to D-glyceraldehyde-3-phosphate (G3P)	G	Carbohydrate transport and metabolism	GO:0003674,GO:0003824,GO:0004807,GO:0005488,GO:0005515,GO:0005575,GO:0005622,GO:0005623,GO:0005737,GO:0005829,GO:0005975,GO:0005996,GO:0006006,GO:0006066,GO:0006071,GO:0006081,GO:0006082,GO:0006090,GO:0006091,GO:0006094,GO:0006096,GO:0006139,GO:0006163,GO:0006164,GO:0006165,GO:0006725,GO:0006732,GO:0006733,GO:0006753,GO:0006754,GO:0006757,GO:0006793,GO:0006796,GO:0006807,GO:0008150,GO:0008152,GO:…	5.3.1.1	ko:K01803	ko00010,ko00051,ko00562,ko00710,ko01100,ko01110,ko01120,ko01130,ko01200,ko01230,map00010,map00051,map00562,map00710,map01100,map01110,map01120,map01130,map01200,map01230	M00001,M00002,M00003	R01015	RC00423	ko00000,ko00001,ko00002,ko01000,ko04147	-	-	iJN746.PP_4715	TIM
Y_RS00370	-0.6	0.0024	0.0099	2.00436	y0073	YPO0068	gpsA	gpsA	NAD(P)H-dependent glycerol-3-phosphate dehydrogenase	alditol phosphate metabolic process	I	Lipid transport and metabolism	GO:0003674,GO:0003824,GO:0004367,GO:0005575,GO:0005622,GO:0005623,GO:0005737,GO:0005829,GO:0006072,GO:0006629,GO:0006644,GO:0006650,GO:0006793,GO:0006796,GO:0008150,GO:0008152,GO:0008610,GO:0008654,GO:0009058,GO:0009987,GO:0016491,GO:0016614,GO:0016616,GO:0019637,GO:0044237,GO:0044238,GO:0044249,GO:0044255,GO:0044424,GO:0044444,GO:0044464,GO:0045017,GO:0046474,GO:0046486,GO:0047952,GO:0052646,GO:…	1.1.1.94	ko:K00057	ko00564,ko01110,map00564,map01110	-	R00842,R00844	RC00029	ko00000,ko00001,ko01000	-	-	iJN746.PP_4169,iSFV_1184.SFV_3923	NAD_Gly3P_dh_C,NAD_Gly3P_dh_N
Y_RS00710	-0.6	0.018	0.049	1.3098	y0143	YPO3572	mlaC	mlaC	phospholipid-binding protein MlaC	MlaC protein	Q	Secondary metabolites biosynthesis, transport and catabolism	GO:0005575,GO:0005623,GO:0006810,GO:0006811,GO:0006820,GO:0006869,GO:0008150,GO:0009987,GO:0010876,GO:0015711,GO:0015748,GO:0015914,GO:0016043,GO:0030288,GO:0030313,GO:0031975,GO:0033036,GO:0042597,GO:0044464,GO:0051179,GO:0051234,GO:0061024,GO:0071702,GO:0071840,GO:0120009,GO:0120010	-	ko:K07323	ko02010,map02010	M00210	-	-	ko00000,ko00001,ko00002,ko02000	3.A.1.27.3	-	-	MlaC
Y_RS01900	-0.6	0.013	0.037	1.4318	y0375	YPO3854	Y_RS01900	yifK	amino acid permease	Amino acid permease	E	Amino acid transport and metabolism	GO:0005575,GO:0005623,GO:0005886,GO:0016020,GO:0044464,GO:0071944	-	ko:K03293	-	-	-	-	ko00000	2.A.3.1	-	-	AA_permease
Y_RS02025	-0.6	0.0035	0.014	1.85387	y0397	YPO3833	recQ	recQ	ATP-dependent DNA helicase RecQ	ATP-dependent DNA helicase RecQ	L	Replication, recombination and repair	GO:0003674,GO:0003676,GO:0003677,GO:0003678,GO:0003824,GO:0004003,GO:0004386,GO:0005488,GO:0005575,GO:0005622,GO:0005623,GO:0005657,GO:0005694,GO:0005737,GO:0006139,GO:0006259,GO:0006281,GO:0006310,GO:0006725,GO:0006807,GO:0006950,GO:0006974,GO:0006996,GO:0008026,GO:0008094,GO:0008150,GO:0008152,GO:0008270,GO:0009295,GO:0009378,GO:0009987,GO:0016043,GO:0016462,GO:0016787,GO:0016817,GO:0016818,GO:…	3.6.4.12	ko:K03654	ko03018,map03018	-	-	-	ko00000,ko00001,ko01000,ko03400	-	-	-	DEAD,HRDC,Helicase_C,RQC,RecQ_Zn_bind
Y_RS03310	-0.6	0.0039	0.015	1.82391	y0632	YPO0374	hflX	hflX	ribosome rescue GTPase HflX	GTPase that associates with the 50S ribosomal subunit and may have a role during protein synthesis or ribosome biogenesis	S	Function unknown	GO:0000166,GO:0001882,GO:0001883,GO:0003674,GO:0003676,GO:0003723,GO:0003824,GO:0003924,GO:0005488,GO:0005524,GO:0005525,GO:0005575,GO:0005622,GO:0005623,GO:0005737,GO:0005829,GO:0006412,GO:0006414,GO:0006417,GO:0006464,GO:0006468,GO:0006518,GO:0006793,GO:0006796,GO:0006807,GO:0006950,GO:0006996,GO:0008144,GO:0008150,GO:0008152,GO:0009058,GO:0009059,GO:0009266,GO:0009408,GO:0009628,GO:0009889,GO:…	-	ko:K03665	-	-	-	-	ko00000,ko03009	-	-	-	GTP-bdg_M,GTP-bdg_N,MMR_HSR1
Y_RS03320	-0.6	0.0054	0.019	1.72125	y0634	YPO0376	hflC	hflC	protease modulator HflC	HflC and HflK could regulate a protease	O	Posttranslational modification, protein turnover, chaperones	GO:0003674,GO:0003824,GO:0005575,GO:0005623,GO:0005886,GO:0005887,GO:0006508,GO:0006807,GO:0006950,GO:0008150,GO:0008152,GO:0008233,GO:0009266,GO:0009408,GO:0009628,GO:0009897,GO:0009986,GO:0016020,GO:0016021,GO:0016787,GO:0019538,GO:0031224,GO:0031226,GO:0031233,GO:0032991,GO:0043086,GO:0043170,GO:0044092,GO:0044238,GO:0044425,GO:0044459,GO:0044464,GO:0050790,GO:0050896,GO:0065007,GO:0065009,GO:…	-	ko:K04087	-	M00742	-	-	ko00000,ko00002,ko01000	-	-	-	Band_7
Y_RS05310	-0.6	0.016	0.044	1.35655	y1009	YPO3176	ispA	ispA	(2E%2C6E)-farnesyl diphosphate synthase	Belongs to the FPP GGPP synthase family	H	Coenzyme transport and metabolism	GO:0003674,GO:0003824,GO:0004161,GO:0004337,GO:0004659,GO:0005575,GO:0005622,GO:0005623,GO:0005737,GO:0005829,GO:0006629,GO:0006644,GO:0006720,GO:0006721,GO:0006793,GO:0006796,GO:0008150,GO:0008152,GO:0008299,GO:0008610,GO:0008654,GO:0009058,GO:0009987,GO:0016114,GO:0016740,GO:0016765,GO:0019637,GO:0033383,GO:0033384,GO:0044237,GO:0044238,GO:0044249,GO:0044255,GO:0044424,GO:0044444,GO:0044464,GO:…	2.5.1.1,2.5.1.10,2.5.1.29	ko:K00795,ko:K13789	ko00900,ko01100,ko01110,ko01130,map00900,map01100,map01110,map01130	M00364,M00366	R01658,R02003,R02061	RC00279	ko00000,ko00001,ko00002,ko01000,ko01006	-	-	iPC815.YPO3176,iSFV_1184.SFV_0386	polyprenyl_synt
Y_RS05470	-0.6	0.003	0.012	1.92082	y1040	YPO3144	Y_RS05470	mdlB	SmdB family multidrug efflux ABC transporter permease/ATP-binding protein	Multidrug resistance-like ATP-binding protein mdlB	V	Defense mechanisms	GO:0000166,GO:0003674,GO:0003824,GO:0005215,GO:0005319,GO:0005488,GO:0005524,GO:0005575,GO:0005623,GO:0005886,GO:0006810,GO:0006869,GO:0008144,GO:0008150,GO:0010876,GO:0015399,GO:0015405,GO:0016020,GO:0016021,GO:0016462,GO:0016787,GO:0016817,GO:0016818,GO:0016887,GO:0017076,GO:0017111,GO:0022804,GO:0022857,GO:0030554,GO:0031224,GO:0032553,GO:0032555,GO:0032559,GO:0033036,GO:0034040,GO:0035639,GO:…	3.6.3.44	ko:K18104,ko:K18890	ko01501,ko02010,map01501,map02010	M00700,M00707	-	-	ko00000,ko00001,ko00002,ko01000,ko01504,ko02000	3.A.1.106.13,3.A.1.106.5,3.A.1.117,3.A.1.123	-	-	ABC_membrane,ABC_tran
Y_RS09510	-0.6	0.0098	0.031	1.50864	y1846	-	Y_RS09510	xadA	YadA family autotransporter adhesin	Autotransporter adhesin	UW	Intracellular trafficking, secretion, and vesicular transport+Extracellular structures	-	-	ko:K21449	-	-	-	-	ko00000,ko02000	1.B.40.2	-	-	ESPR,YadA_anchor,YadA_head,YadA_stalk
Y_RS09875	-0.6	0.011	0.033	1.48149	y1921	YPO2418	arnT	arnT	lipid IV(A) 4-amino-4-deoxy-L-arabinosyltransferase	Catalyzes the transfer of the L-Ara4N moiety of the glycolipid undecaprenyl phosphate-alpha-L-Ara4N to lipid A. The modified arabinose is attached to lipid A and is required for resistance to polymyxin and cationic antimicrobial peptides	I	Lipid transport and metabolism	-	2.4.2.43	ko:K07264	ko01503,map01503	M00721	R09773,R09774,R09781	RC00005	ko00000,ko00001,ko00002,ko01000,ko01003,ko01005	-	-	-	PMT
Y_RS11750	-0.6	0.011	0.034	1.46852	-	-	tnpA	-	IS200/IS605-like element IS1541A family transposase	Transposase IS200 like	L	Replication, recombination and repair	-	-	ko:K07491	-	-	-	-	ko00000	-	-	-	Y1_Tnp
Y_RS12120	-0.6	0.0099	0.031	1.50864	y2351	YPO1959	narX	narX	nitrate/nitrite two-component system sensor histidine kinase NarX	nitrate nitrite sensor protein NarX	T	Signal transduction mechanisms	GO:0000155,GO:0000160,GO:0001101,GO:0003674,GO:0003824,GO:0004672,GO:0004673,GO:0004721,GO:0005575,GO:0005623,GO:0005886,GO:0006464,GO:0006468,GO:0006470,GO:0006793,GO:0006796,GO:0006807,GO:0006950,GO:0006974,GO:0007154,GO:0007165,GO:0008150,GO:0008152,GO:0009987,GO:0010035,GO:0010167,GO:0016020,GO:0016301,GO:0016310,GO:0016311,GO:0016740,GO:0016772,GO:0016773,GO:0016775,GO:0016787,GO:0016788,GO:…	2.7.13.3	ko:K07673	ko02020,map02020	M00471	-	-	ko00000,ko00001,ko00002,ko01000,ko01001,ko02022	-	-	-	HAMP,HATPase_c,HisKA_3,PilJ
Y_RS20255	-0.6	2.9e-05	0.00026	3.58503	y3968	YPO0187	Y_RS20255	hyaD	glycosyltransferase	Glycosyl transferase	M	Cell wall/membrane/envelope biogenesis	-	-	-	-	-	-	-	-	-	-	-	Glycos_transf_2
Y_RS21020	-0.6	0.0018	0.008	2.09691	y4118	YPO4103	mnmE	mnmE	tRNA uridine-5-carboxymethylaminomethyl(34) synthesis GTPase MnmE	Exhibits a very high intrinsic GTPase hydrolysis rate. Involved in the addition of a carboxymethylaminomethyl (cmnm) group at the wobble position (U34) of certain tRNAs, forming tRNA- cmnm(5)s(2)U34	F	Nucleotide transport and metabolism	GO:0000166,GO:0001510,GO:0001882,GO:0001883,GO:0002097,GO:0002098,GO:0003674,GO:0003824,GO:0003924,GO:0005488,GO:0005515,GO:0005525,GO:0005575,GO:0005622,GO:0005623,GO:0005737,GO:0005829,GO:0005886,GO:0006139,GO:0006396,GO:0006399,GO:0006400,GO:0006457,GO:0006725,GO:0006807,GO:0008033,GO:0008150,GO:0008152,GO:0009268,GO:0009451,GO:0009628,GO:0009636,GO:0009987,GO:0010467,GO:0016020,GO:0016070,GO:…	-	ko:K03650	-	-	R08701	RC00053,RC00209,RC00870	ko00000,ko01000,ko03016	-	-	-	MMR_HSR1,MnmE_helical,TrmE_N
Y_RS00070	-0.7	0.018	0.048	1.31876	yt001	-	Y_RS00070	-	tRNA-Glu	-	-	NA	-	-	-	-	-	-	-	-	-	-	-	-
Y_RS00105	-0.7	8.8e-07	1.2e-05	4.92082	y0015	YPO3726	aceB	aceB	malate synthase A	malate synthase A	C	Energy production and conversion	GO:0003674,GO:0003824,GO:0004474,GO:0005575,GO:0005622,GO:0005623,GO:0005737,GO:0005975,GO:0006081,GO:0006082,GO:0006097,GO:0008150,GO:0008152,GO:0009987,GO:0016740,GO:0016746,GO:0019752,GO:0032787,GO:0043436,GO:0044237,GO:0044238,GO:0044262,GO:0044281,GO:0044424,GO:0044464,GO:0046487,GO:0046912,GO:0071704	2.3.3.9	ko:K01638	ko00620,ko00630,ko01100,ko01110,ko01120,ko01200,map00620,map00630,map01100,map01110,map01120,map01200	M00012	R00472	RC00004,RC00308,RC02747	ko00000,ko00001,ko00002,ko01000	-	-	iEC55989_1330.EC55989_4499,iLF82_1304.LF82_0013,iNRG857_1313.NRG857_20010	Malate_synthase
Y_RS00525	-0.7	0.0029	0.012	1.92082	y0105	YPO0036	recG	recG	ATP-dependent DNA helicase RecG	Critical role in recombination and DNA repair. Helps process Holliday junction intermediates to mature products by catalyzing branch migration. Has a DNA unwinding activity characteristic of a DNA helicase with a 3'- to 5'- polarity. Unwinds branched duplex DNA (Y-DNA)	L	Replication, recombination and repair	GO:0003674,GO:0003678,GO:0003724,GO:0003824,GO:0004003,GO:0004004,GO:0004386,GO:0005575,GO:0005622,GO:0005623,GO:0005737,GO:0005829,GO:0006139,GO:0006725,GO:0006807,GO:0006996,GO:0008026,GO:0008094,GO:0008150,GO:0008152,GO:0008186,GO:0009314,GO:0009379,GO:0009628,GO:0009987,GO:0010501,GO:0016043,GO:0016070,GO:0016462,GO:0016787,GO:0016817,GO:0016818,GO:0016887,GO:0017111,GO:0032392,GO:0032508,GO:…	3.6.4.12	ko:K03655	ko03440,map03440	-	-	-	ko00000,ko00001,ko01000,ko03400	-	-	-	DEAD,Helicase_C,RecG_wedge
Y_RS00640	-0.7	0.00076	0.004	2.39794	y0130	YPO3559	Y_RS00640	-	hypothetical protein	-	-	NA	-	-	-	-	-	-	-	-	-	-	-	-
Y_RS00830	-0.7	0.005	0.018	1.74473	y0170	YPO3693	Y_RS00830	-	hypothetical protein	-	-	NA	-	-	-	-	-	-	-	-	-	-	-	-
Y_RS01835	-0.7	0.015	0.042	1.37675	y0361	YPO3867	rho	rho	transcription termination factor Rho	Facilitates transcription termination by a mechanism that involves Rho binding to the nascent RNA, activation of Rho's RNA-dependent ATPase activity, and release of the mRNA from the DNA template	F	Nucleotide transport and metabolism	-	-	ko:K03628	ko03018,map03018	-	-	-	ko00000,ko00001,ko03019,ko03021	-	-	-	ATP-synt_ab,Rho_N,Rho_RNA_bind
Y_RS02340	-0.7	0.0051	0.018	1.74473	y0457	YPPCP1.02, YPCD1.02, YPMT1.57c, YPO0030, YPO0096, YPO0172, YPMT1.02	istB	-	IS21-like element IS100kyp family helper ATPase IstB	MobA/MobL family	S	Function unknown	-	-	-	-	-	-	-	-	-	-	-	MobA_MobL
Y_RS02500	-0.7	9.1e-06	9.7e-05	4.01323	y0479	YPO3752	nusG	nusG	transcription termination/antitermination protein NusG	Participates in transcription elongation, termination and antitermination. In the absence of Rho, increases the rate of transcription elongation by the RNA polymerase (RNAP), probably by partially suppressing pausing. In the presence of Rho, modulates most Rho-dependent termination events by interacting with the RNAP to render the complex more susceptible to the termination activity of Rho. May b…	K	Transcription	GO:0005575,GO:0005622,GO:0005623,GO:0005737,GO:0005829,GO:0006139,GO:0006351,GO:0006353,GO:0006355,GO:0006725,GO:0006807,GO:0008150,GO:0008152,GO:0009058,GO:0009059,GO:0009889,GO:0009987,GO:0010467,GO:0010468,GO:0010556,GO:0016070,GO:0018130,GO:0019219,GO:0019222,GO:0019438,GO:0031323,GO:0031326,GO:0031554,GO:0031564,GO:0032774,GO:0034641,GO:0034645,GO:0034654,GO:0043170,GO:0043244,GO:0044237,GO:…	-	ko:K02601	-	-	-	-	ko00000,ko03009,ko03021	-	-	-	KOW,NusG
Y_RS04655	-0.7	3.7e-06	4.3e-05	4.36653	y0891	YPO3297	Y_RS04655	ypjD	inner membrane protein YpjD	Cytochrome C assembly protein	S	Function unknown	GO:0005575,GO:0005623,GO:0005886,GO:0016020,GO:0044464,GO:0071944	-	-	-	-	-	-	-	-	-	-	Cytochrom_C_asm
Y_RS06240	-0.7	0.0047	0.017	1.76955	y1188	YPO2614	Y_RS06240	gltJ	amino acid ABC transporter permease	glutamate aspartate transport system permease protein GltJ	E	Amino acid transport and metabolism	GO:0005575,GO:0005623,GO:0005886,GO:0016020,GO:0044464,GO:0071944	-	ko:K02029,ko:K10003	ko02010,ko02020,map02010,map02020	M00230,M00236	-	-	ko00000,ko00001,ko00002,ko02000	3.A.1.3,3.A.1.3.19,3.A.1.3.4	-	iJN746.PP_1070	BPD_transp_1
Y_RS06355	-0.7	0.0047	0.017	1.76955	y1206	YPO2631	Y_RS06355	chiP	OprD family outer membrane porin	outer membrane porin, OprD family	S	Function unknown	GO:0003674,GO:0005215,GO:0006810,GO:0008150,GO:0008152,GO:0008643,GO:0015267,GO:0015772,GO:0022803,GO:0022838,GO:0022857,GO:0051179,GO:0051234,GO:0052778,GO:0052779,GO:0055085,GO:0071702,GO:0071704,GO:1901135	-	-	-	-	-	-	-	-	-	-	OprD
Y_RS07100	-0.7	0.015	0.043	1.36653	y1354	YPO2878	hisS	hisS	histidine--tRNA ligase	histidyl-tRNA synthetase	J	Translation, ribosomal structure and biogenesis	GO:0003674,GO:0003824,GO:0004812,GO:0004821,GO:0005575,GO:0005622,GO:0005623,GO:0005737,GO:0005829,GO:0006082,GO:0006139,GO:0006399,GO:0006412,GO:0006418,GO:0006427,GO:0006518,GO:0006520,GO:0006725,GO:0006807,GO:0008150,GO:0008152,GO:0009058,GO:0009059,GO:0009987,GO:0010467,GO:0016070,GO:0016874,GO:0016875,GO:0019538,GO:0019752,GO:0034641,GO:0034645,GO:0034660,GO:0043038,GO:0043039,GO:0043043,GO:…	6.1.1.21	ko:K01892	ko00970,map00970	M00359,M00360	R03655	RC00055,RC00523	ko00000,ko00001,ko00002,ko01000,ko01007,ko03016	-	-	iE2348C_1286.E2348C_2797,iECNA114_1301.ECNA114_2592,iECSF_1327.ECSF_2358	HGTP_anticodon,tRNA-synt_His
Y_RS07325	-0.7	0.0094	0.03	1.52288	y1399	YPO2835	Y_RS07325	pstC	ABC transporter permease subunit	phosphate transport system permease	P	Inorganic ion transport and metabolism	-	-	ko:K02037	ko02010,map02010	M00222	-	-	ko00000,ko00001,ko00002,ko02000	3.A.1.7	-	-	BPD_transp_1
Y_RS09595	-0.7	0.0077	0.026	1.58503	y1862	YPO1700	Y_RS09595	-	spore coat U domain-containing protein	Spore Coat Protein U domain	S	Function unknown	-	-	-	-	-	-	-	-	-	-	-	SCPU
Y_RS10440	-0.7	0.0042	0.016	1.79588	y2030	YPO2186	oppF	oppF	murein tripeptide/oligopeptide ABC transporter ATP binding protein OppF	Belongs to the ABC transporter superfamily	E	Amino acid transport and metabolism	GO:0000166,GO:0003674,GO:0005488,GO:0005524,GO:0005575,GO:0005623,GO:0005886,GO:0008144,GO:0016020,GO:0017076,GO:0030554,GO:0032553,GO:0032555,GO:0032559,GO:0035639,GO:0036094,GO:0043167,GO:0043168,GO:0044464,GO:0071944,GO:0097159,GO:0097367,GO:1901265,GO:1901363	-	ko:K10823,ko:K12372	ko01501,ko02010,ko02024,map01501,map02010,map02024	M00324,M00439	-	-	ko00000,ko00001,ko00002,ko02000	3.A.1.5,3.A.1.5.1,3.A.1.5.18,3.A.1.5.19,3.A.1.5.25	-	iAPECO1_1312.APECO1_362,iECOK1_1307.ECOK1_1402,iECS88_1305.ECS88_1315,iPC815.YPO3999,iUMN146_1321.UM146_10835,iUTI89_1310.UTI89_C1445	ABC_tran,oligo_HPY
Y_RS14350	-0.7	0.0023	0.0097	2.01323	y2787	YPO1386	ansB	ansB	L-asparaginase 2	Asparaginase	EJ	Amino acid transport and metabolism+Translation, ribosomal structure and biogenesis	GO:0003674,GO:0003824,GO:0004067,GO:0005488,GO:0005515,GO:0005575,GO:0005622,GO:0005623,GO:0005737,GO:0005829,GO:0006082,GO:0006520,GO:0006528,GO:0006530,GO:0006807,GO:0008150,GO:0008152,GO:0009056,GO:0009063,GO:0009064,GO:0009065,GO:0009066,GO:0009068,GO:0009987,GO:0016043,GO:0016054,GO:0016787,GO:0016810,GO:0016811,GO:0019752,GO:0022607,GO:0030288,GO:0030313,GO:0031975,GO:0032787,GO:0034641,GO:…	3.5.1.1,3.5.1.38	ko:K01424,ko:K05597	ko00220,ko00250,ko00460,ko00471,ko01100,ko01110,ko02020,map00220,map00250,map00460,map00471,map01100,map01110,map02020	-	R00256,R00485,R01579	RC00010,RC02798	ko00000,ko00001,ko01000	-	-	-	Asparaginase
Y_RS16125	-0.7	0.016	0.044	1.35655	y3138	YPO1043	map	map	type I methionyl aminopeptidase	Methionine aminopeptidase, type I	E	Amino acid transport and metabolism	GO:0003674,GO:0003824,GO:0004177,GO:0005488,GO:0005506,GO:0005575,GO:0005622,GO:0005623,GO:0005737,GO:0005829,GO:0006464,GO:0006508,GO:0006807,GO:0008150,GO:0008152,GO:0008198,GO:0008233,GO:0008235,GO:0008237,GO:0008238,GO:0009987,GO:0016787,GO:0019538,GO:0036211,GO:0043167,GO:0043169,GO:0043170,GO:0043412,GO:0044237,GO:0044238,GO:0044260,GO:0044267,GO:0044424,GO:0044444,GO:0044464,GO:0046872,GO:…	3.4.11.18	ko:K01265	-	-	-	-	ko00000,ko01000,ko01002	-	-	-	Peptidase_M24
Y_RS16255	-0.7	0.012	0.036	1.4437	y3164	YPO1020	recB	recB	exodeoxyribonuclease V subunit beta	A helicase nuclease that prepares dsDNA breaks (DSB) for recombinational DNA repair. Binds to DSBs and unwinds DNA via a highly rapid and processive ATP-dependent bidirectional helicase activity. Unwinds dsDNA until it encounters a Chi (crossover hotspot instigator) sequence from the 3' direction. Cuts ssDNA a few nucleotides 3' to the Chi site. The properties and activities of the enzyme are cha…	L	Replication, recombination and repair	GO:0000166,GO:0000724,GO:0000725,GO:0003674,GO:0003678,GO:0003824,GO:0004003,GO:0004386,GO:0004518,GO:0004519,GO:0004520,GO:0004527,GO:0004529,GO:0004536,GO:0005488,GO:0005524,GO:0005575,GO:0005622,GO:0005623,GO:0006139,GO:0006259,GO:0006281,GO:0006302,GO:0006310,GO:0006725,GO:0006807,GO:0006950,GO:0006952,GO:0006974,GO:0006996,GO:0008026,GO:0008094,GO:0008144,GO:0008150,GO:0008152,GO:0008854,GO:…	3.1.11.5	ko:K03582	ko03440,map03440	-	-	-	ko00000,ko00001,ko01000,ko03400	-	-	-	PDDEXK_1,UvrD-helicase,UvrD_C
Y_RS19860	-0.7	0.0038	0.014	1.85387	y3884	YPO3944	Y_RS19860	eaeH	inverse autotransporter adhesin Ilp	Inverse autotransporter, beta-domain	M	Cell wall/membrane/envelope biogenesis	GO:0005575,GO:0005623,GO:0007155,GO:0008150,GO:0009279,GO:0009405,GO:0009987,GO:0016020,GO:0019867,GO:0022610,GO:0030260,GO:0030312,GO:0030313,GO:0031589,GO:0031975,GO:0042710,GO:0043708,GO:0044403,GO:0044409,GO:0044419,GO:0044462,GO:0044464,GO:0044764,GO:0051701,GO:0051704,GO:0051806,GO:0051828,GO:0071944,GO:0090605	-	ko:K13735	ko05100,map05100	-	-	-	ko00000,ko00001	-	-	-	Big_1,Big_2,IAT_beta,Invasin_D3,LysM
Y_RS20190	-0.7	0.0031	0.012	1.92082	y3955	YPO0174	Y_RS20190	yhfK	YccS/YhfK family putative transporter	YCCS_YHJK integral membrane , YccS YhfK family protein	S	Function unknown	GO:0005575,GO:0005623,GO:0005886,GO:0016020,GO:0044464,GO:0071944	-	-	-	-	-	-	-	-	-	-	FUSC-like,FUSC_2
Y_RS00115	-0.8	0.00012	0.00089	3.05061	y0018	YPO3724	aceK	aceK	bifunctional isocitrate dehydrogenase kinase/phosphatase	Bifunctional enzyme which can phosphorylate or dephosphorylate isocitrate dehydrogenase (IDH) on a specific serine residue. This is a regulatory mechanism which enables bacteria to bypass the Krebs cycle via the glyoxylate shunt in response to the source of carbon. When bacteria are grown on glucose, IDH is fully active and unphosphorylated, but when grown on acetate or ethanol, the activity of I…	F	Nucleotide transport and metabolism	GO:0000166,GO:0003674,GO:0003824,GO:0004672,GO:0004674,GO:0004721,GO:0004722,GO:0005488,GO:0005524,GO:0005575,GO:0005622,GO:0005623,GO:0005737,GO:0005975,GO:0006081,GO:0006082,GO:0006091,GO:0006097,GO:0006099,GO:0006101,GO:0006464,GO:0006468,GO:0006470,GO:0006793,GO:0006796,GO:0006807,GO:0008144,GO:0008150,GO:0008152,GO:0008772,GO:0009060,GO:0009987,GO:0015980,GO:0016208,GO:0016301,GO:0016310,GO:…	2.7.11.5	ko:K00906	-	-	-	-	ko00000,ko01000	-	-	-	AceK
Y_RS00930	-0.8	0.0012	0.006	2.22185	y0191	YPO3673	Y_RS00930	-	RHS repeat domain-containing protein	to Photorhabdus luminescens insecticidal toxin complex protein TccC TR O85157 (EMBL AF047028) (1043 aa) fasta scores E() 0	M	Cell wall/membrane/envelope biogenesis	-	-	ko:K11021	-	-	-	-	ko00000,ko02042	-	-	-	-
Y_RS03030	-0.8	0.0031	0.012	1.92082	y0578	YPO0321	alr	alr	alanine racemase	Catalyzes the interconversion of L-alanine and D- alanine. May also act on other amino acids	E	Amino acid transport and metabolism	GO:0000270,GO:0003674,GO:0003824,GO:0005488,GO:0006022,GO:0006023,GO:0006024,GO:0006807,GO:0008144,GO:0008150,GO:0008152,GO:0008784,GO:0009058,GO:0009059,GO:0009252,GO:0009273,GO:0009987,GO:0016853,GO:0016854,GO:0016855,GO:0019842,GO:0030170,GO:0030203,GO:0034645,GO:0036094,GO:0036361,GO:0042546,GO:0043167,GO:0043168,GO:0043170,GO:0044036,GO:0044038,GO:0044085,GO:0044237,GO:0044249,GO:0044260,GO:…	5.1.1.1	ko:K01775	ko00473,ko01100,ko01502,map00473,map01100,map01502	-	R00401	RC00285	ko00000,ko00001,ko01000,ko01011	-	-	iPC815.YPO0321,iSBO_1134.SBO_4064,iSbBS512_1146.SbBS512_E4542,iYL1228.KPN_04440	Ala_racemase_C,Ala_racemase_N
Y_RS03365	-0.8	0.00019	0.0013	2.88606	y0642	YPPCP1.02, YPCD1.02, YPMT1.57c, YPO0030, YPO0096, YPO0172, YPMT1.02	istB	-	IS21-like element IS100kyp family helper ATPase IstB	MobA/MobL family	S	Function unknown	-	-	-	-	-	-	-	-	-	-	-	MobA_MobL
Y_RS03505	-0.8	0.0018	0.008	2.09691	y0667	YPO3517	argR	argR	transcriptional regulator ArgR	Regulates arginine biosynthesis genes	K	Transcription	GO:0000820,GO:0000821,GO:0000976,GO:0000984,GO:0000986,GO:0000987,GO:0001017,GO:0001067,GO:0003674,GO:0003676,GO:0003677,GO:0003690,GO:0005488,GO:0005515,GO:0005575,GO:0005622,GO:0005623,GO:0005737,GO:0006082,GO:0006139,GO:0006259,GO:0006310,GO:0006355,GO:0006520,GO:0006521,GO:0006525,GO:0006725,GO:0006807,GO:0008150,GO:0008152,GO:0009064,GO:0009889,GO:0009890,GO:0009891,GO:0009892,GO:0009893,GO:…	-	ko:K03402	-	-	-	-	ko00000,ko03000	-	-	-	Arg_repressor,Arg_repressor_C
Y_RS03525	-0.8	0.0033	0.013	1.88606	y0671	YPO3513	ispB	ispB	octaprenyl diphosphate synthase	Belongs to the FPP GGPP synthase family	H	Coenzyme transport and metabolism	GO:0003674,GO:0003824,GO:0004659,GO:0005488,GO:0005515,GO:0005575,GO:0005622,GO:0005623,GO:0005737,GO:0005829,GO:0006066,GO:0006629,GO:0006720,GO:0006732,GO:0006733,GO:0006743,GO:0006744,GO:0008150,GO:0008152,GO:0008299,GO:0008610,GO:0009058,GO:0009108,GO:0009987,GO:0016093,GO:0016094,GO:0016740,GO:0016765,GO:0042180,GO:0042181,GO:0042802,GO:0044237,GO:0044238,GO:0044249,GO:0044255,GO:0044281,GO:…	2.5.1.90	ko:K02523	ko00900,ko01110,map00900,map01110	-	R09248	RC00279	ko00000,ko00001,ko01000,ko01006	-	-	iYL1228.KPN_03597,ic_1306.c3945	polyprenyl_synt
Y_RS03660	-0.8	0.016	0.045	1.34679	y0696	YPO3488	Y_RS03660	deaD	DEAD/DEAH family ATP-dependent RNA helicase	DEAD-box RNA helicase involved in various cellular processes at low temperature, including ribosome biogenesis, mRNA degradation and translation initiation	F	Nucleotide transport and metabolism	GO:0000027,GO:0003674,GO:0003676,GO:0003723,GO:0003724,GO:0003725,GO:0003727,GO:0003824,GO:0004004,GO:0004386,GO:0005488,GO:0005575,GO:0005622,GO:0005623,GO:0005737,GO:0005829,GO:0006139,GO:0006401,GO:0006417,GO:0006725,GO:0006807,GO:0006950,GO:0006996,GO:0008026,GO:0008150,GO:0008152,GO:0008186,GO:0009056,GO:0009057,GO:0009266,GO:0009314,GO:0009409,GO:0009628,GO:0009889,GO:0009891,GO:0009892,GO:…	3.6.4.13	ko:K05592	ko03018,map03018	-	-	-	ko00000,ko00001,ko01000,ko03009,ko03019	-	-	-	DEAD,DEADboxA,DbpA,Helicase_C
Y_RS03845	-0.8	0.007	0.024	1.61979	y0736	YPO3451	Y_RS03845	yddQ	ABC transporter permease	N-terminal TM domain of oligopeptide transport permease C	P	Inorganic ion transport and metabolism	-	-	ko:K02034	ko02024,map02024	M00239	-	-	ko00000,ko00001,ko00002,ko02000	3.A.1.5	-	-	BPD_transp_1,OppC_N
Y_RS04590	-0.8	0.014	0.04	1.39794	y0883	YPO3305	alaS	alaS	alanine--tRNA ligase	Catalyzes the attachment of alanine to tRNA(Ala) in a two-step reaction alanine is first activated by ATP to form Ala- AMP and then transferred to the acceptor end of tRNA(Ala). Also edits incorrectly charged Ser-tRNA(Ala) and Gly-tRNA(Ala) via its editing domain	J	Translation, ribosomal structure and biogenesis	GO:0001130,GO:0001131,GO:0001141,GO:0001217,GO:0002161,GO:0002196,GO:0003674,GO:0003700,GO:0003824,GO:0004812,GO:0004813,GO:0005488,GO:0005515,GO:0005575,GO:0005622,GO:0005623,GO:0005737,GO:0005829,GO:0006082,GO:0006139,GO:0006355,GO:0006396,GO:0006399,GO:0006400,GO:0006412,GO:0006418,GO:0006419,GO:0006450,GO:0006518,GO:0006520,GO:0006725,GO:0006807,GO:0008033,GO:0008150,GO:0008152,GO:0008270,GO:…	6.1.1.7	ko:K01872	ko00970,map00970	M00359,M00360	R03038	RC00055,RC00523	ko00000,ko00001,ko00002,ko01000,ko01007,ko03016	-	-	iECABU_c1320.ECABU_c29670,iECED1_1282.ECED1_3146,iEcHS_1320.EcHS_A2833,iJN746.PP_4474	DHHA1,tRNA-synt_2c,tRNA_SAD
Y_RS04825	-0.8	0.013	0.038	1.42022	y0917	YPO3272	Y_RS04825	yfiQ	GNAT family N-acetyltransferase	CoA binding domain	H	Coenzyme transport and metabolism	GO:0003674,GO:0003824,GO:0006464,GO:0006473,GO:0006475,GO:0006807,GO:0006950,GO:0006979,GO:0008080,GO:0008150,GO:0008152,GO:0009266,GO:0009408,GO:0009628,GO:0009987,GO:0016043,GO:0016407,GO:0016410,GO:0016740,GO:0016746,GO:0016747,GO:0018193,GO:0018205,GO:0018393,GO:0018394,GO:0019538,GO:0022607,GO:0032459,GO:0032462,GO:0034212,GO:0036211,GO:0043170,GO:0043254,GO:0043412,GO:0043543,GO:0043933,GO:…	-	ko:K09181	-	-	-	-	ko00000	-	-	-	ATP-grasp_5,Acetyltransf_1,Acetyltransf_3,CoA_binding_2,Succ_CoA_lig
Y_RS05060	-0.8	0.0073	0.025	1.60206	-	-	Y_RS05060	-	holin	LydA holin phage, holin superfamily III	S	Function unknown	-	-	-	-	-	-	-	-	-	-	-	Phage_holin_3_3
Y_RS05215	-0.8	0.0087	0.028	1.55284	y0990	YPO3192	queA	queA	tRNA preQ1(34) S-adenosylmethionine ribosyltransferase-isomerase QueA	Transfers and isomerizes the ribose moiety from AdoMet to the 7-aminomethyl group of 7-deazaguanine (preQ1-tRNA) to give epoxyqueuosine (oQ-tRNA)	F	Nucleotide transport and metabolism	GO:0002097,GO:0002099,GO:0003674,GO:0003824,GO:0005575,GO:0005622,GO:0005623,GO:0005737,GO:0005829,GO:0006139,GO:0006396,GO:0006399,GO:0006400,GO:0006725,GO:0006807,GO:0008033,GO:0008150,GO:0008152,GO:0008616,GO:0009058,GO:0009116,GO:0009119,GO:0009163,GO:0009314,GO:0009451,GO:0009628,GO:0009987,GO:0010467,GO:0016070,GO:0016740,GO:0016853,GO:0018130,GO:0019438,GO:0034404,GO:0034470,GO:0034641,GO:…	2.4.99.17	ko:K07568	-	-	-	-	ko00000,ko01000,ko03016	-	-	-	Queuosine_synth
Y_RS05245	-0.8	0.00064	0.0034	2.46852	y0997	YPO3186	Y_RS05245	-	hypothetical protein	-	-	NA	-	-	-	-	-	-	-	-	-	-	-	-
Y_RS06520	-0.8	0.0027	0.011	1.95861	y1239	YPO2667	Y_RS06520	ureC	urease subunit alpha	Belongs to the metallo-dependent hydrolases superfamily. Urease alpha subunit family	E	Amino acid transport and metabolism	-	3.5.1.5	ko:K01428	ko00220,ko00230,ko00791,ko01100,ko01120,ko05120,map00220,map00230,map00791,map01100,map01120,map05120	-	R00131	RC02798,RC02806	ko00000,ko00001,ko01000	-	-	-	Amidohydro_1,Urease_alpha
Y_RS11425	-0.8	0.0066	0.023	1.63827	-	-	Y_RS11425	-	lysozyme	Phage lysozyme	G	Carbohydrate transport and metabolism	-	3.2.1.17	ko:K01185	-	-	-	-	ko00000,ko01000	-	-	-	Phage_lysozyme
Y_RS13010	-0.8	0.0082	0.027	1.56864	y2518	YPO1791	flhA	flhA	flagellar biosynthesis protein FlhA	Required for formation of the rod structure of the flagellar apparatus. Together with FliI and FliH, may constitute the export apparatus of flagellin	N	Cell motility	GO:0005575,GO:0005623,GO:0005886,GO:0006996,GO:0008150,GO:0009987,GO:0016020,GO:0016043,GO:0022607,GO:0030030,GO:0030031,GO:0044085,GO:0044464,GO:0044780,GO:0044781,GO:0070925,GO:0071840,GO:0071944	-	ko:K02400	ko02040,map02040	-	-	-	ko00000,ko00001,ko02035,ko02044	3.A.6.2,3.A.6.3	-	-	FHIPEP
Y_RS13490	-0.8	0.0032	0.012	1.92082	-	-	Y_RS13490	mglA_3	ATP-binding cassette domain-containing protein	ABC transporter	G	Carbohydrate transport and metabolism	-	3.6.3.17	ko:K02056	-	M00221	-	-	ko00000,ko00002,ko01000,ko02000	3.A.1.2	-	-	ABC_tran
Y_RS17860	-0.8	0.0056	0.02	1.69897	y3493	YPO0684	Y_RS17860	tadG	pilus assembly protein	Pilus assembly protein TadG	U	Intracellular trafficking, secretion, and vesicular transport	-	-	ko:K12515	-	-	-	-	ko00000,ko02044	-	-	-	Tad
Y_RS19890	-0.8	0.013	0.039	1.40894	y3890	YPO3938	glgP	glgP	glycogen phosphorylase	Phosphorylase is an important allosteric enzyme in carbohydrate metabolism. Enzymes from different sources differ in their regulatory mechanisms and in their natural substrates. However, all known phosphorylases share catalytic and structural properties	G	Carbohydrate transport and metabolism	GO:0000272,GO:0003674,GO:0003824,GO:0004645,GO:0005488,GO:0005575,GO:0005622,GO:0005623,GO:0005737,GO:0005975,GO:0005976,GO:0005977,GO:0005980,GO:0006073,GO:0006091,GO:0006112,GO:0008144,GO:0008150,GO:0008152,GO:0008184,GO:0009056,GO:0009057,GO:0009251,GO:0009987,GO:0015980,GO:0016052,GO:0016740,GO:0016757,GO:0016758,GO:0019842,GO:0030170,GO:0036094,GO:0043167,GO:0043168,GO:0043170,GO:0044042,GO:…	2.4.1.1	ko:K00688	ko00500,ko01100,ko01110,ko02026,ko04217,ko04910,ko04922,ko04931,map00500,map01100,map01110,map02026,map04217,map04910,map04922,map04931	-	R02111	-	ko00000,ko00001,ko01000	-	GT35	-	Phosphorylase
Y_RS20230	-0.8	0.0052	0.019	1.72125	y3963	YPO0182	tauA	tauA	taurine ABC transporter substrate-binding protein	taurine_ABC_bnd taurine ABC transporter, periplasmic binding protein	P	Inorganic ion transport and metabolism	GO:0003674,GO:0005215,GO:0005575,GO:0005623,GO:0006810,GO:0006811,GO:0006820,GO:0006950,GO:0007154,GO:0008150,GO:0009267,GO:0009605,GO:0009970,GO:0009987,GO:0009991,GO:0015711,GO:0015734,GO:0015849,GO:0030288,GO:0030313,GO:0031667,GO:0031668,GO:0031669,GO:0031975,GO:0033554,GO:0042594,GO:0042597,GO:0042908,GO:0044464,GO:0050896,GO:0051179,GO:0051234,GO:0051716,GO:0071496,GO:0071702,GO:0071705,GO:…	-	ko:K15551	ko00920,ko02010,map00920,map02010	M00435	-	-	ko00000,ko00001,ko00002,ko02000	3.A.1.17.1,3.A.1.17.4	-	iECOK1_1307.ECOK1_0347,iECS88_1305.ECS88_0362,iUMN146_1321.UM146_15535	NMT1,OpuAC
Y_RS20425	-0.8	0.012	0.035	1.45593	y4003	YPO0223	rpsH	rpsH	30S ribosomal protein S8	One of the primary rRNA binding proteins, it binds directly to 16S rRNA central domain where it helps coordinate assembly of the platform of the 30S subunit	J	Translation, ribosomal structure and biogenesis	GO:0000028,GO:0003674,GO:0003676,GO:0003723,GO:0003735,GO:0005198,GO:0005488,GO:0005575,GO:0005622,GO:0005623,GO:0005737,GO:0005829,GO:0005840,GO:0006412,GO:0006518,GO:0006807,GO:0006996,GO:0008150,GO:0008152,GO:0009058,GO:0009059,GO:0009894,GO:0009987,GO:0010467,GO:0010468,GO:0010608,GO:0015935,GO:0016043,GO:0019219,GO:0019222,GO:0019538,GO:0019843,GO:0022607,GO:0022613,GO:0022618,GO:0022626,GO:…	-	ko:K02994	ko03010,map03010	M00178,M00179	-	-	br01610,ko00000,ko00001,ko00002,ko03011	-	-	-	Ribosomal_S8
Y_RS21015	-0.8	0.0087	0.028	1.55284	y4117	YPO4102	yidC	yidC	membrane protein insertase YidC	Required for the insertion and or proper folding and or complex formation of integral membrane proteins into the membrane. Involved in integration of membrane proteins that insert both dependently and independently of the Sec translocase complex, as well as at least some lipoproteins. Aids folding of multispanning membrane proteins	U	Intracellular trafficking, secretion, and vesicular transport	GO:0003674,GO:0005215,GO:0005575,GO:0005623,GO:0005886,GO:0005887,GO:0006457,GO:0006810,GO:0008104,GO:0008150,GO:0008565,GO:0009987,GO:0015031,GO:0015833,GO:0016020,GO:0016021,GO:0016043,GO:0022607,GO:0031224,GO:0031226,GO:0032977,GO:0033036,GO:0034613,GO:0042886,GO:0043933,GO:0044085,GO:0044425,GO:0044459,GO:0044464,GO:0045184,GO:0051179,GO:0051205,GO:0051234,GO:0051259,GO:0051260,GO:0051641,GO:…	-	ko:K03217	ko02024,ko03060,ko03070,map02024,map03060,map03070	M00335	-	-	ko00000,ko00001,ko00002,ko02044,ko03029	2.A.9	-	-	60KD_IMP,YidC_periplas
Y_RS22145	-0.8	0.0062	0.022	1.65758	y1058	-	Y_RS22145	ybaN	DUF454 family protein	Protein of unknown function (DUF454)	S	Function unknown	GO:0005575,GO:0005623,GO:0005886,GO:0016020,GO:0044464,GO:0071944	-	ko:K09790	-	-	-	-	ko00000	-	-	-	DUF454
Y_RS03305	-0.9	1.7e-05	0.00016	3.79588	y0630	YPO0373	hfq	hfq	RNA chaperone Hfq	RNA chaperone that binds small regulatory RNA (sRNAs) and mRNAs to facilitate mRNA translational regulation in response to envelope stress, environmental stress and changes in metabolite concentrations. Also binds with high specificity to tRNAs	J	Translation, ribosomal structure and biogenesis	GO:0003674,GO:0003676,GO:0003677,GO:0003681,GO:0003723,GO:0005488,GO:0005575,GO:0005622,GO:0005623,GO:0005737,GO:0005829,GO:0006139,GO:0006378,GO:0006396,GO:0006397,GO:0006417,GO:0006725,GO:0006807,GO:0008150,GO:0008152,GO:0009889,GO:0009890,GO:0009891,GO:0009892,GO:0009893,GO:0009987,GO:0010467,GO:0010468,GO:0010556,GO:0010557,GO:0010558,GO:0010604,GO:0010605,GO:0010608,GO:0010628,GO:0010629,GO:…	-	ko:K03666	ko02024,ko03018,ko05111,map02024,map03018,map05111	-	-	-	ko00000,ko00001,ko03019,ko03036	-	-	-	Hfq
[truncated: 517 more rows]
